# Supplementary material for: Magnitude and kinetics of the human immune cell response associated with severe dengue progression by single-cell proteomics
Source: Sci Adv. 2023 Mar 24;9(12):eade7702. doi: 10.1126/sciadv.ade7702 (PMC10038348; doi:10.1126/sciadv.ade7702)
Supplement: Supplementary file 2 — Tables S1 to S6 [file sciadv.ade7702_tables_s1_to_s6.zip]

Archive with 6 entries (6 files):
- ade7702_Table_S1.xlsx
- ade7702_Table_S2.xls
- ade7702_Table_S3.xls
- ade7702_Table_S4.xls
- ade7702_Table_S5.xls
- ade7702_Table_S6.xls
