# Supplementary material for: Magnitude and kinetics of the human immune cell response associated with severe dengue progression by single-cell proteomics
Source: Sci Adv. 2023 Mar 24;9(12):eade7702. doi: 10.1126/sciadv.ade7702 (PMC10038348; doi:10.1126/sciadv.ade7702)
Supplement: Supplementary file 2 — Tables S1 to S6 [file sciadv.ade7702_tables_s1_to_s6.zip › ade7702_Table_S2.xls]

## Sheet: Table_S2
feature	group1	group2	effect	p.value	p.symbol
mean_CD38_M_pDC	C	SD	-3.58837	2.72e-07	***
mean_CD38_M_Monocyte	C	SD	-3.49511	2.72e-07	***
mean_PD_L1_T_CD8_EMRA	C	SD	-2.5155	2.72e-07	***
mean_PD_L1_T_CD8_EM	C	SD	-2.36277	2.72e-07	***
mean_PD_L1_NK	C	SD	-2.22876	2.72e-07	***
mean_PD_L1_NK_CD56	C	SD	-1.89605	2.72e-07	***
mean_CD38_M_Mono_DN	C	SD	-3.54161	5.09e-07	***
mean_Ki_67_NK_CD56	C	SD	-2.77894	5.09e-07	***
mean_CD38_M_cDC2	C	SD	-2.31753	6.11e-07	***
mean_PD_L1_NK_DP	C	SD	-2.16985	6.11e-07	***
M_cDC2	C	D	2.18316	6.25e-07	***
mean_CD38_T_GD	C	SD	-2.5249	8.27e-07	***
mean_PD_L1_T_CD8_EM	C	DWS	-1.80443	9.28e-07	***
mean_PD_L1_T_DN_other	C	SD	-2.12502	1.1e-06	***
mean_CD64_M_cDC2	C	SD	-2.83939	1.35e-06	***
mean_PD_L1_T_GD	C	SD	-1.96463	1.35e-06	***
mean_PD_L1_T_CD4_EM	C	SD	-2.04432	1.65e-06	***
mean_CTLA_4_T_CD4_EM	C	SD	-1.68662	1.65e-06	***
mean_Ki_67_M_Mono_DN	C	SD	-1.93324	2.05e-06	***
mean_CD69_NK_DP	C	SD	-1.54852	2.05e-06	***
mean_CD38_NK_CD56	C	SD	-3.16354	2.11e-06	***
mean_Ki_67_T_CD8_CM	C	SD	-2.32693	2.11e-06	***
mean_CTLA_4_T_CD8_EM	C	SD	-1.87364	2.11e-06	***
mean_CD38_T_DN_other	C	SD	-1.81559	2.11e-06	***
mean_CD69_NK	C	SD	-1.71163	2.11e-06	***
mean_Ki_67_T_GD	C	SD	-1.58768	2.11e-06	***
mean_PD_L1_T_CD4_EM	C	DWS	-1.4665	2.37e-06	***
mean_CD38_M_Mono_CD14	C	SD	-2.9316	2.55e-06	***
mean_CD64_M_Monocyte	C	SD	-2.6904	2.55e-06	***
mean_PD_L1_NK_DN	C	SD	-2.12373	2.55e-06	***
mean_CD38_T_CD8_EMRA	C	SD	-2.57375	3.1e-06	***
mean_CD141_M_Mono_CD14	C	SD	-1.79063	3.1e-06	***
mean_Ki_67_NK_DN	C	SD	-1.40544	3.1e-06	***
mean_CD38_T_NKT	C	SD	-2.55828	3.45e-06	***
mean_CTLA_4_T_CD8_CM	C	SD	-2.0274	3.45e-06	***
mean_CD38_T_CD4_EM	C	SD	-1.95811	3.45e-06	***
mean_PD_1_T_CD4_EM	C	SD	-1.87781	3.45e-06	***
mean_Ki_67_M_Monocyte	C	SD	-1.46598	3.45e-06	***
mean_Ki_67_M_Mono_CD14	C	SD	-1.35208	3.45e-06	***
mean_CTLA_4_T_CD8_CM	D	SD	-1.88358	3.49e-06	***
mean_CD64_M_Mono_DN	C	SD	-2.93565	4.1e-06	***
mean_CD38_T_CD8_EM	C	SD	-2.90464	4.1e-06	***
mean_Ki_67_T_CD8_EM	C	SD	-2.33789	4.1e-06	***
mean_PD_L1_T_CD4_EMRA	C	SD	-1.59164	4.1e-06	***
mean_CD38_T_CD8_CM	C	SD	-2.6572	5.14e-06	***
B_B_Plasma	C	SD	-2.01577	5.14e-06	***
mean_CD38_NK_DP	C	SD	-2.57529	6.4e-06	***
mean_CD38_NK_DN	C	SD	-2.30669	6.4e-06	***
mean_CD38_NK	C	SD	-2.61764	7.45e-06	***
mean_CD64_M_Mono_CD14	C	SD	-2.39512	7.45e-06	***
mean_CD38_B_cMemory	C	SD	-2.37051	7.45e-06	***
mean_PD_L1_T_CD4_CM	C	SD	-1.88758	7.45e-06	***
mean_CD69_NK_CD56	C	SD	-1.67736	7.45e-06	***
mean_PD_L1_T_NKT	C	SD	-1.93048	9.21e-06	***
mean_PD_L1_M_Mono_CD16	C	SD	-1.59335	9.21e-06	***
mean_Ki_67_NK	C	SD	-2.00462	1.11e-05	***
mean_Ki_67_T_NKT	C	SD	-1.6853	1.11e-05	***
mean_CD45RA_M_Mono_CD16	C	SD	2.26139	1.11e-05	***
mean_CD69_NK_DN	C	SD	-1.70858	1.34e-05	***
mean_Ki_67_T_CD4_EM	C	SD	-1.543	1.34e-05	***
mean_CD45RA_NK_DN	C	SD	2.04321	1.34e-05	***
mean_CD38_T_Treg	C	SD	-2.00018	1.62e-05	***
mean_PD_L1_T_Treg	C	SD	-1.84556	1.62e-05	***
mean_PD_L1_B_EffectorMemory	C	SD	-1.44189	1.62e-05	***
mean_Ki_67_NK_DP	C	SD	-1.78818	1.97e-05	***
mean_CD141_M_Monocyte	C	SD	-1.54771	1.97e-05	***
mean_CD38_B_EffectorMemory	C	SD	-1.94596	2.43e-05	***
mean_CD38_T_GD	C	D	-1.71121	2.62e-05	***
mean_PD_L1_B_Naive	C	SD	-1.60322	2.99e-05	***
mean_CTLA_4_T_Treg	C	SD	-1.85878	3.49e-05	***
mean_CTLA_4_T_NKT	C	SD	-1.72535	3.49e-05	***
mean_PD_L1_B_cMemory	C	SD	-1.61027	3.49e-05	***
mean_CTLA_4_T_CD4_CM	C	SD	-1.33754	3.49e-05	***
mean_CD38_T_GD	C	DWS	-1.71923	4.23e-05	***
mean_PD_L1_T_CD8_EMRA	C	DWS	-1.6722	4.23e-05	***
mean_Ki_67_M_Mono_CD14	C	D	-1.44936	4.46e-05	***
mean_CD38_NK_CD56	C	D	-1.90282	5.05e-05	***
mean_CD64_M_cDC2	C	D	-1.74084	5.05e-05	***
mean_CD64_M_Mono_CD14	C	D	-1.60806	5.05e-05	***
mean_CD38_T_CD8_EM	C	D	-1.52585	5.05e-05	***
mean_CD38_T_CD8_EMRA	C	D	-1.52188	5.05e-05	***
mean_CD38_T_NKT	C	D	-1.4834	5.05e-05	***
mean_Ki_67_M_Monocyte	C	D	-1.40654	5.05e-05	***
mean_PD_L1_T_CD8_EM	C	D	-1.31356	5.05e-05	***
mean_CD64_M_Mono_DN	C	D	-1.58587	5.29e-05	***
mean_Ki_67_NK_DN	C	D	-1.2885	5.58e-05	***
B_Plasma	C	SD	-1.31132	6.26e-05	***
mean_CD45RA_NK	C	SD	1.61607	6.26e-05	***
B_B_Memory	C	SD	1.91709	6.26e-05	***
mean_CD38_NK_DN	C	D	-1.69435	6.72e-05	***
mean_CTLA_4_T_NKT	D	SD	-1.6785	7.09e-05	***
mean_CD38_NK	C	D	-1.86888	7.14e-05	***
mean_Ki_67_T_CD8_EMRA	C	SD	-1.24796	7.55e-05	***
mean_Ki_67_M_Mono_DN	C	D	-1.35198	7.6e-05	***
mean_Ki_67_B_cMemory	C	SD	-1.41136	8.83e-05	***
mean_PD_L1_T_CD8_Naive	C	SD	-1.14579	8.83e-05	***
M_cDC2	C	SD	1.50587	8.83e-05	***
mean_CTLA_4_T_CD8_EM	D	SD	-1.45176	8.87e-05	***
mean_CD38_B_Plasma	C	SD	-1.92571	0.00010176	***
mean_CD64_M_Mono_CD16	C	SD	-1.6955	0.00010176	***
mean_HLA_DR_T_CD8_CM	C	SD	-1.42415	0.00010176	***
mean_PD_L1_T_CD4_Naive	C	SD	-1.39806	0.00010176	***
mean_CD38_NK_DP	C	D	-1.80939	0.000111131	***
mean_CD69_NK_CD56	C	D	-1.22698	0.000111131	***
mean_CD64_M_Monocyte	C	D	-1.49739	0.00011293	***
mean_CD38_M_Mono_CD14	C	D	-1.47372	0.00011293	***
mean_CD64_M_cDC2	C	DWS	-1.97097	0.000122469	***
mean_CD38_T_CD8_EMRA	C	DWS	-1.81107	0.000122469	***
mean_Ki_67_M_Mono_CD14	C	DWS	-1.43968	0.000122469	***
mean_PD_L1_T_CD8_CM	C	SD	-1.69159	0.000141339	***
mean_HLA_DR_T_CD8_EM	C	SD	-1.42502	0.000141339	***
mean_HLA_DR_T_NKT	C	SD	-1.3575	0.000141339	***
B_cMemory	C	SD	1.5076	0.000141339	***
mean_CD38_T_CD8_CM	C	D	-1.50645	0.000153768	***
mean_PD_1_T_NKT	C	SD	-1.52918	0.000162097	***
mean_PD_1_T_CD8_EM	C	SD	-1.34455	0.000162097	***
mean_Ki_67_T_DN_other	C	SD	-1.28162	0.000162097	***
mean_PD_L1_NK_CD16	C	SD	-0.819109	0.000162097	***
mean_Ki_67_M_Monocyte	C	DWS	-1.36343	0.000163593	***
mean_PD_L1_T_CD8_EMRA	C	D	-1.26041	0.000164989	***
mean_CD38_B_cMemory	C	D	-1.41156	0.000177205	***
mean_CD64_M_Mono_CD14	C	DWS	-1.79038	0.000178606	***
mean_CD64_M_Mono_DP	C	DWS	-1.48499	0.000178858	***
mean_CD45RA_NK_DN	C	DWS	1.7026	0.000178858	***
mean_CD64_M_Mono_DP	C	D	-0.896853	0.000182929	***
mean_Ki_67_NK_CD56	C	DWS	-1.7735	0.00019993	***
mean_Ki_67_NK_CD56	C	D	-1.39664	0.000204789	***
mean_PD_L1_T_NKT	C	D	-1.30302	0.000204789	***
mean_PD_L1_M_Mono_CD16	C	D	-1.07621	0.000204789	***
M_cDC1	C	D	0.972813	0.000204789	***
mean_CD38_M_pDC	C	D	-1.36461	0.000213736	***
mean_PD_L1_NK_CD56	C	D	-1.23024	0.000213736	***
mean_CD38_M_Mono_DN	C	D	-1.44408	0.000223849	***
mean_PD_L1_T_Treg	C	D	-1.32748	0.000223849	***
mean_CD64_M_Mono_DP	C	SD	-0.747238	0.000224161	***
mean_CD38_M_pDC	C	DWS	-1.79119	0.000224304	***
mean_Ki_67_B_Transitional	C	SD	-1.20949	0.000226934	***
mean_Ki_67_NK	C	D	-1.07298	0.000242253	***
mean_CD45RA_NK_CD56	C	SD	1.60107	0.000267394	***
mean_CD38_M_Monocyte	C	D	-1.42834	0.000283677	***
mean_CD64_M_Mono_CD16	C	D	-1.24313	0.000283677	***
mean_CD38_M_Mono_DP	C	SD	-0.964588	0.000284582	***
mean_CD38_T_CD4_EM	C	D	-1.12354	0.00029077	***
mean_PD_L1_T_GD	C	D	-1.11658	0.00029077	***
mean_CD38_M_Mono_CD16	C	D	-1.09744	0.00029077	***
mean_CD38_B_Naive	C	SD	-1.55223	0.000304174	***
M_Mono_CD16	C	SD	1.45799	0.000304174	***
mean_HLA_DR_M_Mono_DN	C	SD	1.65642	0.000304174	***
mean_CD38_M_Monocyte	C	DWS	-1.85036	0.000304637	***
M_Monocyte_M_Mono_CD16	D	SD	0.888033	0.00031817	***
mean_CD38_T_CD8_EM	C	DWS	-1.56971	0.000342232	***
mean_Ki_67_T_Treg	C	SD	-1.58587	0.000345714	***
M_M_cDC	C	SD	1.28377	0.000345714	***
mean_CD45RA_NK_DP	C	SD	1.42377	0.000345714	***
mean_CD45RA_B_Naive	C	SD	1.54837	0.000345714	***
mean_CD64_M_Monocyte	C	DWS	-1.83502	0.000362409	***
mean_CD38_T_NKT	C	DWS	-1.54778	0.000362409	***
mean_CD38_NK_DN	C	DWS	-1.73474	0.000368606	***
mean_CD38_M_cDC2	C	DWS	-1.61588	0.000368606	***
mean_CD45RA_B_Naive	C	DWS	1.58785	0.000368606	***
mean_CD38_M_Mono_CD16	C	SD	-1.65314	0.000396399	***
mean_HLA_DR_NK_DP	C	SD	-0.938307	0.000396399	***
mean_Ki_67_T_CD4_CM	C	SD	-0.934399	0.000396399	***
mean_CD38_NK_CD56	C	DWS	-1.76762	0.000399867	***
mean_CD38_NK	C	DWS	-1.76294	0.000399867	***
mean_CD38_M_Mono_CD14	C	DWS	-1.73945	0.000402617	***
mean_PD_L1_T_GD	C	DWS	-1.3783	0.000402617	***
mean_PD_L1_M_Mono_CD16	C	DWS	-1.1742	0.000402617	***
M_cDC2	C	DWS	1.41441	0.000402617	***
B_B_Plasma	C	D	-1.05012	0.00041983	***
mean_Ki_67_T_GD	C	D	-0.984733	0.00041983	***
mean_CD38_B_EffectorMemory	C	D	-1.16268	0.000442965	***
mean_Ki_67_T_CD8_CM	C	D	-1.00053	0.000442965	***
mean_CTLA_4_T_DN_other	C	SD	-1.51491	0.000458162	***
mean_CD25_B_Naive	C	SD	1.53471	0.000458162	***
mean_Ki_67_M_Mono_DN	C	DWS	-1.23798	0.00046015	***
mean_Ki_67_T_GD	C	DWS	-1.36054	0.000507123	***
mean_PD_L1_T_CD4_EMRA	C	DWS	-1.04527	0.000507123	***
mean_HLA_DR_NK	C	SD	-1.19797	0.000533473	***
mean_CD64_M_Mono_DN	C	DWS	-1.69487	0.000542667	***
mean_Ki_67_NK	C	DWS	-1.37604	0.000542667	***
mean_PD_L1_T_DN_other	C	DWS	-1.26247	0.000542667	***
mean_CD38_M_cDC2	C	D	-1.04849	0.000585292	***
mean_CD38_NK_DP	C	DWS	-1.70191	0.000601581	***
mean_CD64_M_Mono_CD16	C	DWS	-1.4074	0.000601581	***
T_CD4_T_Treg	C	SD	-1.29651	0.00061386	***
mean_CD64_M_cDC1	C	SD	-1.2285	0.00061386	***
mean_CD69_NK_CD56	C	DWS	-1.2577	0.000649581	***
mean_Ki_67_NK_DP	C	DWS	-1.22475	0.000649581	***
mean_Ki_67_M_cDC2	C	DWS	-0.914961	0.000649581	***
mean_CD38_M_Mono_DN	C	DWS	-1.48723	0.000704382	***
mean_CD38_M_Mono_DP	C	DWS	-1.48633	0.000704382	***
mean_Ki_67_T_CD8_EM	C	DWS	-1.28086	0.000704382	***
mean_HLA_DR_M_cDC2	C	SD	1.46971	0.000711477	***
mean_Ki_67_NK_DP	C	D	-0.990305	0.000767987	***
mean_PD_L1_NK_CD56	C	DWS	-1.32693	0.000803788	***
mean_PD_1_T_CD4_CM	C	SD	-1.24953	0.000807818	***
M_Monocyte_M_Mono_CD16	C	SD	1.3092	0.000807818	***
mean_CD45RA_M_Monocyte	C	SD	1.36125	0.000807818	***
mean_CTLA_4_T_CD8_EM	C	D	-1.06691	0.000910233	***
T_Treg	C	SD	-1.15947	0.000923927	***
M_cDC1	C	SD	1.43473	0.000923927	***
mean_PD_L1_NK_DP	D	SD	-1.29271	0.000954303	***
mean_PD_L1_T_DN_other	D	SD	-1.28482	0.000954303	***
mean_PD_L1_B_cMemory	DWS	SD	-1.48834	0.000954926	***
mean_CTLA_4_T_CD4_EM	D	SD	-1.37063	0.00105042	**
mean_PD_L1_B_Plasma	C	SD	-1.39298	0.00105471	**
mean_CD45RA_B_Plasma	C	SD	1.35097	0.00105471	**
mean_CD38_T_Treg	C	D	-1.1557	0.00118141	**
T_CD8_CM	C	SD	-0.604115	0.00120171	**
B_EffectorMemory_IgD	C	SD	1.33999	0.00120171	**
mean_CTLA_4_T_CD8_EM	C	DWS	-1.2118	0.00121027	**
mean_PD_L1_NK_DN	C	DWS	-1.1978	0.00121027	**
mean_Ki_67_T_CD8_EM	C	D	-0.999053	0.0012686	**
mean_PD_L1_NK	D	SD	-1.25263	0.00127439	**
mean_CTLA_4_T_CD8_EMRA	C	SD	-1.22189	0.00134391	**
mean_PD_1_T_Treg	C	SD	-1.09277	0.00134391	**
mean_CD45RA_M_Mono_DN	C	SD	1.1285	0.00134391	**
mean_CD45RA_M_pDC	C	SD	1.4564	0.00134391	**
M_M_cDC	C	D	1.16542	0.00136183	**
mean_Ki_67_T_CD8_CM	C	DWS	-1.21218	0.00137155	**
mean_Ki_67_B_Plasma	C	SD	-1.43834	0.00152602	**
mean_CD69_NK_CD16	C	SD	-1.08421	0.00152602	**
mean_CD38_M_Mono_DP	C	D	-1.01061	0.00157528	**
mean_HLA_DR_T_CD8_EM	C	D	-1.00377	0.00157528	**
mean_CD141_M_Mono_DP	C	SD	-1.08902	0.00161338	**
mean_Ki_67_T_NKT	C	D	-0.809847	0.00164918	**
mean_CD45RA_NK_DN	C	D	1.08663	0.00164918	**
mean_CTLA_4_T_GD	C	SD	-1.27013	0.00170227	**
mean_PD_L1_M_pDC	C	SD	-0.991463	0.00170227	**
T_CD8_T_CD8_EMRA	C	SD	1.20555	0.00170227	**
mean_Ki_67_M_Basophil	C	SD	-1.35713	0.00174549	**
mean_PD_L1_M_Mono_DP	C	SD	-1.19935	0.00174549	**
M_cDC_M_cDC2	C	SD	1.02833	0.00174549	**
mean_PD_L1_NK	C	D	-0.970637	0.00176876	**
mean_CTLA_4_T_NKT	C	DWS	-1.19842	0.00179238	**
mean_HLA_DR_M_Mono_DP	C	D	-1.08035	0.0018307	**
mean_PD_1_T_CD4_EM	C	DWS	-1.24469	0.0019369	**
B_cMemory	C	DWS	0.720898	0.0019369	**
B_B_Memory	C	DWS	1.5104	0.0019369	**
mean_PD_L1_T_CD4_CM	C	D	-1.1678	0.00199609	**
mean_PD_1_T_CD4_EM	C	D	-1.05072	0.00199609	**
M_Mono_CD16	D	SD	0.606504	0.00207048	**
mean_CD45RA_NK_CD56	D	SD	1.24835	0.00207048	**
mean_CD38_T_CD8_CM	C	DWS	-1.34457	0.00207081	**
mean_Ki_67_NK_DN	C	DWS	-1.18122	0.00207081	**
B_B_Plasma	C	DWS	-0.974546	0.00207081	**
M_cDC1	C	DWS	1.43051	0.00207081	**
mean_CD69_NK_DP	C	D	-1.04622	0.0021392	**
B_Plasma_IgG	C	SD	-1.2352	0.00214366	**
mean_CCR7_B_Transitional	C	SD	-1.03078	0.00214366	**
B_Plasma_IgA	C	SD	1.38472	0.00214366	**
mean_PD_L1_NK	C	DWS	-1.09357	0.00223317	**
mean_CD45RA_M_Mono_CD16	C	DWS	1.2463	0.00223317	**
mean_CD25_B_Naive	C	DWS	1.32802	0.00223317	**
mean_CD69_NK	C	D	-1.05915	0.00225284	**
B_cMemory	C	D	1.02521	0.00225284	**
mean_PD_L1_B_Naive	DWS	SD	-1.30204	0.00232134	**
mean_HLA_DR_M_Mono_DN	DWS	SD	1.43081	0.00232134	**
mean_Ki_67_T_CD8_EMRA	C	D	-0.81449	0.0024132	**
mean_PD_L1_M_Monocyte	C	SD	-1.09792	0.00241831	**
mean_HLA_DR_NK_CD56	C	SD	-0.999896	0.00241831	**
mean_CD69_NK	C	DWS	-1.24632	0.00246986	**
mean_PD_L1_T_CD4_CM	C	DWS	-1.17396	0.00246986	**
B_Plasma	D	SD	-1.23235	0.00251846	**
mean_CTLA_4_T_CD4_CM	D	SD	-1.1193	0.00251846	**
mean_CCR7_T_NKT	DWS	SD	-1.45114	0.00256955	**
mean_CTLA_4_T_CD4_EMRA	C	SD	-1.02229	0.0026841	**
mean_PD_1_T_CD4_EMRA	C	SD	-1.01948	0.0026841	**
mean_Ki_67_T_CD4_EMRA	C	SD	-0.906771	0.0026841	**
mean_PD_L1_M_Mono_DN	C	SD	-0.84365	0.0026841	**
mean_CD45RA_M_Mono_DN	C	DWS	1.2022	0.0027771	**
mean_PD_L1_M_Mono_CD14	C	SD	-1.06231	0.00301849	**
mean_CD27_T_CD4_Naive	C	SD	1.03429	0.00301849	**
mean_PD_L1_T_CD4_EM	C	D	-1.10732	0.00305597	**
mean_CD38_T_CD4_EM	C	DWS	-1.15649	0.00306602	**
mean_CD45RA_M_Monocyte	C	DWS	1.35644	0.00306602	**
mean_PD_L1_T_CD8_EMRA	D	SD	-1.17635	0.00311787	**
mean_CD141_M_Mono_CD14	D	SD	-0.807302	0.00311787	**
mean_CTLA_4_T_CD4_EM	C	DWS	-1.31687	0.00317781	**
mean_PD_L1_T_NKT	C	DWS	-1.21438	0.00317781	**
mean_Ki_67_T_NKT	C	DWS	-1.02788	0.00317781	**
mean_HLA_DR_T_CD8_EM	C	DWS	-0.999937	0.00317781	**
mean_CD45RA_B_Transitional	C	DWS	1.21083	0.00317781	**
mean_CD32_B_Transitional	C	DWS	1.24532	0.00317781	**
mean_CD38_B_Plasma	C	D	-0.74233	0.00326657	**
mean_PD_L1_B_Naive	D	SD	-1.0905	0.00336135	**
mean_CD38_T_DN_other	C	D	-1.03608	0.00343579	**
mean_CD45RA_M_Mono_CD14	C	D	0.947944	0.00343579	**
mean_CD69_NK_DP	C	DWS	-1.25347	0.00356289	**
mean_CTLA_4_T_Treg	D	SD	-1.37633	0.00363416	**
mean_PD_L1_B_EffectorMemory	C	D	-0.961611	0.00367059	**
mean_PD_L1_B_cMemory	D	SD	-1.13415	0.00367092	**
mean_Ki_67_M_Basophil	C	DWS	-1.08674	0.00368214	**
mean_HLA_DR_T_CD8_CM	C	DWS	-1.04986	0.00382025	**
mean_PD_L1_NK_DP	C	DWS	-1.04479	0.00382025	**
mean_PD_L1_T_CD4_Naive	C	DWS	-0.706094	0.00382025	**
mean_CD38_T_CD4_CM	C	SD	-1.13069	0.00385238	**
B_B_Inexperienced	C	SD	1.2652	0.00385238	**
mean_Ki_67_M_cDC2	C	D	-1.02468	0.00391987	**
B_Plasma_log_IgG_IgA	C	SD	-1.33406	0.00393267	**
mean_CTLA_4_T_CD8_CM	C	DWS	-1.05386	0.00415791	**
mean_CD69_NK_DN	C	DWS	-1.02032	0.00415791	**
mean_CD45RA_B_cMemory	C	DWS	1.14492	0.00415791	**
mean_PD_L1_NK_DP	C	D	-0.913671	0.00418438	**
mean_Ki_67_M_cDC2	C	SD	-1.09577	0.0042809	**
T_T_DN	C	SD	0.699793	0.0042809	**
mean_PD_L1_T_DN_other	C	D	-0.911216	0.00440024	**
mean_HLA_DR_T_NKT	C	D	-0.736563	0.00440024	**
B_cMemory_IgMD	C	DWS	1.1709	0.00464615	**
mean_Ki_67_B_Naive	C	SD	-1.08196	0.00481585	**
mean_Ki_67_B_Plasma	D	SD	-1.04232	0.00490789	**
mean_CD38_B_cMemory	C	DWS	-1.15717	0.00518437	**
mean_HLA_DR_M_Mono_DN	D	SD	1.0665	0.00532864	**
mean_CD45RA_B_cMemory	C	SD	1.03016	0.00537207	**
mean_CD25_B_Plasma	C	SD	1.05318	0.00537207	**
mean_CD32_B_Transitional	C	D	0.818211	0.00554364	**
mean_HLA_DR_T_CD8_CM	C	D	-0.9656	0.00576495	**
mean_PD_1_T_NKT	C	D	-0.86984	0.00576495	**
mean_Ki_67_T_CD8_EMRA	C	DWS	-0.814609	0.00577682	**
mean_PD_L1_B_Plasma	D	SD	-1.19002	0.00580873	**
B_B_Plasma	D	SD	-1.14016	0.00580873	**
mean_Ki_67_T_CD8_CM	D	SD	-1.08748	0.00580873	**
mean_CTLA_4_T_CD8_EMRA	D	SD	-1.05608	0.00580873	**
mean_CTLA_4_T_DN_other	D	SD	-0.967558	0.00580873	**
mean_HLA_DR_NK	D	SD	-0.935446	0.00580873	**
mean_CD38_B_Plasma	D	SD	-0.744478	0.00580873	**
mean_CD45RA_M_pDC	D	SD	1.0296	0.00597138	**
mean_CCR7_B_cMemory	C	SD	-0.977308	0.00598346	**
mean_CD1c_B_Naive	C	SD	1.15467	0.00598346	**
mean_CD69_NK_DN	C	D	-0.815731	0.00605607	**
mean_CD45RA_M_Mono_CD16	C	D	1.07342	0.00605607	**
mean_PD_L1_NK_DN	D	SD	-0.999303	0.00614479	**
mean_Ki_67_M_cDC1	C	DWS	-1.10895	0.00641999	**
M_pDC	C	D	0.448846	0.00644759
mean_PD_1_T_DN_other	C	SD	-1.08057	0.00665455	**
mean_HLA_DR_T_GD	C	SD	-0.964417	0.00665455	**
mean_CD38_M_Mono_CD16	C	DWS	-0.936633	0.00705381	**
mean_CD45RA_B_EffectorMemory	C	DWS	1.11679	0.00705381	**
mean_PD_L1_T_CD8_Naive	D	SD	-0.999801	0.00717201	**
mean_CD38_T_NKT	D	SD	-0.989994	0.00717201	**
mean_CD64_M_Mono_DN	D	SD	-0.985019	0.00717201	**
mean_CCR7_B_Plasma	DWS	SD	-1.46142	0.00727876	**
mean_PD_L1_T_CD8_Naive	DWS	SD	-1.18668	0.00727876	**
mean_CD25_NK_DP	C	SD	-1.10136	0.00739003	**
mean_CD25_B_EffectorMemory	C	SD	1.04137	0.00739003	**
mean_Ki_67_NK_CD56	D	SD	-1.02018	0.00767036	**
mean_Ki_67_M_Mono_CD16	D	SD	-0.980708	0.00767036	**
mean_CD38_M_Monocyte	D	SD	-0.935232	0.00767036	**
mean_CD141_M_Monocyte	D	SD	-0.723234	0.00767036	**
mean_CD38_T_CD8_EMRA	D	SD	-0.903443	0.00772095	**
mean_Ki_67_T_CD4_EMRA	D	SD	-0.690746	0.00772095	**
mean_HLA_DR_T_NKT	C	DWS	-0.757094	0.00782912	**
M_cDC_M_cDC2	D	SD	0.675057	0.00786797	**
mean_CTLA_4_T_Treg	C	D	-1.15992	0.00796573	**
mean_CCR7_T_CD8_CM	C	SD	-1.06767	0.00814277	**
mean_PD_1_T_GD	C	SD	-1.00367	0.00814277	**
B_EffectorMemory_IgMD	C	SD	0.925841	0.00814277	**
mean_CD38_T_Treg	C	DWS	-1.15634	0.00827447	**
mean_CD141_M_Mono_CD14	C	DWS	-1.15192	0.00827447	**
mean_Ki_67_B_Plasma	C	DWS	-1.12808	0.00827447	**
mean_CTLA_4_T_CD4_CM	C	DWS	-0.854067	0.00827447	**
mean_CD209_M_cDC2	C	DWS	0.862704	0.00827447	**
mean_PD_L1_T_CD4_Naive	D	SD	-0.981169	0.0082858	**
mean_CD38_T_CD4_CM	C	D	-0.951031	0.00846396	**
mean_CD38_NK_CD16	C	DWS	-1.29769	0.00876205	**
mean_PD_L1_M_Mono_DN	C	DWS	-0.908055	0.00876205	**
mean_PD_L1_NK_CD16	C	DWS	-0.66432	0.00876205	**
T_T_DN	C	DWS	0.850191	0.00876205	**
M_M_cDC	C	DWS	0.95999	0.00876205	**
mean_PD_1_T_DN_other	C	D	-0.932955	0.00898973	**
mean_Ki_67_M_pDC	C	SD	-0.905533	0.00901752	**
mean_CD25_B_cMemory	C	SD	1.1721	0.00901752	**
mean_PD_L1_T_Treg	C	DWS	-1.15987	0.00959284	**
mean_CTLA_4_T_CD8_EMRA	C	DWS	-0.932233	0.00959284	**
mean_HLA_DR_M_Mono_DP	C	SD	-0.91338	0.010084	*
mean_CD45RA_B_Transitional	C	D	0.607743	0.0102185	*
mean_CD141_M_cDC2	C	DWS	-0.884803	0.0103831	*
mean_Ki_67_B_cMemory	C	DWS	-0.86269	0.0103831	*
mean_Ki_67_NK_CD16	C	DWS	-0.749096	0.0103831	*
mean_Ki_67_B_Transitional	D	SD	-1.00993	0.0104079	*
mean_PD_L1_T_GD	D	SD	-0.922852	0.0104079	*
mean_CD38_M_Mono_DN	D	SD	-0.911948	0.0104079	*
mean_HLA_DR_M_Mono_CD16	C	D	-0.960368	0.0107454	*
mean_CD141_M_Mono_CD14	C	D	-0.661397	0.0107454	*
mean_PD_1_T_CD8_EMRA	C	SD	-0.976949	0.0109455	*
B_cMemory_IgM	C	SD	-0.936606	0.0109455	*
mean_PD_L1_M_cDC2	C	SD	-0.715696	0.0109455	*
mean_CD45RA_M_Mono_CD14	C	SD	0.842203	0.0109455	*
mean_CTLA_4_T_Treg	C	DWS	-1.14255	0.0112338	*
mean_PD_L1_T_CD8_Naive	C	DWS	-0.367937	0.0112338
mean_CD1c_B_Transitional	C	DWS	0.844714	0.0112338	*
mean_PD_1_T_CD4_CM	C	D	-0.890346	0.0113946	*
mean_CD64_M_Monocyte	D	SD	-0.922414	0.0114447	*
mean_HLA_DR_M_Monocyte	D	SD	0.881537	0.0118613	*
M_Monocyte_M_Mono_DP	C	SD	-0.736445	0.0119487	*
mean_PD_L1_T_CD4_EMRA	D	SD	-1.07072	0.0120281	*
mean_Ki_67_T_NKT	D	SD	-0.894288	0.0120281	*
mean_CD141_M_cDC2	C	SD	-1.05571	0.0120718	*
mean_CTLA_4_T_GD	C	DWS	-1.08882	0.0122689	*
mean_CD45RA_M_Mono_CD14	C	DWS	1.0653	0.0122689	*
mean_PD_L1_M_cDC2	C	D	-0.760954	0.0129519	*
T_CD4_T_Treg	D	SD	-0.562184	0.0132181	*
mean_CD38_T_CD4_EMRA	C	SD	-1.00315	0.013296	*
mean_HLA_DR_T_CD8_EMRA	C	SD	-0.931871	0.013296	*
mean_Ki_67_T_CD4_EM	C	D	-0.843136	0.0133971	*
mean_PD_L1_T_CD8_Naive	C	D	-0.435012	0.0133971
mean_CD45RA_M_Monocyte	C	D	0.835409	0.0133971	*
mean_PD_L1_T_CD8_EM	D	SD	-0.900532	0.0137078	*
mean_CD141_M_Mono_DP	C	DWS	-1.07905	0.0138276	*
mean_Ki_67_M_Mono_DP	C	DWS	-1.05785	0.0138276	*
B_cMemory_IgM	C	D	-0.864622	0.0141858	*
B_cMemory_IgM	C	DWS	-1.05625	0.0144539	*
T_CD8_T_NKT	C	DWS	0.660484	0.0144539	*
M_Mono_CD16	C	DWS	0.890784	0.0144539	*
mean_PD_L1_T_CD8_CM	C	D	-0.902873	0.01452	*
mean_CTLA_4_T_CD4_EM	C	D	-0.828469	0.01452	*
mean_PD_L1_M_Mono_DN	C	D	-0.772681	0.01452	*
mean_CD45RA_M_Mono_DN	C	D	0.711695	0.01452	*
mean_CD45RA_NK_CD16	C	SD	0.774071	0.0147113	*
mean_CTLA_4_T_CD4_EMRA	D	SD	-0.951434	0.0147204	*
mean_HLA_DR_NK_DN	D	SD	-0.889728	0.0147204	*
mean_CD38_T_CD8_EM	D	SD	-0.863895	0.0147204	*
mean_CD38_T_CD8_CM	D	SD	-0.834616	0.0147204	*
mean_CD45RA_B_Plasma	D	SD	0.835674	0.0147204	*
mean_CD45RA_NK_DN	D	SD	0.809759	0.0150044	*
T_CD8_T_CD8_EMRA	D	SD	0.81597	0.0150044	*
mean_CD209_M_cDC2	D	SD	0.690208	0.0153091	*
mean_HLA_DR_M_cDC2	D	SD	0.895177	0.0153091	*
mean_Ki_67_B_cMemory	C	D	-0.903123	0.0153682	*
mean_PD_L1_T_NKT	D	SD	-0.998632	0.0153738	*
mean_CD38_T_Treg	D	SD	-0.915601	0.0153738	*
mean_CD64_M_cDC2	D	SD	-0.809409	0.0153738	*
mean_CD38_B_EffectorMemory	C	DWS	-0.970858	0.01589	*
mean_HLA_DR_M_Mono_DP	C	DWS	-1.07765	0.0159269	*
mean_PD_1_T_CD8_EM	C	D	-0.82288	0.0161153	*
B_EffectorMemory_IgMD	C	D	0.824937	0.0161153	*
T_CD8_EM	C	SD	-0.981504	0.016254	*
M_Monocyte_M_Mono_DP	C	D	-0.443846	0.0169231
T_T_CD8	C	DWS	-1.00437	0.0172875	*
T_CD8_EMRA	D	SD	0.557243	0.0178282	*
mean_CD141_M_Mono_CD16	C	SD	0.995128	0.0179332	*
mean_PD_L1_NK_CD56	D	SD	-0.861461	0.0185186	*
B_EffectorMemory	C	DWS	0.941993	0.0189608	*
mean_CD38_NK_CD16	C	D	-1.00582	0.0190106	*
B_cMemory_IgMD	C	D	0.736901	0.0190106	*
mean_PD_1_T_CD8_CM	C	SD	-0.937234	0.0196444	*
mean_Ki_67_T_CD4_Naive	C	SD	-0.801791	0.0196444	*
B_B_Memory	C	D	0.767819	0.0200828	*
mean_Ki_67_M_Basophil	D	SD	-0.706039	0.0203383	*
B_Plasma_IgM	C	DWS	-0.895582	0.020441	*
mean_PD_L1_T_CD4_CM	DWS	SD	-1.24224	0.0204676	*
mean_Ki_67_T_Treg	C	DWS	-1.10925	0.0205858	*
mean_CD38_B_cMemory	D	SD	-0.78461	0.0207478	*
B_B_Memory	D	SD	0.773585	0.0207478	*
mean_CD45RA_B_Naive	C	D	0.802829	0.0212069	*
mean_HLA_DR_NK_CD16	C	SD	-0.755739	0.0214915	*
mean_CTLA_4_B_cMemory	C	SD	-0.415535	0.0214915
mean_CD38_T_DN_other	C	DWS	-0.927787	0.0221349	*
mean_Ki_67_M_pDC	C	DWS	-0.854413	0.0221349	*
mean_HLA_DR_T_GD	C	DWS	-0.736222	0.0221349	*
mean_CTLA_4_T_GD	C	D	-0.892611	0.0221634	*
B_Plasma_ND	C	D	0.644614	0.0221634	*
mean_CTLA_4_T_NKT	C	D	-0.709459	0.0233876	*
mean_CCR7_T_CD8_Naive	C	SD	-0.931773	0.0236161	*
mean_PD_L1_B_EffectorMemory	D	SD	-0.847707	0.023935	*
mean_PD_L1_T_CD8_CM	D	SD	-0.856659	0.0241192	*
mean_Ki_67_B_Naive	D	SD	-0.586422	0.0241192	*
mean_HLA_DR_M_Mono_CD16	D	SD	0.846103	0.0241192	*
mean_CD1c_B_Naive	C	DWS	0.785566	0.0241974	*
T_Treg	D	SD	-0.873355	0.0246053	*
mean_Ki_67_T_Treg	D	SD	-0.831693	0.0246053	*
mean_PD_1_T_CD4_EM	D	SD	-0.730568	0.0246053	*
mean_PD_L1_NK_CD16	D	SD	-0.607336	0.0246053	*
mean_CD16_NK_DP	D	SD	0.724523	0.0246053	*
mean_CD45RA_NK	D	SD	0.780857	0.0246053	*
mean_PD_L1_M_pDC	C	D	-0.738595	0.0246696	*
mean_CD38_T_GD	D	SD	-0.826121	0.0252257	*
B_B_Inexperienced	D	SD	0.885071	0.0252257	*
mean_CD27_T_CD8_EM	C	SD	-0.890551	0.0254844	*
mean_Ki_67_T_CD8_Naive	C	SD	-0.652524	0.0254844	*
mean_HLA_DR_M_cDC1	C	SD	0.581357	0.0254844	*
mean_HLA_DR_B_Plasma	C	SD	0.963728	0.0254844	*
mean_PD_L1_B_Plasma	DWS	SD	-1.1057	0.0261743	*
mean_PD_L1_T_CD4_Naive	DWS	SD	-1.07475	0.0261743	*
mean_CD38_B_Plasma	DWS	SD	-1.04396	0.0261743	*
T_Treg	DWS	SD	-1.03512	0.0261743	*
mean_PD_1_T_CD8_CM	DWS	SD	-1.00558	0.0261743	*
mean_CD64_M_cDC1	DWS	SD	-0.866498	0.0261743	*
mean_CD209_M_pDC	DWS	SD	-0.807129	0.0261743	*
M_cDC_M_cDC2	DWS	SD	1.00481	0.0261743	*
mean_HLA_DR_M_Monocyte	DWS	SD	1.01231	0.0261743	*
mean_Ki_67_T_CD4_EM	C	DWS	-1.14519	0.0261976	*
mean_CD45RA_NK	C	DWS	0.932929	0.0261976	*
mean_PD_L1_T_CD4_CM	D	SD	-0.848642	0.0262032	*
mean_CTLA_4_T_CD8_CM	C	D	-0.768067	0.0271568	*
B_Plasma	C	D	-0.625699	0.0271568	*
B_EffectorMemory	C	D	0.576222	0.0271568	*
mean_Ki_67_M_Mono_DN	D	SD	-0.935732	0.0272151	*
mean_CD38_M_cDC1	C	SD	-0.867811	0.0277787	*
B_Plasma_ND	C	SD	0.916441	0.0277787	*
mean_PD_L1_T_CD8_CM	DWS	SD	-1.13096	0.0279557	*
mean_CD38_M_Mono_DN	DWS	SD	-1.08389	0.0279557	*
mean_CCR7_T_Treg	C	DWS	-1.01937	0.0281028	*
mean_CTLA_4_T_DN_other	C	DWS	-0.948115	0.0281028	*
T_CD4_T_CD4_EMRA	C	DWS	0.901268	0.0281028	*
mean_CTLA_4_T_CD4_CM	C	D	-0.635185	0.028349	*
mean_CD209_M_Monocyte	C	D	-0.632146	0.028349	*
mean_PD_L1_T_CD4_EMRA	C	D	-0.784284	0.0295893	*
mean_CD45RA_NK	C	D	0.865475	0.0295893	*
mean_Ki_67_T_CD8_EM	D	SD	-0.762321	0.0297125	*
mean_CD38_NK_CD16	C	SD	-1.02637	0.0297577	*
mean_CTLA_4_B_Transitional	C	SD	-0.851551	0.0297577	*
mean_CD11c_NK_DP	C	SD	-0.7859	0.0297577	*
mean_Ki_67_NK_CD16	C	SD	-0.540028	0.0297577	*
mean_CD209_M_cDC2	C	SD	0.57509	0.0297577	*
B_Plasma_log_IgG_IgA	D	SD	-0.732448	0.0297596	*
mean_CD38_B_EffectorMemory	DWS	SD	-1.03088	0.0301309	*
mean_CD64_M_Mono_DN	DWS	SD	-0.986248	0.0301309	*
mean_CD25_NK_DP	C	DWS	-0.858287	0.0303739	*
mean_CD27_T_Treg	C	DWS	-0.828882	0.0303739	*
mean_CD38_T_CD4_EM	D	SD	-0.755052	0.0304664	*
mean_CD32_B_Plasma	C	D	0.794677	0.0308794	*
mean_CD25_B_Naive	C	D	0.891892	0.0308794	*
mean_PD_L1_M_Monocyte	C	D	-0.674677	0.0322206	*
mean_PD_L1_T_CD4_Naive	C	D	-0.5479	0.0322206	*
mean_PD_L1_B_EffectorMemory	DWS	SD	-1.00926	0.032696	*
mean_PD_L1_NK_DP	DWS	SD	-0.941067	0.032696	*
mean_CD38_T_DN_other	D	SD	-0.601396	0.0328239	*
mean_CD45RA_NK_CD16	D	SD	0.731513	0.0328239	*
mean_PD_1_T_NKT	C	DWS	-0.671156	0.0330628	*
B_EffectorMemory_IgM	C	SD	-0.816415	0.0338147	*
mean_HLA_DR_NK_DP	D	SD	-0.608718	0.0340627	*
mean_PD_L1_T_Treg	DWS	SD	-1.02872	0.0341272	*
mean_PD_L1_NK_DN	C	D	-0.817811	0.0350627	*
mean_PD_1_T_Treg	C	D	-0.777095	0.0350627	*
mean_CD209_M_Mono_CD14	C	D	-0.669838	0.0350627	*
B_Naive	C	D	0.647281	0.0350627	*
mean_CD45RA_B_cMemory	D	SD	0.792015	0.035343	*
mean_CD209_M_Monocyte	C	SD	-0.61291	0.035529	*
mean_CD38_M_pDC	DWS	SD	-1.02164	0.0356601	*
mean_CD141_M_Monocyte	C	DWS	-0.91309	0.0356645	*
mean_CD38_B_Plasma	C	DWS	-0.755121	0.0356645	*
mean_PD_L1_M_Basophil	C	DWS	-0.834783	0.0357831	*
M_Monocyte_M_Mono_DP	C	DWS	-0.62235	0.0357831	*
mean_PD_1_T_Treg	D	SD	-0.929773	0.035842	*
mean_CD38_M_Mono_CD16	D	SD	-0.796944	0.035842	*
mean_Ki_67_T_CD4_EM	D	SD	-0.657089	0.035842	*
mean_CTLA_4_T_Treg	DWS	SD	-1.03152	0.0358627	*
mean_PD_L1_NK	DWS	SD	-0.92758	0.0358627	*
mean_PD_1_NK_DN	C	D	-0.725122	0.036874	*
mean_CD16_NK	D	SD	0.723333	0.0371875	*
mean_CD16_NK_DN	C	DWS	-0.785139	0.0381382	*
mean_Ki_67_M_cDC1	C	SD	-0.725003	0.0387482	*
mean_PD_1_T_CD8_Naive	C	D	-0.756042	0.0387636	*
mean_PD_1_T_NKT	DWS	SD	-0.910168	0.0394352	*
mean_HLA_DR_M_Mono_CD14	DWS	SD	0.915173	0.0394352	*
T_CD8_T_GD	D	SD	0.0759488	0.0404522
mean_CD45RA_NK_DP	C	D	0.811986	0.0407341	*
B_EffectorMemory_IgD	C	DWS	0.782578	0.0413373	*
mean_CD32_B_Plasma	C	DWS	0.947931	0.0413373	*
mean_CD38_B_cMemory	DWS	SD	-0.972079	0.041386	*
mean_Ki_67_B_EffectorMemory	C	SD	-0.944907	0.0415538	*
mean_CCR7_B_Naive	C	SD	-0.825901	0.0415538	*
M_M_Monocyte	C	SD	-0.599004	0.0415538	*
mean_HLA_DR_M_Monocyte	C	SD	0.876515	0.0415538	*
mean_CD38_M_cDC2	D	SD	-0.751228	0.0419454	*
M_M_Monocyte	C	D	-0.361437	0.042788
mean_CD38_B_EffectorMemory	D	SD	-0.717149	0.0430241	*
mean_HLA_DR_NK_CD56	D	SD	-0.56302	0.0430241	*
mean_PD_L1_NK_DN	DWS	SD	-0.78178	0.0434518	*
mean_CD1c_B_Transitional	C	D	0.769789	0.0435748	*
T_CD8_EM	C	DWS	-0.755363	0.0441872	*
mean_Ki_67_T_CD4_EMRA	C	DWS	-0.730368	0.0441872	*
mean_Ki_67_T_DN_other	C	D	-0.641961	0.0442092	*
mean_HLA_DR_T_CD8_EMRA	C	D	-0.580652	0.0442092	*
mean_CD38_T_DN_other	DWS	SD	-0.889848	0.0442108	*
B_Plasma	DWS	SD	-0.788189	0.0442108	*
mean_Ki_67_M_Mono_DP	C	D	-0.738736	0.0445223	*
mean_CD23_B_Transitional	C	D	0.895568	0.0445223	*
mean_CCR7_B_Plasma	D	DWS	0.922285	0.044567	*
mean_CCR7_T_NKT	D	DWS	0.962613	0.044567	*
mean_Ki_67_T_DN_other	D	SD	-0.372026	0.0446028
mean_CD38_B_Transitional	C	SD	-0.782869	0.0447514	*
mean_CD209_M_Mono_CD14	C	SD	-0.618179	0.0447514	*
mean_CD32_B_Transitional	C	SD	0.698116	0.0447514	*
mean_PD_L1_M_pDC	DWS	SD	-0.905047	0.0451254	*
mean_CD38_B_Naive	DWS	SD	-0.862474	0.0451254	*
mean_HLA_DR_NK_DP	C	D	-0.497647	0.0456833
T_CD4_EMRA	D	DWS	0.865665	0.0460884	*
mean_CTLA_4_T_CD8_CM	DWS	SD	-0.808224	0.0461845	*
mean_HLA_DR_B_Plasma	DWS	SD	0.918891	0.0461845	*
B_Plasma_IgA	C	D	0.767654	0.0462258	*
mean_CD45RA_M_Mono_DP	C	SD	0.552067	0.0469712	*
mean_CCR7_T_Treg	C	SD	-0.787375	0.0476696	*
mean_CD45RA_M_cDC2	C	SD	0.314057	0.0476696
mean_CD16_NK	C	SD	0.701449	0.0476696	*
mean_CD23_B_Transitional	C	SD	0.905742	0.0476696	*
mean_PD_L1_M_Monocyte	C	DWS	-0.803178	0.047853	*
mean_CD45RA_M_Mono_DP	C	D	0.761741	0.0483049	*
mean_CD25_B_cMemory	D	SD	0.608629	0.0484111	*
M_Mono_DP	C	SD	-0.522957	0.0497708	*
mean_CD38_B_Naive	C	D	-0.754079	0.0499115	*
T_CD4_T_CD4_CM	C	DWS	-0.91369	0.0502786
mean_HLA_DR_NK_CD56	C	DWS	-0.79303	0.0502786
mean_PD_L1_B_EffectorMemory	C	DWS	-0.738501	0.0502786
B_Plasma	C	DWS	-0.676195	0.0502786
mean_HLA_DR_T_CD8_EMRA	C	DWS	-0.563204	0.0502786
mean_CD16_NK_DP	C	SD	0.705492	0.0509931
mean_HLA_DR_T_Treg	C	SD	0.829131	0.0509931
mean_CD23_B_Plasma	C	SD	0.916105	0.0509931
mean_CD209_M_cDC1	C	DWS	0.74917	0.051448
mean_CD25_NK_DP	C	D	-0.618614	0.0519495
mean_CD141_M_Monocyte	C	D	-0.569231	0.0519495
mean_HLA_DR_M_Mono_CD14	D	SD	0.68364	0.0524923
mean_PD_L1_NK_CD56	DWS	SD	-0.848843	0.0526542
mean_CTLA_4_B_Transitional	C	DWS	-0.61071	0.0535817
mean_CD45RA_B_Plasma	C	DWS	0.692081	0.0535817
mean_CD1c_B_Naive	C	D	0.798963	0.0544626
mean_CTLA_4_T_CD4_EMRA	C	DWS	-0.701647	0.0559085
mean_HLA_DR_NK_DP	C	DWS	-0.682878	0.0559085
T_CD8_CM	C	DWS	-0.662765	0.0559085
mean_Ki_67_T_CD8_Naive	C	DWS	-0.611202	0.0559085
mean_HLA_DR_M_cDC2	C	DWS	0.778117	0.0559085
mean_CD45RA_NK_DP	C	DWS	0.851478	0.0559085
mean_PD_L1_T_DN_other	DWS	SD	-0.849379	0.0583635
mean_Ki_67_B_Transitional	DWS	SD	-0.455128	0.0583635
mean_PD_L1_M_Mono_DP	C	DWS	-0.944703	0.0589076
mean_CD69_NK_CD16	C	DWS	-0.86589	0.0591376
M_M_Monocyte	C	DWS	-0.729753	0.0591376
mean_CD25_B_EffectorMemory	C	DWS	0.610996	0.0591376
mean_CCR7_B_EffectorMemory	C	SD	-0.809696	0.059313
mean_CCR7_T_DN_other	C	SD	-0.743597	0.059313
mean_CD11c_NK	C	SD	-0.680167	0.059313
mean_CTLA_4_T_CD4_Naive	C	SD	-0.567395	0.059313
mean_PD_L1_B_Transitional	DWS	SD	-0.893368	0.0621551
mean_CTLA_4_T_NKT	DWS	SD	-0.882726	0.0621551
T_DN_T_NKT	DWS	SD	-0.852849	0.0621551
mean_CD38_T_NKT	DWS	SD	-0.846962	0.0621551
B_B_Plasma	DWS	SD	-0.798184	0.0621551
mean_CTLA_4_T_CD4_CM	DWS	SD	-0.751898	0.0621551
T_CD4_T_NKT	DWS	SD	-0.615818	0.0621551
mean_CCR7_B_Naive	C	DWS	-0.80516	0.06253
mean_PD_1_T_Treg	C	DWS	-0.745622	0.06253
mean_CD1c_B_EffectorMemory	C	DWS	0.716081	0.06253
mean_CD1c_B_cMemory	C	DWS	0.805725	0.06253
mean_CCR7_B_Plasma	C	SD	-0.834943	0.0626805
mean_Ki_67_M_Mono_CD16	C	SD	-0.335683	0.0626805
mean_CD1c_B_Plasma	C	SD	0.67806	0.0626805
mean_HLA_DR_M_Mono_CD14	C	SD	0.684399	0.0626805
mean_CD23_B_EffectorMemory	C	SD	0.714715	0.0626805
B_EffectorMemory	C	SD	0.757175	0.0626805
mean_HLA_DR_T_GD	C	D	-0.564273	0.0630716
M_Mono_CD14	C	D	0.52975	0.0630716
mean_CD38_M_cDC1	DWS	SD	-0.754525	0.0641788
mean_CD45RA_M_Mono_CD16	DWS	SD	0.794678	0.0641788
mean_CTLA_4_T_CD4_Naive	D	SD	-0.629848	0.0648455
mean_PD_L1_M_Mono_DP	D	SD	-0.622221	0.0648455
mean_CD25_B_Plasma	C	D	0.659044	0.0660185
T_CD4_T_Treg	DWS	SD	-0.911658	0.0663374
mean_CTLA_4_T_DN_other	DWS	SD	-0.911608	0.0663374
mean_CD25_B_EffectorMemory	D	SD	0.65968	0.0665247
mean_CD209_M_cDC2	D	DWS	0.991671	0.0668008
T_T_CD8	C	SD	-0.828116	0.0668141
M_Mono_CD14	C	SD	0.694742	0.0668141
mean_CD45RA_B_EffectorMemory	C	SD	0.734993	0.0668141
mean_CD32_B_Naive	C	SD	0.866772	0.0668141
mean_CD32_B_EffectorMemory	C	DWS	0.630037	0.0669126
B_EffectorMemory_IgMD	C	DWS	0.797594	0.0669126
mean_CD32_B_cMemory	C	DWS	0.842626	0.0669126
mean_CTLA_4_B_Transitional	D	SD	-0.833477	0.0678353
mean_Ki_67_T_CD4_Naive	D	SD	-0.78665	0.0678353
mean_PD_L1_M_Mono_CD16	D	SD	-0.727935	0.0678353
mean_Ki_67_B_cMemory	D	SD	-0.686513	0.0684618
mean_CD64_M_Mono_CD14	D	SD	-0.636182	0.0684618
mean_CCR7_B_cMemory	D	SD	-0.48247	0.0684618
mean_PD_L1_M_Basophil	C	D	-0.716944	0.0685377
B_EffectorMemory_IgM	C	DWS	-0.801175	0.0689836
mean_Ki_67_T_DN_other	C	DWS	-0.769444	0.0689836
mean_PD_L1_M_Mono_CD14	C	DWS	-0.667042	0.0689836
mean_PD_1_T_GD	C	DWS	-0.598849	0.0689836
mean_CD45RA_M_cDC2	C	DWS	0.679339	0.0689836
M_Monocyte_M_Mono_CD16	C	DWS	0.746874	0.0689836
B_Naive_ND	C	DWS	0.753547	0.0689836
mean_CCR7_T_CD8_EM	DWS	SD	-0.731152	0.0699769
mean_HLA_DR_T_DN_other	C	SD	-0.767058	0.0718019
mean_PD_L1_B_Transitional	C	SD	-0.67154	0.0718019
mean_CD32_B_Naive	C	DWS	0.801646	0.0737377
mean_CD45RA_M_pDC	C	DWS	0.945706	0.0737377
mean_CTLA_4_T_CD4_EM	DWS	SD	-0.981263	0.0737939
mean_PD_1_T_CD4_EMRA	D	SD	-0.627329	0.0739061
mean_PD_L1_M_Mono_CD14	D	SD	-0.542187	0.0757042
mean_CD45RA_NK_DP	D	SD	0.616975	0.0757042
mean_Ki_67_T_CD4_CM	C	D	-0.635212	0.0760848
T_CD8_T_NKT	DWS	SD	-0.600968	0.0763543
M_Mono_CD16	DWS	SD	0.37551	0.0763543
NK_NK_DP	D	SD	0.741776	0.078257
mean_CCR7_T_Treg	C	D	-0.812994	0.0789528
mean_PD_L1_M_Mono_CD14	C	D	-0.54227	0.0789528
T_CD8_CM	C	D	-0.780538	0.0819111
mean_PD_1_T_GD	C	D	-0.61375	0.0819111
mean_CCR7_T_CD8_EM	C	SD	-0.727508	0.0822924
mean_CCR7_T_NKT	C	SD	-0.675656	0.0822924
mean_CD64_M_pDC	C	SD	-0.563405	0.0822924
mean_CD27_T_CD4_EMRA	C	SD	0.662768	0.0822924
B_Naive	C	SD	0.809929	0.0822924
mean_CD64_M_Basophil	C	SD	-0.654822	0.083161
mean_CD45RA_B_EffectorMemory	D	SD	0.667825	0.0843315
mean_CD45RA_B_EffectorMemory	D	DWS	0.938659	0.0843369
mean_CD38_T_CD8_CM	DWS	SD	-0.839921	0.0848336
mean_PD_1_T_CD8_EM	DWS	SD	-0.693515	0.0848336
mean_Ki_67_B_EffectorMemory	C	DWS	-0.585834	0.0850178
mean_CD25_B_Plasma	C	DWS	0.465017	0.0850178
mean_PD_L1_T_CD8_EMRA	DWS	SD	-0.718982	0.0863443
M_Monocyte_M_Mono_CD16	DWS	SD	0.503146	0.0863443
T_CD4_T_CD4_CM	DWS	SD	0.896295	0.0863443
T_CD4_T_CD4_EMRA	D	SD	0.345931	0.0871213
T_CD4_T_CD4_EMRA	D	DWS	0.711224	0.0876748
NK_NK_CD56	C	SD	-0.522632	0.0881574
mean_Ki_67_T_CD4_CM	D	SD	-0.482235	0.0884222
mean_CD38_T_CD4_EMRA	D	SD	-0.472331	0.0884222
NK_DP	D	SD	0.65652	0.0884222
mean_CD38_M_Monocyte	DWS	SD	-0.821028	0.0884257
B_cMemory_IgD	DWS	SD	-0.756571	0.0884257
mean_CTLA_4_T_CD8_EM	DWS	SD	-0.709904	0.0884257
mean_PD_1_T_CD4_EMRA	C	DWS	-0.49532	0.0906263
T_CD4_EMRA	C	DWS	0.785871	0.0906263
mean_CD25_B_Naive	D	SD	0.563472	0.0913284
mean_HLA_DR_M_Basophil	C	DWS	-0.679943	0.0923555
mean_CTLA_4_T_CD8_EMRA	C	D	-0.568407	0.0925878
mean_PD_L1_B_Plasma	C	D	-0.556628	0.0925878
mean_Ki_67_NK_CD16	C	D	-0.459021	0.0925878
mean_PD_1_T_CD4_EMRA	C	D	-0.441114	0.0925878
mean_CCR7_B_EffectorMemory	DWS	SD	-0.783991	0.0927993
mean_CD27_T_CD8_CM	C	SD	-0.592614	0.0935321
mean_CD141_M_cDC1	C	SD	0.0654691	0.0935321
T_GD	C	SD	0.266339	0.0935321
mean_CD45RA_B_Transitional	C	SD	0.699043	0.0935321
mean_Ki_67_T_CD4_CM	C	DWS	-0.685799	0.0938254
mean_PD_1_T_CD8_EM	C	DWS	-0.642186	0.0938254
mean_PD_L1_T_CD8_CM	C	DWS	-0.629301	0.0938254
B_Transitional_IgM	C	DWS	-0.350753	0.0938254
mean_CD141_M_Mono_CD16	C	DWS	0.580968	0.0938254
B_Plasma_ND	C	DWS	0.630571	0.0938254
mean_CD11c_NK_DP	C	D	-0.573253	0.0966012
mean_HLA_DR_M_Basophil	D	SD	-0.433683	0.0968562
M_Monocyte_M_Mono_CD14	D	SD	-0.620843	0.0973771
mean_PD_L1_T_NKT	DWS	SD	-0.785681	0.0977642
mean_CD141_M_cDC1	C	DWS	0.237153	0.0987541
mean_HLA_DR_M_Mono_CD16	C	DWS	-0.732161	0.0987838
T_CD8_T_CD8_EMRA	C	DWS	0.610958	0.0987838
B_Naive	C	DWS	0.666078	0.0987838
mean_CD45RA_M_Basophil	D	SD	-0.665131	0.0988609
mean_CTLA_4_T_GD	D	SD	-0.660389	0.0988609
mean_Ki_67_T_CD8_EMRA	D	SD	-0.56807	0.0988609
mean_Ki_67_B_EffectorMemory	C	D	-0.658484	0.0994175
mean_CCR7_T_CD4_CM	C	D	-0.594548	0.0994175
mean_CD27_T_CD4_Naive	C	D	0.544864	0.0994175
B_Plasma_IgA	D	SD	0.503429	0.0997317
B_EffectorMemory_IgD	D	SD	0.662741	0.0997317
mean_CD23_B_EffectorMemory	D	SD	0.542548	0.100404
mean_CD64_M_Monocyte	DWS	SD	-0.720542	0.102953
mean_CCR7_T_CD8_CM	C	D	-0.636792	0.102984
mean_HLA_DR_M_Mono_DN	C	D	0.596238	0.102984
mean_PD_L1_NK_CD16	DWS	SD	-0.596436	0.106756
mean_CD27_T_CD4_Naive	DWS	SD	0.867116	0.106756
NK_NK_CD56	D	SD	-0.540668	0.106953
T_CD4_EMRA	D	SD	0.398924	0.106953
B_Plasma_log_IgG_IgA	C	DWS	-0.63403	0.107184
mean_Ki_67_T_Treg	C	D	-0.751389	0.107345
mean_PD_L1_M_Basophil	C	SD	-0.621598	0.108596
B_Transitional_IgMD	C	DWS	0.337423	0.109838
mean_Ki_67_NK	D	SD	-0.479252	0.110355
mean_CD16_NK_DN	C	D	-0.627054	0.110427
mean_CD11c_NK	C	D	-0.541785	0.110427
mean_HLA_DR_M_cDC2	C	D	0.488104	0.110427
mean_CTLA_4_B_Plasma	C	DWS	-0.44422	0.112274
mean_CD38_T_CD4_EM	DWS	SD	-0.680677	0.112355
mean_PD_L1_T_CD4_EM	D	SD	-0.517753	0.113843
mean_CD27_T_Treg	C	D	-0.788692	0.114307
M_Monocyte_M_Mono_CD14	C	D	0.598994	0.114307
B_Plasma_IgG	D	SD	-0.597493	0.115083
mean_CD141_M_Mono_DP	C	D	-0.763836	0.115322
mean_CD141_M_Mono_DN	C	SD	-0.780529	0.115399
T_CD8_T_CD8_EM	C	SD	-0.688051	0.115399
mean_Ki_67_M_pDC	C	D	-0.655694	0.117565
mean_PD_L1_B_cMemory	C	D	-0.6136	0.117565
mean_PD_L1_T_GD	DWS	SD	-0.771865	0.117576
mean_PD_L1_T_CD4_EM	DWS	SD	-0.756493	0.117576
mean_PD_L1_T_CD4_EMRA	DWS	SD	-0.677424	0.117576
mean_CD38_M_Mono_CD16	DWS	SD	-0.665013	0.117576
mean_CCR7_B_cMemory	DWS	SD	-0.538261	0.117576
B_B_Inexperienced	DWS	SD	0.738111	0.117576
mean_CCR7_T_CD8_CM	C	DWS	-0.722926	0.119217
T_CD4_T_NKT	C	DWS	0.642048	0.119217
mean_PD_1_NK	C	D	-0.441456	0.122393
mean_CD16_NK_CD56	C	SD	-0.834641	0.122987
M_M_Basophil	C	SD	-0.0125949	0.122987
mean_CD141_M_cDC1	C	D	0.342025	0.123
mean_CD25_B_cMemory	DWS	SD	0.695501	0.123681
mean_CD16_NK_CD56	C	D	-0.728737	0.125086
mean_CD32_B_Naive	C	D	0.602425	0.125086
mean_CD25_NK_DN	C	D	0.820927	0.125086
mean_HLA_DR_M_Basophil	D	DWS	-0.68413	0.12534
mean_CD16_NK_CD56	C	DWS	-0.717754	0.12582
M_pDC	C	DWS	0.347023	0.12582
B_Plasma_IgA	C	DWS	0.707123	0.12582
M_Monocyte_M_Mono_DN	C	D	-0.576491	0.127862
mean_HLA_DR_NK_CD16	C	D	-0.468141	0.127862
mean_CCR7_B_cMemory	C	D	-0.450941	0.127862
B_B_Inexperienced	C	D	0.595088	0.127862
mean_Ki_67_M_cDC1	C	D	-0.531436	0.128159
mean_CD64_M_cDC2	DWS	SD	-0.616751	0.128356
T_NKT	DWS	SD	-0.573504	0.128356
mean_CD38_M_Mono_CD14	D	SD	-0.599656	0.128693
mean_CD45RA_M_cDC2	D	SD	0.24028	0.128693
mean_CD45RA_M_Mono_CD16	D	SD	0.645191	0.128693
mean_HLA_DR_M_cDC1	C	DWS	0.393403	0.130426
mean_PD_1_NK_DN	C	SD	-0.592673	0.131492
mean_CD64_M_Mono_CD16	DWS	SD	-0.403224	0.131551
mean_HLA_DR_M_cDC2	DWS	SD	0.703093	0.131551
mean_CD27_T_Treg	DWS	SD	0.777482	0.131551
mean_PD_1_NK_DP	C	D	-0.418113	0.132231
mean_CD11c_NK	C	DWS	-0.458781	0.132697
mean_CD45RA_NK_CD16	C	DWS	0.352495	0.132697
M_cDC1	D	SD	-0.0989382	0.134288
T_T_CD8	C	D	-0.641331	0.135169
mean_PD_1_T_CD8_CM	C	D	-0.587694	0.135169
mean_Ki_67_T_CD8_Naive	C	D	-0.476178	0.135169
mean_CD45RA_NK_CD56	C	D	0.62007	0.135169
mean_CD69_NK_DP	D	SD	-0.554124	0.136674
mean_CCR7_B_Transitional	D	SD	-0.556434	0.137291
mean_PD_L1_M_cDC2	DWS	SD	-0.698787	0.138263
mean_CD141_M_Mono_CD14	DWS	SD	-0.788762	0.138496
B_Plasma_IgG	DWS	SD	-0.728156	0.138496
mean_HLA_DR_NK	DWS	SD	-0.673101	0.138496
mean_CD209_M_cDC1	DWS	SD	-0.577996	0.138496
mean_CD45RA_NK_CD16	DWS	SD	0.537766	0.138496
B_Naive_IgM	C	D	-0.590363	0.138959
mean_PD_1_T_CD8_EMRA	C	D	-0.570038	0.138959
mean_CD209_M_Mono_DN	C	D	-0.521534	0.138959
mean_HLA_DR_NK	C	DWS	-0.649166	0.139635
mean_HLA_DR_B_EffectorMemory	C	DWS	-0.633123	0.139635
mean_CD27_T_CD8_EMRA	C	DWS	0.464092	0.139635
mean_CD45RA_M_Mono_DP	C	DWS	0.621808	0.139635
mean_PD_1_T_CD4_Naive	C	SD	-0.572253	0.139856
B_Naive_ND	C	SD	0.256267	0.139856
mean_CD38_T_CD8_EM	DWS	SD	-0.75704	0.142241
mean_PD_L1_M_cDC1	DWS	SD	-0.434191	0.142241
mean_CD45RA_NK_CD56	DWS	SD	0.661918	0.142241
mean_CD141_M_cDC2	C	D	-0.606072	0.144242
B_Plasma_IgM	C	D	-0.548632	0.144242
mean_PD_L1_T_CD8_EM	DWS	SD	-0.698858	0.144594
mean_PD_1_T_CD8_EMRA	DWS	SD	-0.645689	0.144594
T_CD8_T_GD	DWS	SD	0.0954135	0.144594
mean_CD45RA_B_Plasma	DWS	SD	0.725636	0.144594
mean_CTLA_4_B_cMemory	D	SD	-0.528805	0.14504
mean_CD64_M_Mono_CD14	DWS	SD	-0.616907	0.145669
mean_Ki_67_M_Mono_DN	DWS	SD	-0.603165	0.145669
mean_PD_1_T_CD4_CM	DWS	SD	-0.361326	0.145669
mean_Ki_67_T_CD4_Naive	DWS	SD	-0.203917	0.145669
mean_CD38_T_CD4_Naive	DWS	SD	-0.166289	0.145669
mean_CCR7_B_Transitional	C	DWS	-0.437809	0.146793
M_Mono_DP	C	DWS	-0.376724	0.146793
mean_CD45RA_NK_CD56	C	DWS	0.656538	0.146793
mean_PD_1_NK	C	SD	-0.514159	0.147393
mean_CTLA_4_B_EffectorMemory	C	SD	-0.422187	0.147393
T_CD4_T_CD4_EMRA	C	SD	0.490194	0.147393
mean_CD25_NK_DN	C	SD	0.692751	0.147393
mean_Ki_67_T_GD	D	SD	-0.337581	0.149371
mean_CD45RA_M_cDC1	C	D	-0.609247	0.149507
mean_CD38_T_Treg	DWS	SD	-0.673881	0.149958
mean_PD_1_NK_CD56	DWS	SD	-0.513701	0.149958
mean_CD16_NK_DP	DWS	SD	0.496078	0.149958
mean_CD69_NK_CD16	C	D	-0.623449	0.15262
mean_CD64_M_cDC1	C	D	-0.449247	0.15262
mean_PD_L1_NK_CD16	C	D	-0.408433	0.15262
T_T_DN	C	D	0.597035	0.15262
mean_HLA_DR_NK_CD16	C	DWS	-0.550724	0.155018
mean_CTLA_4_T_CD4_Naive	C	DWS	-0.328278	0.155018
B_Plasma_IgA	DWS	SD	0.580002	0.155919
mean_CD23_B_Plasma	DWS	SD	0.66296	0.155919
mean_HLA_DR_T_CD4_EM	C	SD	-0.608545	0.15711
B_Plasma_IgG	C	DWS	-0.485674	0.159221
mean_CD64_M_cDC1	D	SD	-0.505471	0.16056
mean_CTLA_4_B_Naive	C	DWS	-0.0974031	0.160697
mean_CD38_T_CD4_Naive	C	DWS	0.123292	0.160697
M_Mono_CD14	C	DWS	0.39436	0.160697
T_GD	C	DWS	0.394403	0.160697
mean_CCR7_B_Plasma	C	DWS	0.507096	0.160697
T_Treg	C	D	-0.592142	0.163477
M_Mono_DP	C	D	-0.354364	0.163477
mean_HLA_DR_M_cDC1	C	D	0.433943	0.163477
B_B_Memory	DWS	SD	0.528339	0.16364
T_GD	D	SD	0.178237	0.164143
B_Transitional_IgMD	C	D	0.350156	0.164866
mean_Ki_67_M_Monocyte	D	SD	-0.696837	0.166209
mean_CD38_M_cDC1	D	SD	-0.534389	0.166209
mean_CD1c_B_Plasma	D	SD	0.288121	0.166209
mean_HLA_DR_B_Plasma	D	SD	0.524902	0.166209
mean_CD33_M_Mono_CD16	C	SD	0.553634	0.166623
B_cMemory_IgMD	C	SD	0.608822	0.166623
mean_CTLA_4_T_DN_other	C	D	-0.496774	0.167005
mean_CD209_M_Mono_CD16	C	D	-0.321073	0.167005
mean_CD45RA_NK_CD16	C	D	0.239879	0.167005
mean_PD_1_T_DN_other	C	DWS	-0.551039	0.168929
mean_CTLA_4_B_EffectorMemory	C	DWS	-0.381318	0.168929
mean_CD27_T_CD8_CM	C	DWS	-0.346606	0.168929
mean_CCR7_B_Naive	D	SD	-0.580668	0.168985
mean_HLA_DR_T_NKT	D	SD	-0.307379	0.168985
mean_CD38_T_CD4_CM	DWS	SD	-0.597696	0.17004
mean_CD23_B_cMemory	DWS	SD	0.544853	0.17004
mean_CCR7_T_NKT	C	D	-0.450318	0.173243
mean_CD38_B_Naive	D	SD	-0.427368	0.173859
mean_Ki_67_T_DN_other	DWS	SD	-0.533785	0.175029
mean_HLA_DR_T_DN_other	DWS	SD	-0.291138	0.175029
mean_HLA_DR_M_Mono_CD16	DWS	SD	0.609828	0.175029
mean_CD27_T_NKT	C	SD	-0.462421	0.175841
T_CD8_T_GD	C	SD	0.0429499	0.175841
NK_NK_DP	C	SD	0.618462	0.175841
B_EffectorMemory_ND	C	D	-0.643966	0.176059
mean_PD_L1_M_Mono_DP	C	D	-0.629836	0.176059
B_Plasma_log_IgG_IgA	C	D	-0.559536	0.176059
mean_PD_L1_B_Naive	C	D	-0.472395	0.176059
T_CD8_EMRA	C	D	-0.44496	0.176059
T_CD8_T_NKT	D	DWS	0.514214	0.176875
mean_CD141_M_cDC2	D	SD	-0.711889	0.177631
mean_CD25_B_Plasma	D	SD	0.549658	0.177631
mean_Ki_67_B_Naive	DWS	SD	-0.72298	0.180198
mean_CD38_M_Mono_CD14	DWS	SD	-0.664551	0.180198
mean_PD_1_T_CD4_Naive	DWS	SD	-0.264356	0.180198
mean_PD_1_T_NKT	D	SD	-0.420974	0.181475
mean_HLA_DR_T_Treg	D	SD	0.525128	0.181475
T_CD8_EM	C	D	-0.665277	0.182528
mean_Ki_67_M_Mono_DP	C	SD	-0.493465	0.184907
mean_CD25_NK_CD56	C	SD	0.61754	0.18614
mean_CD69_NK	D	SD	-0.445734	0.18662
mean_CD38_T_CD8_Naive	DWS	SD	-0.376033	0.187173
mean_HLA_DR_T_Treg	DWS	SD	0.606436	0.187173
mean_CD11c_NK_DP	C	DWS	-0.459918	0.188889
mean_CD27_T_CD4_EMRA	C	DWS	0.530244	0.188889
T_DN_other	C	DWS	0.539284	0.188889
mean_CD8_NK	D	SD	0.383607	0.189381
T_CD4_T_GD	D	SD	0.474306	0.189381
mean_HLA_DR_M_pDC	D	SD	0.509198	0.189381
mean_CCR7_T_CD4_CM	C	SD	-0.648912	0.193073
mean_PD_1_T_CD8_Naive	C	SD	-0.624116	0.193073
mean_CD38_T_CD8_Naive	C	SD	-0.478438	0.193073
mean_CTLA_4_B_Naive	C	SD	-0.27959	0.193073
mean_CD16_NK_CD16	C	SD	0.340982	0.193073
B_Transitional	C	SD	0.435727	0.193073
mean_HLA_DR_M_pDC	C	SD	0.533398	0.193073
mean_CD38_T_GD	DWS	SD	-0.596045	0.194368
B_Plasma_IgM	DWS	SD	0.392955	0.194368
mean_CCR7_T_CD8_EM	C	D	-0.506578	0.195027
mean_HLA_DR_NK	C	D	-0.399459	0.195027
mean_CD141_M_Mono_CD16	C	D	0.226161	0.195027
mean_CD209_M_Mono_DP	C	DWS	-0.514062	0.19762
B_cMemory_IgD	C	DWS	0.694505	0.19762
mean_CD38_T_CD4_EMRA	C	DWS	-0.567845	0.198114
mean_CD141_M_Monocyte	DWS	SD	-0.70999	0.198421
mean_CCR7_T_CD8_EMRA	DWS	SD	-0.666585	0.198421
mean_Ki_67_T_CD8_CM	DWS	SD	-0.622192	0.198421
mean_CD16_NK	DWS	SD	0.457512	0.198421
mean_CD45RA_M_Basophil	C	SD	-0.535106	0.2023
B_cMemory_ND	C	SD	-0.500133	0.204031
mean_Ki_67_T_GD	DWS	SD	-0.520158	0.204318
mean_CD32_B_Transitional	DWS	SD	-0.48223	0.204318
mean_CD23_B_Transitional	DWS	SD	0.567211	0.204318
NK_NK_DN	D	SD	-0.697908	0.205647
mean_PD_L1_M_Monocyte	D	SD	-0.420288	0.205647
mean_Ki_67_NK_DP	D	SD	-0.349944	0.205647
mean_CD56_NK_DN	C	D	-0.50753	0.207124
mean_Ki_67_B_Plasma	C	D	-0.505858	0.207124
mean_HLA_DR_NK_CD56	C	D	-0.454251	0.207124
M_Mono_CD16	C	D	0.0676305	0.207124
mean_CD16_NK	C	DWS	0.378477	0.209544
mean_PD_L1_T_Treg	D	SD	-0.483117	0.209963
mean_CD27_T_CD8_CM	D	SD	-0.472562	0.209963
mean_CCR7_T_CD8_Naive	D	SD	-0.585236	0.211725
mean_PD_1_T_CD8_EMRA	D	SD	-0.525926	0.211725
mean_PD_1_T_CD8_EM	D	SD	-0.32583	0.211725
mean_CD27_T_CD4_Naive	D	SD	0.446848	0.211725
B_Plasma_log_IgG_IgA	DWS	SD	-0.667248	0.21208
mean_PD_1_T_DN_other	DWS	SD	-0.234336	0.21208
T_CD8_T_CD8_CM	C	SD	-0.591619	0.212197
mean_HLA_DR_T_CD4_Naive	C	SD	-0.447134	0.212197
mean_CTLA_4_T_CD8_Naive	C	SD	-0.332757	0.212197
mean_CD27_T_GD	C	SD	0.449192	0.212197
mean_CD1c_B_cMemory	C	SD	0.482246	0.212197
mean_CD1c_B_EffectorMemory	C	SD	0.589886	0.212197
mean_CD38_B_Transitional	C	D	-0.0351	0.212952
mean_CD25_NK_CD56	C	D	0.581657	0.213366
mean_Ki_67_NK_CD56	DWS	SD	-0.64384	0.214992
mean_PD_1_T_Treg	DWS	SD	-0.613151	0.214992
mean_CCR7_T_GD	DWS	SD	-0.592003	0.214992
mean_Ki_67_B_cMemory	DWS	SD	-0.345124	0.214992
mean_CD45RA_M_pDC	DWS	SD	0.481425	0.214992
T_CD8_T_CD8_EM	D	SD	-0.484121	0.216169
M_pDC	D	SD	-0.128835	0.216169
mean_CCR7_T_DN_other	C	D	-0.520524	0.218705
mean_PD_1_T_CD4_Naive	C	D	-0.412626	0.218705
mean_CD23_B_Plasma	C	D	0.562511	0.218705
mean_Ki_67_B_Transitional	C	DWS	-0.594085	0.219452
mean_Ki_67_B_Naive	C	DWS	-0.564562	0.219452
mean_CD23_B_Naive	C	DWS	-0.48186	0.219452
mean_CD38_M_cDC2	DWS	SD	-0.709653	0.223105
mean_PD_1_T_CD4_EMRA	DWS	SD	-0.326897	0.223105
NK_NK_DN	C	SD	-0.527541	0.223852
mean_PD_1_NK_DP	C	SD	-0.481623	0.223852
mean_CTLA_4_B_Plasma	D	SD	-0.580332	0.227982
mean_HLA_DR_NK_CD16	D	SD	-0.536677	0.227982
B_EffectorMemory_ND	D	SD	0.339039	0.229556
mean_HLA_DR_NK_DN	DWS	SD	-0.260823	0.231494
mean_Ki_67_M_Mono_DP	DWS	SD	0.393572	0.231494
mean_Ki_67_B_Plasma	D	DWS	-0.936628	0.231691
T_CD8_T_CD8_EM	C	DWS	-0.598169	0.231732
mean_CD141_M_Mono_DN	D	SD	-0.425508	0.232675
mean_CCR7_B_Transitional	C	D	-0.325577	0.233106
mean_CCR7_B_EffectorMemory	C	D	-0.429629	0.233952
mean_PD_L1_M_Mono_CD16	DWS	SD	-0.504415	0.238275
mean_PD_1_NK	DWS	SD	-0.222732	0.238275
mean_HLA_DR_B_EffectorMemory	DWS	SD	0.504043	0.238275
mean_CD1c_B_EffectorMemory	C	D	0.458381	0.24185
mean_PD_1_T_CD4_CM	C	DWS	-0.680731	0.242332
mean_CCR7_T_CD4_CM	C	DWS	-0.574524	0.242332
mean_CCR7_T_CD8_Naive	C	DWS	-0.513051	0.242332
B_Plasma_IgG	C	D	-0.550656	0.243101
mean_HLA_DR_T_CD4_Naive	D	SD	-0.185856	0.245125
mean_CD33_M_Mono_CD16	D	SD	0.375519	0.245125
mean_CCR7_B_Transitional	DWS	SD	-0.590773	0.245286
B_cMemory_IgMD	DWS	SD	-0.565363	0.245286
mean_Ki_67_T_CD4_CM	DWS	SD	-0.359476	0.245286
mean_CD38_NK_CD56	D	SD	-0.581888	0.247212
mean_CTLA_4_T_CD8_Naive	D	SD	-0.458163	0.247212
B_Plasma_IgM	D	SD	0.290847	0.247212
mean_CD27_T_Treg	D	SD	0.515351	0.247212
mean_Ki_67_M_Mono_CD14	D	SD	-0.578721	0.250793
mean_CD33_M_Mono_DN	D	SD	-0.341215	0.250793
mean_CD141_M_Mono_DP	D	SD	-0.213744	0.250793
mean_CD25_NK	C	SD	-0.453591	0.251193
mean_CD33_M_pDC	C	DWS	0.644258	0.255479
mean_HLA_DR_T_CD8_CM	D	SD	-0.448019	0.255855
mean_CD23_B_Plasma	D	SD	0.446211	0.255855
mean_CD1c_B_cMemory	C	D	0.474196	0.258199
mean_CD69_NK_CD16	D	SD	-0.235908	0.262435
mean_CD209_M_pDC	C	SD	-0.565614	0.263288
mean_PD_1_NK_CD56	C	SD	-0.447729	0.263288
mean_HLA_DR_NK_DN	C	SD	-0.436374	0.263288
mean_CCR7_T_CD8_Naive	DWS	SD	-0.517463	0.265317
mean_CTLA_4_T_CD4_EMRA	DWS	SD	-0.413623	0.265317
mean_CD209_M_Mono_CD16	DWS	SD	-0.391505	0.265317
mean_CCR7_T_CD8_Naive	C	D	-0.427309	0.266652
mean_Ki_67_M_Monocyte	DWS	SD	-0.549555	0.272929
mean_HLA_DR_T_CD4_Naive	DWS	SD	0.0343028	0.272929
mean_CD8_NK	DWS	SD	0.402609	0.272929
mean_CD33_M_Mono_DP	C	SD	0.158874	0.273575
mean_CD27_T_CD8_EM	C	D	-0.507266	0.275293
M_Monocyte_M_Mono_DN	C	SD	-0.313674	0.27574
mean_CD32_B_Plasma	C	SD	0.373475	0.27574
mean_CD64_M_Basophil	C	D	-0.424036	0.280889
mean_CCR7_T_DN_other	DWS	SD	-0.606147	0.282625
mean_Ki_67_T_NKT	DWS	SD	-0.420794	0.282625
mean_HLA_DR_NK_DN	C	D	0.421007	0.282842
mean_CD45RA_B_Transitional	D	SD	-0.365813	0.2841
mean_Ki_67_NK_DN	D	SD	-0.394868	0.284426
mean_CD25_B_cMemory	C	DWS	0.485702	0.284499
mean_Ki_67_M_Basophil	C	D	-0.500784	0.286683
T_CD4_EM	C	D	-0.363419	0.286683
mean_CD32_B_cMemory	C	D	0.424316	0.286683
mean_CD27_T_CD4_EMRA	C	D	0.469715	0.286683
mean_CD45RA_M_pDC	C	D	0.504651	0.286683
mean_CD16_NK_DN	C	SD	-0.438556	0.287518
T_NKT	C	SD	-0.308069	0.287518
NK_CD56	C	SD	-0.303895	0.287518
mean_CTLA_4_B_Plasma	C	SD	-0.282725	0.287518
mean_PD_1_NK_DP	D	DWS	0.349844	0.288369
mean_PD_1_NK	D	DWS	0.362133	0.288369
mean_PD_1_T_CD8_Naive	D	DWS	0.540655	0.288369
mean_CD1c_B_Transitional	DWS	SD	-0.448837	0.288714
mean_PD_L1_M_Mono_DP	DWS	SD	-0.381671	0.288714
mean_HLA_DR_M_cDC1	DWS	SD	0.153738	0.288714
M_cDC2	DWS	SD	0.171454	0.288714
mean_Ki_67_M_Basophil	D	DWS	-0.66521	0.28875
T_CD4_T_NKT	D	DWS	0.387306	0.28875
mean_CD209_M_pDC	D	DWS	0.511254	0.28875
mean_CCR7_T_GD	D	DWS	0.675042	0.28875
mean_CD45RA_B_cMemory	D	DWS	0.700165	0.28875
mean_HLA_DR_T_GD	D	SD	-0.300423	0.291508
mean_HLA_DR_B_cMemory	C	DWS	-0.585635	0.292804
mean_CD38_T_CD4_CM	C	DWS	-0.5516	0.292804
mean_CD25_NK	C	DWS	-0.465854	0.292804
B_Naive_IgM	C	DWS	-0.452371	0.292804
mean_CD16_NK_DP	C	DWS	0.334566	0.292804
mean_CD27_T_CD4_Naive	C	DWS	0.343355	0.292804
mean_CCR7_T_CD8_EM	D	DWS	0.564278	0.293383
M_Monocyte_M_Mono_CD16	D	DWS	0.564356	0.293383
mean_Ki_67_T_CD4_Naive	C	D	-0.262737	0.295716
B_EffectorMemory_IgM	C	D	-0.433252	0.296045
mean_Ki_67_B_Transitional	C	D	-0.486734	0.298421
mean_CCR7_B_Plasma	C	D	-0.455767	0.298421
mean_Ki_67_B_Naive	C	D	-0.399213	0.298421
B_Transitional_IgM	C	D	-0.288589	0.298421
mean_CD25_B_cMemory	C	D	0.44472	0.298421
mean_PD_1_T_CD4_EM	DWS	SD	-0.488298	0.298815
mean_PD_1_NK_DP	DWS	SD	-0.226301	0.298815
mean_CD38_B_Transitional	C	DWS	-0.586468	0.300053
mean_CD209_M_Monocyte	C	DWS	-0.481249	0.300053
mean_CD23_B_cMemory	C	DWS	-0.458473	0.300053
NK_NK_CD56	C	DWS	-0.299855	0.300053
mean_CD16_NK_CD16	C	DWS	0.33902	0.300053
mean_CCR7_T_CD8_EMRA	C	DWS	0.380854	0.300053
mean_CD25_NK_DN	C	DWS	0.433138	0.300053
mean_CD209_M_Mono_DN	C	SD	-0.406809	0.300637
mean_CD209_M_Mono_CD16	C	SD	-0.168104	0.300637
M_pDC	C	SD	0.457242	0.300637
mean_CD32_B_EffectorMemory	DWS	SD	-0.573091	0.303327
mean_CD69_NK_DP	DWS	SD	-0.417031	0.303327
T_CD4_EM	DWS	SD	-0.366447	0.303327
B_Transitional_IgM	DWS	SD	0.490138	0.303327
NK_DP	DWS	SD	0.558788	0.303327
mean_PD_L1_M_cDC1	D	SD	-0.401343	0.305326
mean_CD25_NK_DP	D	SD	-0.0899592	0.306032
mean_Ki_67_T_CD4_EMRA	C	D	-0.305575	0.306353
mean_CD27_T_CD8_Naive	C	D	0.419182	0.306353
mean_CTLA_4_T_NKT	D	DWS	-0.797797	0.30974
mean_Ki_67_M_Mono_CD16	D	DWS	-0.701181	0.30974
T_CD4_T_CD4_CM	D	DWS	-0.631294	0.30974
T_NKT	D	DWS	0.524111	0.30974
mean_CCR7_T_CD8_EMRA	D	DWS	0.678515	0.30974
mean_PD_L1_M_cDC2	D	DWS	0.679288	0.30974
mean_HLA_DR_NK_DP	DWS	SD	-0.499474	0.30994
mean_CD64_M_pDC	DWS	SD	-0.467549	0.30994
mean_CD45RA_B_Transitional	DWS	SD	-0.419416	0.30994
T_DN_T_GD	DWS	SD	0.607205	0.30994
mean_CD209_M_Mono_CD14	C	DWS	-0.537454	0.309991
mean_CD38_B_Naive	C	DWS	-0.513424	0.309991
NK_CD56	C	DWS	-0.452224	0.309991
mean_CD141_M_Mono_DN	C	DWS	-0.449252	0.309991
mean_CD209_M_pDC	C	DWS	0.240346	0.309991
mean_CD56_NK	D	SD	0.447797	0.313473
mean_CD33_M_Mono_CD14	C	SD	0.16681	0.315201
mean_CD27_T_CD8_Naive	C	SD	0.467004	0.315201
mean_CCR7_T_GD	C	D	-0.43634	0.315739
mean_CTLA_4_B_Plasma	D	DWS	-0.758273	0.316537
M_Monocyte_M_Mono_CD14	D	DWS	-0.669413	0.316537
mean_PD_1_T_CD4_Naive	D	DWS	0.116679	0.316537
mean_PD_1_NK_CD56	D	DWS	0.453249	0.316537
mean_CD209_M_Mono_CD16	D	DWS	0.496762	0.316537
mean_CD56_NK_DN	D	DWS	0.644763	0.316537
T_CD4_T_Treg	C	DWS	-0.533342	0.317602
T_CD4_CM	C	DWS	-0.481558	0.317602
mean_PD_L1_B_Plasma	C	DWS	-0.362848	0.317602
mean_CD1c_B_Plasma	C	DWS	0.293261	0.317602
mean_CD27_T_CD8_Naive	C	DWS	0.355617	0.317602
T_DN_T_NKT	C	DWS	0.532596	0.317602
mean_CCR7_T_NKT	C	DWS	0.643621	0.317602
B_EffectorMemory_IgM	D	SD	-0.514359	0.318317
mean_CD38_NK_CD56	DWS	SD	-0.664483	0.318633
mean_CCR7_T_CD8_CM	DWS	SD	-0.48486	0.318633
mean_CD64_M_Basophil	DWS	SD	-0.188517	0.318633
mean_CD64_M_Mono_CD16	D	SD	-0.236241	0.319336
T_CD4_T_GD	C	D	0.0606165	0.319895
mean_CD64_M_pDC	C	D	-0.431489	0.323948
mean_Ki_67_T_CD8_Naive	D	SD	-0.420217	0.325275
mean_HLA_DR_T_DN_other	D	SD	-0.215688	0.325275
mean_HLA_DR_M_Basophil	C	SD	-0.497403	0.326273
mean_CD38_M_pDC	D	SD	-0.501031	0.327891
mean_CD32_B_Transitional	D	SD	-0.385751	0.327891
mean_CD45RA_M_cDC1	D	SD	0.441895	0.327891
mean_CD45RA_B_Naive	D	SD	0.505841	0.327891
T_CD4_EMRA	C	SD	0.37211	0.327909
mean_CD1c_B_Transitional	C	SD	0.392054	0.327909
NK_DP	C	SD	0.53654	0.327909
mean_PD_L1_M_Mono_CD14	DWS	SD	-0.489642	0.329458
M_M_cDC	DWS	SD	0.407592	0.329458
mean_CD38_T_CD4_EMRA	C	D	-0.388602	0.330911
mean_CD45RA_B_Plasma	C	D	0.289581	0.330911
mean_HLA_DR_B_Plasma	C	D	0.383992	0.330911
mean_HLA_DR_M_cDC1	D	SD	0.0320109	0.332785
B_Transitional_IgMD	DWS	SD	-0.486584	0.33412
mean_Ki_67_M_Mono_CD14	DWS	SD	-0.554641	0.334619
B_Naive_IgD	DWS	SD	-0.288427	0.334619
T_CD8_EMRA	DWS	SD	0.42857	0.334619
NK_NK_DP	DWS	SD	0.546415	0.334619
mean_CD38_M_Basophil	C	D	-0.39747	0.335332
mean_CTLA_4_B_Transitional	C	D	-0.184087	0.335332
T_CD4_T_Treg	C	D	-0.379524	0.337963
mean_CD56_NK_DN	D	SD	0.312575	0.341805
mean_CD141_M_Mono_CD16	D	SD	0.462023	0.341805
mean_PD_1_T_CD8_Naive	DWS	SD	-0.362232	0.343835
mean_HLA_DR_T_NKT	DWS	SD	-0.227489	0.343835
B_EffectorMemory_IgMD	DWS	SD	0.247345	0.343835
mean_PD_1_T_CD8_CM	D	DWS	0.605542	0.344137
B_cMemory_IgG	C	SD	0.424314	0.344401
mean_HLA_DR_T_CD4_EMRA	C	DWS	-0.533313	0.349031
mean_CCR7_T_CD4_Naive	C	DWS	-0.419257	0.349031
mean_CD45RA_M_cDC1	C	DWS	-0.481944	0.351602
M_M_Basophil	C	D	-0.264138	0.353758
B_Transitional	C	D	0.0298729	0.353758
mean_CTLA_4_T_GD	DWS	SD	-0.423776	0.357221
B_Transitional_IgMD	D	SD	-0.386127	0.358228
mean_PD_1_T_CD8_CM	D	SD	-0.255368	0.358228
mean_CD11c_NK_CD56	C	SD	-0.393358	0.36017
T_T_CD4	C	SD	0.317129	0.36017
B_cMemory_IgMD	D	SD	-0.208911	0.362468
mean_CD64_M_Mono_DP	D	SD	-0.00169864	0.362468
B_Naive_ND	D	SD	0.168054	0.362468
T_CD8_T_CD8_CM	C	DWS	-0.431255	0.364047
T_DN_T_NKT	D	SD	-0.323905	0.365357
M_cDC2	D	SD	-0.19351	0.365357
M_M_pDC	D	SD	-0.142079	0.365357
mean_CD69_NK_DN	D	SD	-0.021535	0.365357
mean_PD_1_NK_CD56	C	D	-0.390038	0.366866
mean_CD32_B_EffectorMemory	C	D	0.35228	0.366866
mean_CTLA_4_T_CD8_EMRA	DWS	SD	-0.391126	0.36888
mean_Ki_67_M_cDC1	DWS	SD	0.40427	0.36888
M_M_cDC	D	SD	0.284003	0.373642
mean_CD1c_B_Transitional	D	SD	-0.372592	0.374869
mean_PD_L1_B_Transitional	D	SD	-0.101152	0.374869
mean_CD1c_B_Naive	D	SD	0.330636	0.374869
mean_CD23_B_cMemory	D	SD	0.356121	0.374869
mean_CD56_NK_DP	D	SD	0.440602	0.374869
mean_CD27_T_CD8_EM	C	DWS	-0.388755	0.37509
M_Mono_DN	C	DWS	0.245458	0.37509
mean_HLA_DR_M_Mono_DN	C	DWS	0.284186	0.37509
mean_CD23_B_Transitional	C	DWS	0.390802	0.37509
T_T_CD4	C	DWS	0.442409	0.37509
mean_CD69_NK	DWS	SD	-0.311168	0.378684
M_Mono_DP	DWS	SD	-0.262392	0.378684
B_cMemory_IgG	DWS	SD	0.432941	0.378684
T_T_DN	D	SD	0.242275	0.38326
mean_CD38_NK_DP	DWS	SD	-0.58998	0.388662
mean_PD_L1_M_Monocyte	DWS	SD	-0.478204	0.388662
mean_HLA_DR_T_CD8_Naive	DWS	SD	0.0378135	0.388662
T_CD8_Naive	C	DWS	-0.460896	0.389226
mean_HLA_DR_M_Mono_CD14	C	DWS	-0.280673	0.389226
mean_CCR7_T_GD	C	DWS	0.295344	0.389226
mean_CD64_M_cDC1	C	DWS	-0.347868	0.391742
mean_CD25_NK_CD16	C	SD	-0.176299	0.394248
T_DN_other	C	SD	0.0139687	0.394248
mean_CCR7_T_CD4_EMRA	C	SD	0.465051	0.394248
mean_Ki_67_M_Mono_DP	D	SD	0.337389	0.398482
mean_CD33_M_Monocyte	C	D	0.227003	0.400345
mean_CD45RA_B_cMemory	C	D	0.342435	0.400345
mean_CD209_M_pDC	D	SD	-0.25591	0.400385
mean_CCR7_T_CD4_EMRA	DWS	SD	0.259749	0.400942
mean_CD16_NK_DN	DWS	SD	0.35373	0.400942
B_EffectorMemory_IgA	D	SD	-0.398033	0.403521
mean_CD33_M_Mono_DP	D	SD	0.346298	0.403521
mean_HLA_DR_NK_DN	C	DWS	-0.0314895	0.403636
mean_CD23_B_EffectorMemory	C	DWS	0.495699	0.403636
mean_PD_L1_M_pDC	D	SD	-0.446959	0.405382
mean_PD_1_T_GD	D	SD	-0.214214	0.408593
mean_CCR7_T_NKT	D	SD	-0.076345	0.408593
B_Naive	D	SD	-0.00585469	0.408593
B_cMemory	D	SD	0.147462	0.408593
mean_CD33_M_Monocyte	C	SD	0.0703318	0.412648
mean_CD38_NK_DP	D	SD	-0.558618	0.415538
mean_CD25_NK_CD16	D	SD	-0.128539	0.415538
mean_CD25_B_Transitional	DWS	SD	-0.539272	0.415653
mean_CD33_M_Mono_DN	C	DWS	0.257212	0.416775
mean_CD33_M_Mono_CD14	C	DWS	0.28812	0.416775
mean_CD33_M_Mono_CD16	C	DWS	0.314813	0.416775
T_NKT	C	DWS	0.342674	0.416775
mean_CTLA_4_T_CD8_EMRA	D	DWS	-0.622094	0.420633
T_CD4_EM	D	DWS	0.478149	0.420633
mean_CTLA_4_T_CD4_Naive	DWS	SD	-0.0668449	0.428439
mean_CD45RA_NK	DWS	SD	0.355497	0.428439
mean_CD33_M_pDC	C	SD	0.387318	0.431538
B_EffectorMemory_IgA	DWS	SD	-0.447485	0.432443
mean_CD32_B_cMemory	DWS	SD	-0.361579	0.432443
mean_CD27_T_CD8_EMRA	DWS	SD	-0.222496	0.432443
mean_CD38_M_Mono_DP	DWS	SD	0.0885905	0.432443
T_CD4_T_CD4_Naive	DWS	SD	0.424975	0.432443
mean_CD25_B_Plasma	DWS	SD	0.493054	0.432443
mean_PD_L1_M_cDC2	C	DWS	-0.163349	0.433248
mean_CD25_NK_CD56	C	DWS	0.567304	0.433248
T_CD4_T_NKT	D	SD	-0.284033	0.435322
mean_CTLA_4_B_Naive	C	D	0.0349078	0.437377
mean_CD11c_NK_DP	DWS	SD	-0.399675	0.441048
mean_Ki_67_M_Mono_CD16	DWS	SD	-0.300666	0.441048
mean_CTLA_4_B_cMemory	DWS	SD	-0.228441	0.441048
mean_CD25_B_Naive	DWS	SD	0.37286	0.441048
mean_CD69_NK_CD56	D	SD	-0.279476	0.442502
T_DN_T_GD	D	SD	0.367886	0.442502
mean_PD_1_NK_DN	D	DWS	0.5024	0.442884
mean_CD45RA_M_cDC2	D	DWS	0.503848	0.442884
T_CD4_T_CD4_EM	DWS	SD	-0.41652	0.445422
mean_CD38_T_CD8_EMRA	DWS	SD	-0.383396	0.445422
mean_HLA_DR_NK_CD56	DWS	SD	-0.383235	0.445422
mean_HLA_DR_T_CD4_CM	DWS	SD	-0.0180298	0.445422
M_Basophil	DWS	SD	0.0878856	0.445422
mean_CD56_NK	DWS	SD	0.474073	0.445422
mean_CTLA_4_B_cMemory	C	D	-0.0468534	0.445476
mean_CD33_M_Mono_CD14	C	D	0.202068	0.445476
mean_CCR7_T_CD4_EMRA	C	D	0.511197	0.445476
mean_CTLA_4_T_CD8_CM	D	DWS	-0.721835	0.448165
mean_Ki_67_T_CD4_EMRA	D	DWS	-0.618317	0.448165
mean_CD23_B_Transitional	D	DWS	-0.586961	0.448165
T_DN_T_NKT	D	DWS	0.499403	0.448165
mean_PD_L1_M_pDC	D	DWS	0.563952	0.448165
B_EffectorMemory_IgA	C	SD	-0.370708	0.449409
T_DN_T_NKT	C	SD	-0.27929	0.449409
mean_CD27_T_CD8_EM	D	SD	-0.264663	0.449742
mean_CD25_NK	D	SD	-0.176212	0.449742
mean_PD_L1_B_Naive	C	DWS	-0.52099	0.450059
mean_CD33_M_Monocyte	C	DWS	0.252447	0.450059
mean_CD8_NK	C	D	-0.312415	0.453645
mean_CTLA_4_T_CD4_EMRA	C	D	-0.244069	0.453645
mean_CD16_NK_CD16	C	D	0.271186	0.453645
mean_CD27_T_CD8_EM	DWS	SD	-0.302986	0.456465
mean_CD25_NK_CD56	DWS	SD	0.137425	0.456465
T_CD8_T_CD8_EMRA	DWS	SD	0.400355	0.456465
T_CD8_EM	D	SD	-0.296105	0.457043
M_Monocyte_M_Mono_DN	D	SD	0.292049	0.457043
B_Transitional_IgD	C	SD	0.118882	0.457581
mean_CTLA_4_B_EffectorMemory	D	SD	-0.460394	0.458524
mean_HLA_DR_T_CD8_EM	D	SD	-0.258962	0.458524
mean_CD38_T_CD8_Naive	D	SD	-0.183501	0.458524
mean_PD_L1_M_Basophil	D	SD	0.365288	0.458524
B_Naive_IgM	D	SD	0.421712	0.458524
mean_Ki_67_T_CD4_Naive	C	DWS	-0.362886	0.465523
mean_HLA_DR_T_Treg	C	DWS	0.309359	0.465523
mean_HLA_DR_M_pDC	C	DWS	0.359407	0.465523
mean_CD27_T_NKT	DWS	SD	-0.363637	0.467655
mean_Ki_67_B_EffectorMemory	DWS	SD	-0.215941	0.467655
mean_CD23_B_EffectorMemory	DWS	SD	0.292259	0.467655
mean_CD33_M_Mono_DN	DWS	SD	-0.488932	0.472398
B_Inexperienced_B_Naive	DWS	SD	-0.47591	0.472398
M_M_pDC	DWS	SD	-0.319016	0.472398
mean_Ki_67_NK	DWS	SD	-0.298111	0.472398
M_M_Basophil	DWS	SD	0.130081	0.472398
mean_CD45RA_NK_DN	DWS	SD	0.296819	0.472398
B_Transitional_IgM	C	SD	0.0521016	0.476672
mean_CTLA_4_B_EffectorMemory	C	D	-0.0983942	0.477417
mean_CD1c_B_Plasma	C	D	0.0407899	0.477417
mean_CD45RA_M_Basophil	C	DWS	-0.357395	0.478617
mean_CCR7_B_Plasma	D	SD	-0.254665	0.479295
mean_Ki_67_M_Mono_CD16	C	DWS	-0.101187	0.481219
B_Naive_IgD	C	DWS	0.0884823	0.481219
T_CD4_EM	C	SD	-0.234896	0.484637
T_DN_T_GD	C	SD	0.384047	0.484637
mean_CD32_B_cMemory	C	SD	0.482582	0.484637
mean_CCR7_T_CD8_CM	D	SD	-0.134658	0.486824
mean_CD16_NK_CD16	D	SD	0.113699	0.486824
mean_CCR7_T_CD4_Naive	C	D	-0.32033	0.489549
T_CD4_EMRA	DWS	SD	-0.381282	0.490963
M_Monocyte_M_Mono_DP	DWS	SD	-0.352801	0.490963
mean_CTLA_4_T_CD8_Naive	DWS	SD	-0.203528	0.490963
mean_CD16_NK_CD16	DWS	SD	0.0758341	0.490963
mean_CD45RA_NK_DP	DWS	SD	0.309016	0.490963
mean_CD56_NK_DP	DWS	SD	0.393454	0.490963
mean_HLA_DR_T_CD4_EMRA	DWS	SD	0.426753	0.490963
T_CD4_CM	DWS	SD	0.446912	0.490963
mean_CCR7_T_DN_other	D	SD	-0.336221	0.492374
mean_CCR7_T_CD8_EM	D	SD	-0.221947	0.492374
mean_PD_1_T_CD8_Naive	D	SD	0.20012	0.492374
mean_HLA_DR_B_cMemory	C	SD	-0.394341	0.49864
mean_CCR7_T_GD	C	SD	-0.382194	0.49864
mean_HLA_DR_T_CD4_CM	C	SD	-0.260141	0.49864
mean_CD56_NK_DN	C	SD	-0.205567	0.49864
M_Basophil	C	SD	0.295152	0.49864
mean_PD_1_NK_DN	C	DWS	-0.300326	0.498887
B_cMemory_ND	C	DWS	-0.2382	0.498887
mean_CD11c_NK_DN	C	D	-0.391384	0.499934
mean_CD56_NK_CD56	C	D	0.344749	0.499934
mean_CD33_M_Basophil	DWS	SD	-0.201612	0.501529
B_EffectorMemory	D	SD	0.0437652	0.502045
B_cMemory_ND	C	D	-0.330248	0.504699
mean_CD56_NK_DP	C	D	-0.313124	0.504699
T_NKT	C	D	-0.167165	0.504699
mean_CD33_M_cDC1	C	D	0.308328	0.504699
mean_HLA_DR_T_Treg	C	D	0.333038	0.504699
mean_Ki_67_T_CD4_EM	DWS	SD	-0.31774	0.504795
mean_CD45RA_M_Monocyte	D	SD	0.2671	0.509732
mean_CD32_B_Naive	D	SD	0.291534	0.509732
B_Transitional_IgD	C	D	0.145087	0.512642
mean_Ki_67_B_EffectorMemory	D	SD	-0.252442	0.51333
mean_CD38_M_Mono_DP	D	SD	-0.0593992	0.51333
NK_CD56	D	SD	-0.0183593	0.51333
mean_CD11c_NK_CD16	D	SD	0.297886	0.51333
mean_CD27_T_GD	C	D	0.326208	0.515193
mean_CD33_M_Mono_DP	DWS	SD	0.224926	0.515503
B_Naive_IgM	C	SD	-0.283965	0.516033
mean_CD27_T_CD8_EMRA	C	SD	0.31804	0.516033
M_Mono_DN	C	SD	0.496712	0.516033
mean_CTLA_4_B_Transitional	DWS	SD	-0.388768	0.51657
mean_PD_1_NK_DN	DWS	SD	-0.145221	0.51657
mean_CD38_T_CD4_CM	D	SD	-0.387548	0.516983
T_CD8_T_CD8_CM	D	SD	-0.226477	0.516983
mean_HLA_DR_T_CD8_Naive	D	SD	0.096817	0.516983
mean_PD_1_NK_DN	D	SD	0.426125	0.516983
B_Transitional_IgMD	C	SD	-0.0671042	0.520827
T_CD4_CM	C	D	-0.37016	0.523847
mean_CD38_T_CD4_Naive	C	D	0.266105	0.523847
mean_CD56_NK_CD16	C	D	0.425106	0.523847
T_CD8_Naive	C	SD	-0.357826	0.531961
mean_CD27_T_CD4_EM	C	SD	-0.113997	0.531961
T_CD4_T_CD4_Naive	C	SD	0.341194	0.531961
mean_CD38_T_CD4_EMRA	DWS	SD	-0.0776364	0.533022
mean_CD33_M_cDC1	D	SD	-0.142419	0.5343
mean_CD8_NK	C	DWS	-0.336859	0.535106
mean_PD_1_T_CD8_EMRA	C	DWS	-0.297097	0.535106
mean_HLA_DR_M_Monocyte	C	DWS	-0.219796	0.535106
mean_CD209_M_Mono_DN	C	DWS	-0.183238	0.535106
mean_CD33_M_cDC1	C	DWS	0.347694	0.538188
mean_HLA_DR_NK_CD16	DWS	SD	-0.332718	0.538207
mean_CD1c_B_cMemory	DWS	SD	-0.31956	0.538207
mean_Ki_67_NK_DP	DWS	SD	-0.228111	0.538207
NK_CD16	DWS	SD	0.00303012	0.538207
mean_CD141_M_Mono_DP	DWS	SD	0.00337131	0.538207
mean_CD27_T_CD4_CM	DWS	SD	0.461224	0.538207
mean_CD11c_NK	DWS	SD	-0.292524	0.543541
mean_CD69_NK_CD56	DWS	SD	-0.216119	0.543541
mean_Ki_67_T_CD8_EMRA	DWS	SD	0.0425679	0.543541
mean_HLA_DR_B_cMemory	DWS	SD	0.260981	0.543541
mean_HLA_DR_B_Transitional	DWS	SD	0.299391	0.543541
mean_CD209_M_Mono_DP	DWS	SD	0.360603	0.543541
B_cMemory_IgD	C	SD	-0.298435	0.547362
mean_PD_L1_M_cDC1	C	SD	-0.113096	0.548023
NK_CD16	C	SD	0.114133	0.548023
T_CD8_EMRA	C	SD	0.216392	0.548023
mean_CTLA_4_B_Naive	D	SD	-0.414807	0.548887
mean_CD33_M_Mono_CD16	C	D	0.230599	0.551178
mean_PD_L1_M_pDC	C	DWS	-0.271145	0.551731
mean_CTLA_4_B_cMemory	C	DWS	-0.235052	0.551731
M_Mono_DP	D	SD	-0.149174	0.552367
B_EffectorMemory_IgMD	D	SD	0.120475	0.552367
NK_CD16	D	SD	0.175772	0.5547
T_CD4_T_CD4_EMRA	DWS	SD	-0.311808	0.555679
B_Transitional	DWS	SD	0.17659	0.555679
mean_CD25_NK_DN	DWS	SD	0.262528	0.555679
mean_HLA_DR_T_CD4_EM	C	D	-0.457733	0.558007
mean_HLA_DR_B_EffectorMemory	C	D	-0.341048	0.558007
mean_CD11c_NK_CD16	C	D	-0.29055	0.558007
mean_PD_L1_M_cDC1	C	D	0.27991	0.558007
mean_CD38_NK_DN	D	SD	-0.339148	0.55841
mean_CD32_B_EffectorMemory	D	SD	-0.307099	0.55841
T_T_CD8	D	SD	-0.298892	0.55841
B_cMemory_IgD	D	SD	0.0346974	0.55841
mean_HLA_DR_T_CD8_Naive	C	SD	-0.303829	0.564203
mean_PD_1_NK_CD16	C	SD	-0.0963575	0.564203
mean_CD27_T_DN_other	C	SD	0.264138	0.564203
mean_CD27_T_CD4_CM	C	SD	0.38121	0.564203
mean_CD56_NK	C	D	-0.266146	0.56487
mean_CD38_T_CD8_Naive	C	D	-0.260464	0.56487
B_EffectorMemory_IgD	C	D	0.030888	0.56487
B_Naive_ND	C	D	0.0847714	0.56487
mean_HLA_DR_T_CD4_EM	C	DWS	-0.472025	0.566602
mean_HLA_DR_B_Naive	C	DWS	-0.305399	0.566602
mean_CD56_NK	C	DWS	-0.286055	0.566602
mean_CD23_B_Plasma	C	DWS	0.038151	0.566602
mean_CD32_B_Plasma	D	SD	-0.293867	0.568556
mean_PD_L1_M_cDC1	C	DWS	0.298559	0.569955
T_T_CD8	D	DWS	-0.475066	0.5736
M_Mono_CD16	D	DWS	0.426004	0.5736
mean_PD_L1_T_Treg	D	DWS	0.459904	0.5736
mean_CD45RA_M_pDC	D	DWS	0.51257	0.5736
mean_CD38_T_CD4_Naive	D	SD	-0.334365	0.574447
mean_PD_1_T_CD4_CM	D	SD	-0.0597821	0.574447
mean_CD45RA_M_Mono_DN	D	SD	0.216082	0.574447
T_CD8_Naive	C	D	-0.312549	0.575789
mean_CD33_M_Mono_DN	C	D	0.119257	0.575789
mean_CD38_NK	D	SD	-0.43815	0.580362
mean_Ki_67_M_pDC	D	SD	-0.268839	0.580362
mean_CD33_M_Monocyte	D	SD	-0.170815	0.580362
mean_CD11c_NK_CD56	C	DWS	-0.23891	0.581572
M_Monocyte_M_Mono_DN	C	DWS	-0.221284	0.581572
T_CD4_EM	C	DWS	0.136736	0.581572
T_CD4_T_CD4_EM	C	SD	-0.299755	0.585827
mean_CD45RA_M_Basophil	DWS	SD	-0.3243	0.586234
T_DN_T_DN_other	D	SD	-0.275397	0.586299
mean_CD27_T_NKT	D	SD	-0.163555	0.586299
mean_CD11c_NK_DN	D	SD	0.245724	0.586299
T_DN_other	DWS	SD	-0.315944	0.587211
mean_CD45RA_M_cDC1	DWS	SD	0.147605	0.587211
M_Monocyte_M_Mono_DP	D	SD	-0.170077	0.592139
mean_PD_1_T_DN_other	D	DWS	0.335669	0.593769
B_cMemory_IgD	D	DWS	0.354927	0.593769
B_Naive_ND	D	DWS	0.49167	0.593769
mean_CCR7_T_CD8_EMRA	C	D	-0.275943	0.599907
mean_PD_1_NK_CD16	C	D	-0.180184	0.599907
mean_CD27_T_CD8_EMRA	C	D	0.174797	0.599907
mean_CCR7_B_EffectorMemory	D	DWS	0.416041	0.59996
mean_CCR7_T_DN_other	C	DWS	-0.317978	0.600591
mean_CD25_B_Transitional	C	DWS	0.227933	0.600591
mean_Ki_67_NK_CD16	DWS	SD	0.207504	0.602074
mean_HLA_DR_B_Naive	DWS	SD	0.260946	0.602074
B_Memory_B_EffectorMemory	C	SD	-0.434694	0.604111
mean_CD25_B_Transitional	C	SD	-0.29864	0.604111
mean_CD33_M_cDC2	C	SD	0.00283532	0.604111
mean_Ki_67_M_cDC1	D	DWS	-0.44042	0.606869
mean_CD209_M_cDC1	D	DWS	0.386787	0.61388
mean_CTLA_4_T_CD4_EMRA	D	DWS	-0.527479	0.614818
mean_CCR7_B_Naive	D	DWS	-0.443367	0.614818
mean_CD25_B_EffectorMemory	D	DWS	0.378379	0.614818
T_CD8_T_CD8_EMRA	D	DWS	0.430164	0.614818
B_EffectorMemory_IgD	D	DWS	0.492616	0.614818
mean_HLA_DR_B_Transitional	C	DWS	-0.288993	0.615766
T_DN_T_GD	C	DWS	-0.170704	0.615766
mean_CD33_M_cDC2	C	DWS	0.12083	0.615766
mean_CD56_NK_CD56	C	DWS	0.200851	0.615766
mean_CD141_M_Mono_DN	DWS	SD	-0.366618	0.61708
B_EffectorMemory	DWS	SD	-0.248982	0.61708
mean_CCR7_B_EffectorMemory	D	SD	-0.149337	0.617356
mean_HLA_DR_T_CD8_EMRA	D	SD	-0.0747915	0.617356
mean_CD27_T_Treg	C	SD	-0.390137	0.620659
mean_CCR7_T_CD8_EMRA	C	SD	-0.275827	0.620659
B_Inexperienced_B_Naive	C	SD	-0.153514	0.620659
T_CD8_T_CD8_Naive	C	SD	-0.0818967	0.620659
B_Transitional_IgM	D	SD	0.366924	0.620954
B_Inexperienced_B_Naive	D	SD	-0.350488	0.62128
NK_NK_DN	DWS	SD	-0.50865	0.622495
T_DN_T_DN_other	DWS	SD	-0.332201	0.622495
mean_Ki_67_T_CD8_EM	DWS	SD	-0.233477	0.622495
mean_Ki_67_NK_DN	DWS	SD	-0.103309	0.622495
mean_CD23_B_Naive	DWS	SD	0.214915	0.622495
mean_CD25_B_EffectorMemory	DWS	SD	0.29977	0.622495
mean_CD45RA_B_Naive	D	DWS	0.514891	0.623044
B_EffectorMemory_IgA	C	D	-0.0279205	0.623278
B_Memory_B_EffectorMemory	C	D	-0.343906	0.624375
T_CD8_T_CD8_EM	C	D	-0.174764	0.624375
mean_PD_L1_B_Transitional	C	D	-0.177798	0.629175
T_CD8_T_CD8_EMRA	C	D	0.0731439	0.629175
mean_CD33_M_cDC2	C	D	0.0881104	0.629175
T_CD8_T_CD8_Naive	C	D	0.102958	0.629175
NK_NK_DN	C	D	0.106561	0.629175
mean_CD11c_NK_CD56	D	SD	-0.0878911	0.631596
mean_CD38_NK_CD16	D	SD	-0.0565038	0.631596
T_CD4_Naive	D	SD	0.171301	0.631596
T_Treg	C	DWS	-0.424362	0.63511
mean_CD56_NK_DP	C	DWS	-0.25488	0.63511
mean_Ki_67_T_Treg	D	DWS	-0.544592	0.637079
mean_CD38_T_CD4_Naive	D	DWS	-0.00705506	0.637079
B_EffectorMemory_ND	D	DWS	0.419392	0.637079
mean_CD38_NK	DWS	SD	-0.4688	0.640048
mean_CD27_T_NKT	C	D	-0.292164	0.640416
mean_CD25_B_EffectorMemory	C	D	0.136766	0.640416
mean_CCR7_T_CD4_Naive	C	SD	-0.365418	0.641063
mean_CD23_B_cMemory	C	SD	0.115238	0.641063
mean_HLA_DR_T_CD4_EM	D	SD	0.154909	0.642134
mean_CD32_B_Plasma	DWS	SD	-0.376816	0.647928
mean_HLA_DR_T_GD	DWS	SD	-0.262669	0.647928
mean_PD_1_T_GD	DWS	SD	0.0227111	0.647928
mean_CD11c_NK_CD16	DWS	SD	0.215106	0.647928
mean_HLA_DR_M_Basophil	DWS	SD	0.266308	0.647928
mean_CCR7_B_Naive	C	D	-0.295911	0.653888
NK_DN	C	DWS	-0.307566	0.654643
mean_PD_L1_B_cMemory	C	DWS	-0.290781	0.654643
NK_NK_CD56	DWS	SD	-0.320426	0.655854
mean_CD209_M_Mono_DN	DWS	SD	-0.231316	0.655854
mean_CD33_M_cDC1	DWS	SD	-0.196252	0.655854
mean_CD69_NK_CD16	DWS	SD	-0.0474102	0.655854
mean_HLA_DR_T_CD8_EM	DWS	SD	-0.037547	0.655854
mean_CD27_T_CD8_CM	D	DWS	-0.346331	0.657695
M_M_pDC	C	SD	-0.327992	0.657748
mean_CD32_B_EffectorMemory	C	SD	0.0297985	0.657748
mean_CD33_M_cDC1	C	SD	0.198747	0.657748
mean_CD56_NK_CD56	C	SD	0.333041	0.657748
mean_CD11c_NK_CD56	C	D	-0.252919	0.663026
mean_CD209_M_cDC2	C	D	-0.00563975	0.663026
mean_CD27_T_DN_other	C	D	0.152339	0.663026
mean_CD16_NK_DN	D	SD	0.191479	0.665741
mean_CTLA_4_T_CD4_EM	D	DWS	-0.403201	0.666785
mean_HLA_DR_T_DN_other	C	D	-0.422536	0.669964
M_M_pDC	C	D	-0.156148	0.669964
NK_DP	C	D	-0.0848068	0.669964
T_GD	C	D	0.154451	0.669964
B_EffectorMemory_ND	C	DWS	-0.307968	0.671008
B_Memory_B_EffectorMemory	DWS	SD	-0.106764	0.671113
mean_Ki_67_T_CD4_EMRA	DWS	SD	0.0379697	0.671113
mean_CCR7_B_cMemory	C	DWS	-0.326059	0.672187
mean_HLA_DR_T_CD8_Naive	C	DWS	-0.226785	0.672187
mean_CD209_M_Mono_DP	C	SD	-0.161794	0.675332
mean_CD209_M_Mono_DP	C	D	-0.214118	0.676351
mean_CD33_M_Mono_DP	C	D	-0.112983	0.676351
NK_DN	C	SD	-0.295593	0.678403
mean_Ki_67_T_CD8_Naive	DWS	SD	-0.278563	0.679063
mean_HLA_DR_T_CD8_CM	DWS	SD	-0.145341	0.679063
M_cDC1	DWS	SD	-0.129992	0.679063
mean_CD27_T_CD4_EM	DWS	SD	-0.037652	0.679063
mean_CD33_M_Mono_CD16	DWS	SD	0.228575	0.679063
T_CD8_T_CD8_CM	C	D	-0.346008	0.679099
mean_HLA_DR_T_CD4_CM	C	D	-0.340346	0.681655
M_Mono_DN	C	D	-0.05532	0.681655
mean_CD38_M_cDC1	C	D	-0.00714222	0.681655
mean_CD33_M_pDC	C	D	0.00377703	0.681655
T_T_CD4	C	D	0.202892	0.681655
B_cMemory_IgG	C	D	0.251192	0.681655
mean_CD56_NK_DN	DWS	SD	-0.322462	0.682217
mean_Ki_67_T_Treg	DWS	SD	-0.182703	0.682217
mean_CD25_NK_DP	DWS	SD	-0.166735	0.682217
mean_CD209_M_Monocyte	DWS	SD	-0.165031	0.682217
M_pDC	DWS	SD	0.0233514	0.682217
mean_CCR7_T_Treg	DWS	SD	0.153979	0.682217
mean_PD_L1_M_Basophil	DWS	SD	0.22875	0.682217
mean_PD_1_T_CD8_Naive	C	DWS	-0.274264	0.683296
M_M_Basophil	C	DWS	-0.115779	0.683296
mean_CCR7_T_CD8_EM	C	DWS	0.104916	0.683296
T_CD4_T_CD4_EM	C	DWS	0.163133	0.683296
mean_CD25_NK_CD16	C	DWS	0.179327	0.683296
B_B_Inexperienced	C	DWS	0.356894	0.683296
mean_HLA_DR_B_cMemory	C	D	-0.330726	0.68428
mean_CD209_M_pDC	C	D	-0.285277	0.68428
mean_CD141_M_Mono_DN	C	D	-0.283141	0.68428
mean_CD33_M_Basophil	C	D	-0.189103	0.68428
B_Naive_IgD	C	D	0.0236663	0.68428
mean_CD27_T_CD4_CM	C	D	0.196345	0.68428
B_Naive_IgD	D	SD	-0.227121	0.684893
mean_CD64_M_pDC	D	SD	-0.120241	0.684893
mean_CCR7_T_CD4_EM	D	SD	0.265791	0.684893
mean_Ki_67_M_cDC2	D	SD	0.229007	0.695723
mean_CD141_M_cDC2	DWS	SD	-0.362785	0.699892
mean_CD64_M_Basophil	C	DWS	-0.362244	0.700148
mean_CTLA_4_T_CD8_Naive	C	DWS	-0.136486	0.700864
mean_CD56_NK_CD16	C	DWS	0.295456	0.700864
B_EffectorMemory_IgG	C	DWS	-0.301739	0.701161
mean_CD11c_NK_CD16	C	DWS	-0.197898	0.701161
mean_PD_1_NK_DP	C	DWS	-0.157569	0.701161
mean_CD11c_NK_DN	C	DWS	-0.13567	0.701161
mean_PD_1_NK_CD16	C	DWS	-0.111547	0.701161
M_M_pDC	C	DWS	-0.0285414	0.701161
B_Transitional_IgD	C	DWS	0.129172	0.701161
mean_CD141_M_pDC	C	DWS	0.135188	0.701161
M_cDC_M_cDC2	C	DWS	0.211	0.701161
B_Transitional	C	DWS	0.267228	0.701161
T_CD4_T_GD	C	DWS	0.357025	0.701161
mean_CD23_B_Naive	C	SD	-0.186569	0.701246
mean_PD_1_NK	D	SD	0.257438	0.706604
mean_CD209_M_cDC1	C	D	-0.0315844	0.708814
mean_CTLA_4_T_CD4_Naive	C	D	-0.0477422	0.708925
mean_CD23_B_EffectorMemory	C	D	0.206913	0.708925
mean_CD45RA_B_EffectorMemory	DWS	SD	-0.187596	0.712766
mean_CD209_M_Mono_CD14	DWS	SD	-0.122035	0.712766
mean_CD141_M_Mono_CD16	DWS	SD	0.329614	0.712766
T_DN_other	C	D	-0.0395694	0.717985
mean_HLA_DR_M_pDC	C	D	0.0559219	0.717985
B_Naive_IgMD	C	D	0.28383	0.717985
T_DN_T_DN_other	C	SD	-0.305009	0.718043
B_EffectorMemory_ND	C	SD	-0.223844	0.718043
mean_HLA_DR_M_Mono_CD16	C	SD	0.07935	0.718043
mean_CD56_NK	C	SD	0.205188	0.718043
NK_NK_DP	C	DWS	0.163255	0.722844
mean_CD38_M_cDC1	C	DWS	-0.126332	0.726012
B_EffectorMemory_IgA	C	DWS	0.0423199	0.726012
T_CD8_CM	DWS	SD	-0.0882071	0.728148
B_Naive_IgM	DWS	SD	0.217838	0.728148
mean_CD11c_NK_DP	D	SD	-0.0891181	0.73103
T_CD4_T_NKT	C	D	0.35455	0.731471
mean_CD38_M_Basophil	C	SD	-0.193612	0.734691
mean_CD33_M_Basophil	C	SD	-0.158103	0.734691
B_Naive_IgD	C	SD	-0.236472	0.734797
mean_CD209_M_cDC1	C	SD	0.133738	0.734797
mean_PD_1_NK	C	DWS	-0.171375	0.735909
mean_CD64_M_pDC	C	DWS	-0.13562	0.735909
mean_CD33_M_Mono_DP	C	DWS	-0.020121	0.735909
T_DN_other	D	SD	0.0462087	0.73953
T_CD4_CM	D	SD	0.322724	0.73953
mean_CD33_M_pDC	DWS	SD	-0.227106	0.741059
mean_CD11c_NK_CD56	DWS	SD	-0.214338	0.741059
mean_HLA_DR_T_CD4_EM	DWS	SD	0.128638	0.741059
mean_CTLA_4_T_CD8_EM	D	DWS	-0.573693	0.742225
mean_CTLA_4_B_Transitional	D	DWS	-0.482278	0.742225
mean_CD38_T_CD8_EMRA	D	DWS	-0.441926	0.742225
B_EffectorMemory_IgM	D	DWS	-0.425321	0.742225
mean_PD_L1_T_CD8_EMRA	D	DWS	-0.41002	0.742225
mean_CTLA_4_T_CD4_Naive	D	DWS	-0.373627	0.742225
mean_CD141_M_cDC2	D	DWS	-0.346644	0.742225
mean_CCR7_T_CD4_EMRA	D	DWS	-0.336189	0.742225
mean_Ki_67_NK_CD16	D	DWS	-0.294673	0.742225
NK_NK_CD56	D	DWS	-0.279232	0.742225
mean_HLA_DR_M_Mono_CD14	D	DWS	-0.2611	0.742225
mean_HLA_DR_B_cMemory	D	DWS	-0.176444	0.742225
mean_CD141_M_Mono_CD14	D	DWS	-0.141216	0.742225
M_cDC1	D	DWS	-0.023877	0.742225
mean_HLA_DR_T_CD4_CM	D	DWS	0.178189	0.742225
mean_CD38_T_CD8_Naive	D	DWS	0.201371	0.742225
mean_HLA_DR_M_Mono_CD16	D	DWS	0.250912	0.742225
mean_CD38_B_Naive	D	DWS	0.308589	0.742225
T_CD8_EMRA	D	DWS	0.309928	0.742225
mean_CD27_T_CD8_EMRA	D	DWS	0.31243	0.742225
mean_PD_L1_T_CD8_CM	D	DWS	0.312437	0.742225
mean_CD209_M_Mono_DN	D	DWS	0.337116	0.742225
mean_CD16_NK	D	DWS	0.350619	0.742225
mean_PD_L1_T_CD4_CM	D	DWS	0.364955	0.742225
mean_PD_L1_B_cMemory	D	DWS	0.384048	0.742225
M_Monocyte_M_Mono_DN	D	DWS	0.410033	0.742225
T_DN_other	D	DWS	0.441551	0.742225
mean_CD45RA_NK_DN	D	DWS	0.519306	0.742225
mean_CD25_NK	C	D	-0.215315	0.742751
T_CD4_EMRA	C	D	0.0528019	0.742751
mean_PD_1_NK_DP	D	SD	0.244087	0.750591
mean_HLA_DR_T_CD4_Naive	C	DWS	-0.254312	0.751083
mean_CD27_T_CD4_CM	C	DWS	-0.0682244	0.751083
mean_CD27_T_GD	C	DWS	0.207355	0.751083
B_Inexperienced_B_Naive	C	DWS	0.357992	0.751083
T_CD4_T_CD4_EM	D	SD	-0.248132	0.751432
T_CD8_T_NKT	D	SD	-0.169814	0.751432
mean_HLA_DR_B_Transitional	D	SD	-0.0406181	0.751432
mean_HLA_DR_B_Naive	D	SD	0.189497	0.751432
T_CD4_EM	D	SD	0.201102	0.751432
mean_Ki_67_M_Basophil	DWS	SD	0.0408257	0.752026
T_CD4_T_GD	DWS	SD	0.202616	0.752026
T_CD4_CM	C	SD	-0.101533	0.755757
mean_CD8_NK	C	SD	0.0741454	0.755757
mean_CD23_B_cMemory	C	D	-0.270995	0.756314
mean_HLA_DR_M_Mono_DP	D	SD	0.22789	0.758769
T_T_CD4	D	SD	0.170491	0.759902
T_CD8_T_CD8_CM	DWS	SD	-0.252068	0.76179
mean_CCR7_T_CD4_CM	DWS	SD	-0.247475	0.76179
mean_CD11c_NK_DN	DWS	SD	-0.0674355	0.76179
B_Naive_IgMD	DWS	SD	0.218051	0.76179
mean_CD64_M_Mono_DP	DWS	SD	0.255924	0.76179
NK_CD56	DWS	SD	0.279103	0.76179
mean_CD25_B_Transitional	D	SD	-0.288911	0.764835
mean_CD23_B_Transitional	D	SD	-0.12969	0.764835
mean_CCR7_T_Treg	D	DWS	-0.411028	0.765466
mean_PD_L1_T_DN_other	D	DWS	-0.367724	0.765466
mean_PD_1_T_CD4_Naive	D	SD	-0.249569	0.765822
T_CD8_EMRA	C	DWS	-0.25902	0.766188
mean_PD_1_NK_CD56	C	DWS	0.0761187	0.766188
mean_CD27_T_DN_other	C	DWS	0.122721	0.766188
mean_CD209_M_Mono_CD16	C	DWS	0.188203	0.766188
mean_CD45RA_M_Mono_DP	D	SD	-0.152492	0.766701
mean_CD56_NK_CD16	D	SD	-0.14871	0.766701
mean_CD27_T_CD4_EMRA	D	SD	0.0550102	0.766701
mean_CD38_M_Basophil	D	SD	0.194248	0.766701
T_CD4_T_CD4_Naive	D	SD	0.245118	0.766701
M_Monocyte_M_Mono_CD16	C	D	-0.0027698	0.769926
mean_HLA_DR_B_EffectorMemory	C	SD	-0.246318	0.772412
mean_HLA_DR_T_CD4_EMRA	C	SD	-0.152262	0.772412
mean_CD56_NK_DP	C	SD	0.144563	0.772412
mean_CD141_M_pDC	C	SD	0.191776	0.772412
mean_CD141_M_Basophil	D	SD	-0.010646	0.774182
mean_CD27_T_CD4_EM	D	SD	-0.0835017	0.775103
mean_CD32_B_cMemory	D	DWS	0.444722	0.777278
mean_HLA_DR_T_CD8_EMRA	DWS	SD	0.0796109	0.77975
mean_HLA_DR_B_EffectorMemory	D	DWS	-0.278105	0.780908
mean_CD209_M_Mono_DP	D	DWS	-0.270528	0.780908
mean_CD38_M_Basophil	C	DWS	-0.370341	0.78438
mean_Ki_67_T_CD8_EM	D	DWS	-0.411353	0.784757
mean_CD25_B_Transitional	D	DWS	0.228106	0.784757
mean_CD45RA_M_Basophil	D	DWS	-0.415529	0.785292
mean_CTLA_4_T_DN_other	D	DWS	-0.240733	0.785292
T_GD	D	DWS	0.255209	0.785292
mean_CD64_M_pDC	D	DWS	0.326801	0.785292
mean_PD_1_T_NKT	D	DWS	0.367948	0.785292
T_CD4_T_CD4_CM	D	SD	0.240391	0.786021
mean_PD_1_T_CD4_CM	D	DWS	0.267321	0.789841
mean_CD38_T_CD4_CM	D	DWS	0.30388	0.789841
M_Monocyte_M_Mono_CD14	C	SD	-0.000637621	0.791164
T_CD4_Naive	C	SD	0.190627	0.791164
mean_CD56_NK_CD16	C	SD	0.273956	0.791164
NK_NK_DP	C	D	-0.0707109	0.792513
mean_CD16_NK	C	D	0.0106917	0.792513
mean_CD45RA_M_cDC2	C	D	0.108621	0.792513
mean_CD141_M_pDC	C	D	0.117819	0.792513
mean_CD64_M_Basophil	D	SD	-0.146979	0.793699
M_Mono_DN	D	SD	0.367347	0.794407
T_T_CD8	DWS	SD	0.15101	0.795206
T_CD4_Naive	DWS	SD	0.230806	0.795206
T_CD8_T_CD8_EM	D	DWS	-0.383557	0.798759
mean_Ki_67_NK_CD56	D	DWS	-0.337816	0.798759
B_cMemory_IgG	D	DWS	-0.33032	0.798759
B_Naive_IgMD	D	DWS	-0.323969	0.798759
mean_CD64_M_Mono_DP	D	DWS	-0.296214	0.798759
NK_CD56	D	DWS	-0.280569	0.798759
mean_CD45RA_M_Mono_DP	D	DWS	-0.217016	0.798759
mean_HLA_DR_T_CD4_EMRA	D	DWS	-0.0630781	0.798759
mean_CD1c_B_Naive	D	DWS	0.107447	0.798759
mean_CD38_M_pDC	D	DWS	0.185846	0.798759
mean_PD_L1_B_Transitional	D	DWS	0.225967	0.798759
mean_CD16_NK_DP	D	DWS	0.304245	0.798759
mean_CD32_B_EffectorMemory	D	DWS	0.30683	0.798759
T_T_CD4	D	DWS	0.309661	0.798759
mean_HLA_DR_M_pDC	D	DWS	0.344876	0.798759
T_T_DN	D	DWS	0.354205	0.798759
T_CD4_T_GD	D	DWS	0.37463	0.798759
mean_CD38_NK_CD16	D	DWS	-0.277274	0.799055
mean_CTLA_4_B_EffectorMemory	D	DWS	-0.378957	0.799093
mean_HLA_DR_B_Plasma	D	DWS	-0.277987	0.799093
mean_CD64_M_Monocyte	D	DWS	-0.248135	0.799093
mean_HLA_DR_NK_CD56	D	DWS	-0.210429	0.799093
mean_CD25_NK	D	DWS	-0.157457	0.799093
mean_CD141_M_Monocyte	D	DWS	-0.102417	0.799093
mean_CD1c_B_Transitional	D	DWS	0.0846481	0.799093
NK_NK_DP	D	DWS	0.231971	0.799093
T_Treg	D	DWS	0.287315	0.799093
B_cMemory_IgMD	D	DWS	0.288666	0.799093
mean_PD_1_T_CD8_EM	D	DWS	0.303176	0.799093
B_B_Memory	D	DWS	0.39324	0.799093
NK_DN	D	SD	-0.255352	0.800229
mean_CD11c_NK	D	SD	-0.0115536	0.800229
M_Mono_CD14	D	SD	0.0170731	0.800229
T_T_CD4	DWS	SD	-0.1182	0.802833
B_EffectorMemory_ND	DWS	SD	-0.0143087	0.802833
mean_HLA_DR_M_pDC	DWS	SD	0.11006	0.802833
mean_CD27_T_DN_other	DWS	SD	0.1253	0.802833
mean_CD45RA_B_cMemory	DWS	SD	0.195612	0.802833
B_Naive_IgMD	C	DWS	-0.0548301	0.805229
mean_CCR7_T_CD4_EMRA	C	DWS	0.126601	0.805229
mean_HLA_DR_B_Plasma	C	DWS	0.141785	0.805229
mean_CD209_M_Mono_CD14	D	SD	-0.193064	0.806027
mean_Ki_67_NK_CD16	D	SD	-0.0869242	0.806027
mean_CD25_NK_CD56	D	SD	0.0647733	0.806027
mean_HLA_DR_B_Naive	C	D	-0.243558	0.806171
B_cMemory_ND	D	SD	-0.0285584	0.807291
M_cDC2	D	DWS	-0.427011	0.807559
mean_CD27_T_Treg	D	DWS	-0.252126	0.807559
mean_PD_L1_NK_DN	D	DWS	-0.245863	0.807559
mean_HLA_DR_M_Monocyte	D	DWS	-0.20181	0.807559
mean_CD23_B_cMemory	D	DWS	-0.113146	0.807559
mean_CD38_B_Plasma	D	DWS	0.108885	0.807559
mean_PD_1_T_CD8_EMRA	D	DWS	0.210816	0.807559
mean_CD45RA_M_cDC1	D	DWS	0.358686	0.807559
mean_HLA_DR_B_Transitional	C	SD	-0.0633474	0.80762
B_cMemory_IgA	C	SD	-0.0510384	0.80762
T_CD4_T_CD4_CM	C	SD	0.0249986	0.80762
T_CD4_T_GD	C	SD	0.428635	0.80762
mean_CD25_NK_CD16	DWS	SD	-0.417091	0.807858
mean_CCR7_T_CD4_Naive	DWS	SD	-0.0969687	0.807858
mean_CD27_T_CD8_CM	DWS	SD	-0.0526202	0.807858
B_EffectorMemory_IgG	DWS	SD	0.214859	0.807858
mean_CD38_NK_CD16	DWS	SD	0.231457	0.807858
B_cMemory_IgM	DWS	SD	0.248963	0.807858
T_CD8_EM	D	DWS	-0.301237	0.808838
mean_CTLA_4_T_GD	D	DWS	-0.260385	0.808838
mean_CD45RA_B_Plasma	D	DWS	0.249886	0.808838
mean_CTLA_4_T_CD4_CM	D	DWS	-0.323136	0.810323
mean_PD_L1_T_CD8_EM	D	DWS	-0.224801	0.810323
mean_PD_L1_B_EffectorMemory	D	DWS	0.283854	0.810323
mean_CD23_B_Plasma	D	DWS	-0.414743	0.813863
NK_DN	D	DWS	-0.269475	0.813863
mean_CD27_T_CD4_CM	D	DWS	-0.258344	0.813863
mean_CD69_NK_CD16	D	DWS	-0.178528	0.813863
mean_CD64_M_cDC1	D	DWS	0.181026	0.813863
mean_CD1c_B_cMemory	D	DWS	0.242526	0.813863
B_Naive_IgMD	D	SD	-0.137152	0.814337
B_Transitional_IgD	DWS	SD	-0.0174561	0.816602
mean_CD27_T_CD4_EMRA	DWS	SD	0.0323701	0.817967
mean_CD27_T_GD	DWS	SD	0.168099	0.817967
mean_CTLA_4_B_Plasma	DWS	SD	0.186737	0.817967
T_CD8_CM	D	SD	-0.224787	0.820077
mean_CCR7_T_Treg	D	SD	-0.205475	0.820077
M_Basophil	D	SD	0.241687	0.820077
mean_HLA_DR_T_CD4_CM	C	DWS	-0.150029	0.820102
mean_PD_1_T_CD4_Naive	C	DWS	-0.143152	0.820102
mean_CD38_T_CD8_Naive	C	DWS	-0.038057	0.820102
T_DN_T_DN_other	C	DWS	-0.00828954	0.820102
mean_CD27_T_CD4_Naive	D	DWS	-0.329284	0.821127
M_pDC	D	DWS	-0.137366	0.821127
B_Naive_ND	DWS	SD	-0.277845	0.825459
mean_CD45RA_M_Mono_CD14	DWS	SD	-0.13145	0.825459
T_CD8_T_CD8_EM	DWS	SD	-0.105724	0.825459
mean_CD38_B_Transitional	DWS	SD	-0.0809218	0.825459
B_Naive	DWS	SD	0.0134268	0.825459
mean_CD209_M_Monocyte	D	SD	-0.189904	0.825789
mean_CD56_NK_CD56	D	SD	-0.00167787	0.825789
mean_CD27_T_CD4_CM	D	SD	0.154091	0.825789
mean_CD11c_NK_DN	C	SD	-0.154952	0.830728
mean_HLA_DR_M_Mono_DN	D	DWS	-0.329918	0.833724
mean_CD141_M_cDC1	D	SD	-0.346769	0.83398
mean_CTLA_4_T_CD8_Naive	C	D	0.0491344	0.836038
M_M_Monocyte	DWS	SD	0.0114015	0.837972
mean_PD_1_NK_CD16	DWS	SD	0.0483736	0.837972
mean_Ki_67_B_Plasma	DWS	SD	0.153255	0.837972
T_DN_T_GD	D	DWS	-0.218935	0.838077
mean_CD38_M_Monocyte	D	DWS	-0.203998	0.838077
mean_PD_L1_B_Plasma	D	DWS	0.118438	0.838077
mean_CD27_T_NKT	D	DWS	0.21139	0.838077
mean_CD38_B_EffectorMemory	D	DWS	0.278759	0.838077
mean_CD33_M_pDC	D	DWS	0.422676	0.838077
NK_CD16	C	DWS	0.136687	0.8419
mean_Ki_67_M_cDC1	D	SD	-0.0584311	0.842192
mean_HLA_DR_B_cMemory	D	SD	0.016686	0.842192
B_cMemory_IgG	D	SD	0.10992	0.842192
mean_CD23_B_Naive	C	D	-0.191012	0.844797
mean_HLA_DR_B_Transitional	C	D	-0.00607037	0.844797
mean_Ki_67_M_Mono_CD16	C	D	0.428119	0.844797
mean_CD38_NK_DN	DWS	SD	-0.200061	0.847855
T_CD8_T_CD8_Naive	DWS	SD	0.135466	0.847855
T_CD8_Naive	DWS	SD	0.2701	0.847855
mean_Ki_67_M_cDC2	DWS	SD	0.329955	0.847855
mean_CD23_B_Naive	D	DWS	-0.173083	0.850727
mean_CCR7_T_CD4_EM	C	D	-0.242979	0.851014
mean_CD25_B_Transitional	C	D	-0.0255428	0.851014
T_CD4_T_CD4_Naive	C	D	0.0666121	0.851014
M_cDC_M_cDC2	C	D	0.257717	0.851014
B_EffectorMemory_IgD	DWS	SD	0.207898	0.852516
mean_Ki_67_T_NKT	D	DWS	-0.367703	0.854126
mean_Ki_67_T_CD8_CM	D	DWS	-0.338305	0.854126
mean_CD25_NK_DN	D	DWS	-0.316383	0.854126
mean_Ki_67_T_CD4_EM	D	DWS	-0.309753	0.854126
mean_Ki_67_M_pDC	D	DWS	-0.305176	0.854126
mean_PD_L1_M_Mono_DP	D	DWS	-0.248034	0.854126
mean_CD141_M_Mono_DP	D	DWS	-0.216687	0.854126
mean_CTLA_4_T_Treg	D	DWS	-0.204763	0.854126
mean_PD_1_T_CD4_EM	D	DWS	-0.204452	0.854126
NK_NK_DN	D	DWS	-0.200973	0.854126
mean_Ki_67_NK	D	DWS	-0.183491	0.854126
mean_CD16_NK_DN	D	DWS	-0.161852	0.854126
mean_CD141_M_Mono_DN	D	DWS	-0.0881454	0.854126
mean_PD_L1_NK_CD16	D	DWS	-0.0212974	0.854126
B_Plasma_IgM	D	DWS	-0.0080351	0.854126
mean_CD25_NK_DP	D	DWS	0.0301669	0.854126
B_Naive_IgD	D	DWS	0.0548931	0.854126
mean_PD_L1_B_Naive	D	DWS	0.057377	0.854126
mean_HLA_DR_T_CD8_Naive	D	DWS	0.0590439	0.854126
mean_CD38_M_Basophil	D	DWS	0.0777988	0.854126
mean_CCR7_T_CD4_CM	D	DWS	0.0882899	0.854126
mean_CCR7_B_cMemory	D	DWS	0.0972746	0.854126
mean_CD1c_B_Plasma	D	DWS	0.134882	0.854126
mean_CD32_B_Naive	D	DWS	0.203754	0.854126
mean_CD38_B_cMemory	D	DWS	0.207168	0.854126
mean_CD33_M_Basophil	D	DWS	0.232652	0.854126
mean_CD45RA_M_Monocyte	D	DWS	0.255513	0.854126
mean_CD45RA_NK_CD56	D	DWS	0.268766	0.854126
mean_CD25_B_Naive	D	DWS	0.283192	0.854126
mean_CD45RA_NK	D	DWS	0.288324	0.854126
mean_CD23_B_EffectorMemory	D	DWS	0.2905	0.854126
mean_CCR7_T_DN_other	D	DWS	0.303038	0.854126
B_cMemory_ND	DWS	SD	-0.159541	0.857649
mean_CD45RA_M_Mono_DP	DWS	SD	0.0430192	0.857649
mean_CD1c_B_Naive	DWS	SD	0.183094	0.857649
mean_CD141_M_Basophil	C	DWS	-0.1114	0.858934
mean_CD27_T_CD4_EM	C	DWS	-0.0877406	0.858934
mean_CD27_T_NKT	C	DWS	-0.0654335	0.858934
B_Transitional	D	DWS	0.139734	0.860753
mean_CD45RA_M_Mono_DN	D	DWS	0.243871	0.862069
T_CD4_T_CD4_EMRA	C	D	0.196756	0.864627
NK_DP	C	DWS	-0.154375	0.875848
B_cMemory_IgG	C	DWS	-0.116679	0.875848
M_Monocyte_M_Mono_CD14	C	DWS	-0.0331987	0.875848
B_EffectorMemory_IgG	C	SD	-0.07469	0.877134
mean_HLA_DR_B_Naive	C	SD	-0.0702718	0.877134
mean_HLA_DR_T_CD4_Naive	C	D	-0.184303	0.889289
mean_CD141_M_Basophil	C	D	-0.0733724	0.889289
T_CD4_Naive	C	D	0.0372809	0.889289
mean_CCR7_B_Naive	DWS	SD	-0.184677	0.889884
M_Monocyte_M_Mono_DN	DWS	SD	-0.116466	0.889884
mean_CD25_NK	DWS	SD	-0.0301071	0.889884
B_cMemory_IgA	C	DWS	-0.139441	0.892625
T_CD4_T_CD4_Naive	C	DWS	-0.100402	0.892625
NK_NK_CD16	C	DWS	0.202138	0.892625
mean_CD33_M_Mono_DN	C	SD	-0.184656	0.893084
mean_CD209_M_Basophil	C	SD	-0.0552612	0.893084
T_CD4_T_NKT	C	SD	0.0765679	0.893084
B_Naive_IgMD	C	SD	0.178883	0.893084
mean_CD27_T_GD	D	SD	0.0564802	0.893102
B_EffectorMemory_IgM	DWS	SD	-0.105453	0.895104
mean_HLA_DR_B_EffectorMemory	D	SD	0.162462	0.89847
mean_HLA_DR_T_CD4_EMRA	D	SD	0.209943	0.89847
M_M_Basophil	D	SD	0.280523	0.89847
mean_PD_L1_T_CD4_EMRA	D	DWS	-0.339812	0.900779
mean_HLA_DR_T_CD8_CM	D	DWS	-0.254315	0.900779
mean_HLA_DR_NK	D	DWS	-0.238274	0.900779
mean_PD_L1_NK_DP	D	DWS	-0.222204	0.900779
mean_CD69_NK_DN	D	DWS	-0.207629	0.900779
mean_PD_L1_NK	D	DWS	-0.20535	0.900779
mean_CD64_M_cDC2	D	DWS	-0.190971	0.900779
T_CD4_T_CD4_Naive	D	DWS	-0.165977	0.900779
mean_CD56_NK_CD56	D	DWS	-0.159893	0.900779
mean_Ki_67_T_CD8_Naive	D	DWS	-0.143753	0.900779
mean_PD_L1_T_GD	D	DWS	-0.139258	0.900779
mean_CD69_NK_DP	D	DWS	-0.127335	0.900779
mean_CD38_NK_DN	D	DWS	-0.12004	0.900779
mean_HLA_DR_NK_DP	D	DWS	-0.116358	0.900779
B_B_Inexperienced	D	DWS	-0.0672257	0.900779
mean_CD209_M_Mono_CD14	D	DWS	-0.0442506	0.900779
B_Naive	D	DWS	-0.0160886	0.900779
B_Transitional_IgM	D	DWS	-0.0159664	0.900779
mean_CD209_M_Monocyte	D	DWS	0.0121807	0.900779
mean_HLA_DR_T_DN_other	D	DWS	0.082803	0.900779
mean_CD25_NK_CD16	D	DWS	0.138431	0.900779
T_CD4_T_CD4_EM	D	DWS	0.176684	0.900779
M_M_Basophil	D	DWS	0.202648	0.900779
mean_CD45RA_NK_DP	D	DWS	0.212812	0.900779
mean_CCR7_T_CD4_EM	D	DWS	0.238751	0.900779
mean_CD38_T_DN_other	D	DWS	0.242503	0.900779
T_CD8_T_NKT	C	D	0.248502	0.902859
T_NKT	D	SD	-0.233372	0.906486
mean_CD33_M_cDC2	D	SD	-0.0910549	0.906486
mean_CD209_M_Basophil	C	DWS	-0.390143	0.909249
B_Memory_B_EffectorMemory	C	DWS	-0.281657	0.909249
mean_PD_1_T_CD8_CM	C	DWS	-0.0292478	0.909249
B_EffectorMemory_IgG	C	D	-0.0688031	0.911208
mean_CD16_NK_DP	C	D	0.0242601	0.911208
B_Inexperienced_B_Naive	C	D	0.242957	0.911208
mean_Ki_67_T_CD8_EMRA	D	DWS	-0.459093	0.913247
mean_Ki_67_B_Transitional	D	DWS	-0.353389	0.913247
B_EffectorMemory_IgG	D	DWS	-0.249384	0.913247
B_cMemory_IgM	D	DWS	-0.234367	0.913247
mean_CTLA_4_T_CD8_Naive	D	DWS	-0.212721	0.913247
mean_CD38_T_Treg	D	DWS	-0.143951	0.913247
mean_CD69_NK	D	DWS	-0.124254	0.913247
mean_CD32_B_Transitional	D	DWS	-0.0940401	0.913247
B_Plasma_ND	D	DWS	-0.0834747	0.913247
mean_PD_L1_M_Mono_CD14	D	DWS	-0.0559699	0.913247
[truncated: 269 more rows]
