# Supplementary material for: Magnitude and kinetics of the human immune cell response associated with severe dengue progression by single-cell proteomics
Source: Sci Adv. 2023 Mar 24;9(12):eade7702. doi: 10.1126/sciadv.ade7702 (PMC10038348; doi:10.1126/sciadv.ade7702)
Supplement: Supplementary file 2 — Tables S1 to S6 [file sciadv.ade7702_tables_s1_to_s6.zip › ade7702_Table_S3.xls]

## Sheet: Table_S3
feature	group1	group2	p.value	effect	p.symbol
mean_CTLA_4_T_CD8_CM	SD.acute	D.acute	1.35e-08	2.1894	###
mean_CTLA_4_T_NKT	SD.acute	D.acute	4.48e-07	2.01898	###
mean_CTLA_4_T_CD8_EM	SD.acute	D.acute	2.01e-06	1.69668	###
M_Monocyte_M_Mono_CD16	SD.acute	D.acute	2.98e-06	-0.947017
mean_PD_L1_T_DN_other	SD.acute	D.acute	1.08e-05	1.72476	###
mean_PD_L1_NK_DP	SD.acute	D.acute	1.28e-05	1.78178	###
mean_CTLA_4_T_Treg	SD.acute	D.acute	1.28e-05	1.96706	###
mean_CTLA_4_T_CD4_EM	SD.acute	D.acute	2.48e-05	1.58637	###
mean_PD_L1_NK	SD.acute	D.acute	2.92e-05	1.71426	###
mean_CD141_M_Mono_CD14	SD.acute	D.acute	4.66e-05	1.51904	###
mean_PD_L1_T_CD8_EMRA	SD.acute	D.acute	5.42e-05	1.5645	###
M_Mono_CD16	SD.acute	D.acute	6.29e-05	-0.636936
mean_CCR7_T_NKT	D.acute	D.conv	8.42e-05	1.69129	###
mean_CD38_M_pDC	D.acute	D.conv	8.42e-05	2.25772	###
mean_Ki_67_M_Mono_DN	SD.acute	D.acute	0.000170236	1.46824	###
mean_CD64_M_Mono_DN	SD.acute	D.acute	0.000194838	1.31398	###
mean_CD141_M_Monocyte	SD.acute	D.acute	0.000194838	1.35179	###
NK_NK_DP	SD.acute	D.acute	0.000222618	-1.4588	###
mean_CD38_T_Treg	SD.acute	D.acute	0.000222618	1.4073	###
mean_CD38_M_Monocyte	SD.acute	D.acute	0.00025394	1.34206	###
mean_Ki_67_T_CD8_CM	SD.acute	D.acute	0.00025394	1.38649	###
mean_PD_L1_T_GD	SD.acute	D.acute	0.00025394	1.41314	###
mean_PD_L1_B_Plasma	SD.acute	D.acute	0.000289196	1.45079	###
mean_PD_L1_NK_DN	SD.acute	D.acute	0.000328823	1.36489	###
mean_CD25_B_Plasma	D.acute	D.conv	0.000336828	-2.9496	###
mean_Ki_67_M_Monocyte	D.acute	D.conv	0.000336828	1.39443	###
mean_CTLA_4_T_CD8_EM	D.acute	D.conv	0.000336828	1.56132	###
mean_CD38_T_NKT	D.acute	D.conv	0.000336828	1.78312	###
mean_CD38_T_CD8_EM	D.acute	D.conv	0.000336828	1.8983	###
mean_CD38_M_Mono_CD14	D.acute	D.conv	0.000336828	1.89912	###
mean_CD16_NK	SD.acute	D.acute	0.000373291	-1.24797	###
mean_CTLA_4_T_CD4_CM	SD.acute	D.acute	0.000423121	1.15288	###
mean_CD64_M_Monocyte	SD.acute	D.acute	0.000423121	1.25839	###
mean_Ki_67_T_Treg	SD.acute	D.acute	0.000423121	1.33834	###
mean_PD_L1_T_NKT	SD.acute	D.acute	0.000423121	1.44217	###
mean_CD1c_B_Naive	SD.acute	D.conv	0.000515996	-3.44457	###
mean_CD45RA_B_Plasma	SD.acute	D.conv	0.000515996	-3.28953	###
B_cMemory	SD.acute	D.conv	0.000515996	-2.73359	###
B_B_Memory	SD.acute	D.conv	0.000515996	-2.52307	###
mean_CD25_B_cMemory	SD.acute	D.conv	0.000515996	-2.38263	###
mean_CTLA_4_T_CD4_CM	SD.acute	D.conv	0.000515996	1.23642	###
mean_HLA_DR_T_CD8_EM	SD.acute	D.conv	0.000515996	1.33039	###
mean_PD_L1_M_pDC	SD.acute	D.conv	0.000515996	1.34554	###
mean_Ki_67_M_Mono_CD14	SD.acute	D.conv	0.000515996	1.39217	###
mean_CD209_M_pDC	SD.acute	D.conv	0.000515996	1.48096	###
mean_CD69_NK_DP	SD.acute	D.conv	0.000515996	1.55753	###
mean_Ki_67_M_Monocyte	SD.acute	D.conv	0.000515996	1.57635	###
mean_PD_L1_NK_CD56	SD.acute	D.conv	0.000515996	1.63151	###
mean_PD_1_T_CD8_CM	SD.acute	D.conv	0.000515996	1.63251	###
mean_PD_L1_B_cMemory	SD.acute	D.conv	0.000515996	1.66541	###
mean_CD69_NK	SD.acute	D.conv	0.000515996	1.68646	###
mean_PD_L1_T_CD4_EM	SD.acute	D.conv	0.000515996	1.8915	###
mean_CD69_NK_CD56	SD.acute	D.conv	0.000515996	1.90113	###
mean_PD_L1_T_DN_other	SD.acute	D.conv	0.000515996	1.9088	###
mean_PD_1_T_CD4_EM	SD.acute	D.conv	0.000515996	1.95194	###
mean_PD_L1_T_CD8_Naive	SD.acute	D.conv	0.000515996	1.95821	###
mean_PD_L1_T_CD8_CM	SD.acute	D.conv	0.000515996	1.97584	###
mean_CTLA_4_T_CD8_EM	SD.acute	D.conv	0.000515996	1.97812	###
mean_PD_L1_NK_DP	SD.acute	D.conv	0.000515996	1.98797	###
mean_Ki_67_NK_DP	SD.acute	D.conv	0.000515996	2.03091	###
mean_Ki_67_NK	SD.acute	D.conv	0.000515996	2.03798	###
mean_PD_L1_NK	SD.acute	D.conv	0.000515996	2.04435	###
mean_Ki_67_T_NKT	SD.acute	D.conv	0.000515996	2.04604	###
mean_CTLA_4_T_NKT	SD.acute	D.conv	0.000515996	2.07262	###
mean_CD38_T_CD4_EM	SD.acute	D.conv	0.000515996	2.07735	###
mean_PD_L1_T_CD8_EM	SD.acute	D.conv	0.000515996	2.11739	###
mean_PD_1_T_NKT	SD.acute	D.conv	0.000515996	2.22183	###
mean_CTLA_4_T_CD8_CM	SD.acute	D.conv	0.000515996	2.24053	###
mean_CD69_NK_DN	SD.acute	D.conv	0.000515996	2.38967	###
mean_PD_L1_T_CD8_EMRA	SD.acute	D.conv	0.000515996	2.40081	###
mean_Ki_67_M_Mono_DN	SD.acute	D.conv	0.000515996	2.47326	###
mean_Ki_67_NK_CD56	SD.acute	D.conv	0.000515996	2.53012	###
mean_CD38_B_EffectorMemory	SD.acute	D.conv	0.000515996	2.56922	###
mean_CD38_M_cDC1	SD.acute	D.conv	0.000515996	2.58375	###
mean_CD38_M_cDC2	SD.acute	D.conv	0.000515996	2.7184	###
mean_CD38_NK_DN	SD.acute	D.conv	0.000515996	2.80731	###
mean_CD38_T_GD	SD.acute	D.conv	0.000515996	2.86699	###
mean_Ki_67_T_CD8_EM	SD.acute	D.conv	0.000515996	2.88624	###
mean_CD38_B_cMemory	SD.acute	D.conv	0.000515996	2.97626	###
mean_CCR7_T_NKT	SD.acute	D.conv	0.000515996	3.0289	###
mean_Ki_67_T_CD8_CM	SD.acute	D.conv	0.000515996	3.17526	###
mean_CD38_T_CD8_EMRA	SD.acute	D.conv	0.000515996	3.36785	###
mean_CD64_M_Mono_CD14	SD.acute	D.conv	0.000515996	3.90826	###
mean_CD38_NK	SD.acute	D.conv	0.000515996	4.34328	###
mean_CD64_M_cDC2	SD.acute	D.conv	0.000515996	4.39411	###
mean_CD38_T_NKT	SD.acute	D.conv	0.000515996	4.42311	###
mean_CD64_M_Monocyte	SD.acute	D.conv	0.000515996	4.53111	###
mean_CD38_NK_DP	SD.acute	D.conv	0.000515996	4.53741	###
mean_CD64_M_Mono_DN	SD.acute	D.conv	0.000515996	4.65709	###
mean_CD38_M_Mono_CD14	SD.acute	D.conv	0.000515996	4.75716	###
mean_CD38_NK_CD56	SD.acute	D.conv	0.000515996	4.84009	###
mean_CD38_T_CD8_CM	SD.acute	D.conv	0.000515996	5.03914	###
mean_CD38_T_CD8_EM	SD.acute	D.conv	0.000515996	5.72856	###
mean_CD38_M_Monocyte	SD.acute	D.conv	0.000515996	5.77352	###
mean_CD38_M_Mono_DN	SD.acute	D.conv	0.000515996	6.17637	###
mean_CD38_M_pDC	SD.acute	D.conv	0.000515996	8.3412	###
mean_PD_L1_T_CD8_EM	SD.acute	D.acute	0.000541163	1.2723	###
mean_Ki_67_T_NKT	D.acute	D.conv	0.000589449	1.18137	###
B_Memory_B_EffectorMemory	D.acute	D.conv	0.000589449	1.38281	###
mean_CD38_M_Mono_CD16	D.acute	D.conv	0.000589449	1.6399	###
mean_CD64_M_cDC2	D.acute	D.conv	0.000589449	1.91661	###
mean_CD38_NK_CD16	D.acute	D.conv	0.000589449	1.96723	###
mean_CD38_NK_DN	D.acute	D.conv	0.000589449	1.96957	###
mean_CD64_M_Mono_CD14	D.acute	D.conv	0.000589449	2.01784	###
mean_CD64_M_Mono_DN	D.acute	D.conv	0.000589449	2.0993	###
mean_CD38_M_Monocyte	D.acute	D.conv	0.000589449	2.18041	###
mean_CCR7_T_NKT	D.acute	SD.conv	0.000610501	1.4646	###
mean_CD45RA_B_Plasma	SD.acute	D.acute	0.000610655	-1.08983	###
mean_CD16_NK_DP	SD.acute	D.acute	0.000688077	-1.10809	###
mean_CD45RA_NK_DN	SD.acute	D.acute	0.000688077	-1.06866	###
B_Plasma	SD.acute	D.acute	0.000688077	1.15241	###
mean_CD38_M_Mono_DN	SD.acute	D.acute	0.000688077	1.15264	###
mean_PD_L1_T_CD8_Naive	SD.acute	D.acute	0.000774208	1.17997	###
mean_PD_L1_NK_CD56	SD.acute	D.acute	0.000774208	1.21283	###
mean_Ki_67_B_Plasma	SD.acute	D.acute	0.000774208	1.24649	###
mean_Ki_67_M_Basophil	SD.acute	D.acute	0.000799134	1.30386	###
mean_CD64_M_cDC2	SD.acute	D.acute	0.000869901	1.18084	###
mean_PD_L1_B_cMemory	SD.acute	D.acute	0.000869901	1.2237	###
mean_CD38_T_NKT	SD.acute	D.acute	0.000976068	1.14256	###
mean_CD1c_B_Naive	D.acute	D.conv	0.00101048	-2.13283	##
mean_Ki_67_M_Mono_DN	D.acute	D.conv	0.00101048	1.4856	##
mean_CD38_T_CD8_EMRA	D.acute	D.conv	0.00101048	1.6429	##
mean_CD38_T_GD	D.acute	D.conv	0.00101048	1.73158	##
mean_CD38_T_CD8_CM	D.acute	D.conv	0.00101048	1.84753	##
mean_CD64_M_Monocyte	D.acute	D.conv	0.00101048	2.19321	##
mean_CD38_M_Mono_DN	D.acute	D.conv	0.00101048	2.19635	##
mean_CD25_B_Plasma	SD.acute	D.conv	0.00103199	-2.93742	##
T_CD4_T_CD4_CM	SD.acute	D.conv	0.00103199	-2.8806	##
mean_CD23_B_Plasma	SD.acute	D.conv	0.00103199	-2.51912	##
mean_CD45RA_B_cMemory	SD.acute	D.conv	0.00103199	-1.6256	##
B_Memory_B_EffectorMemory	SD.acute	D.conv	0.00103199	1.36973	##
mean_HLA_DR_T_NKT	SD.acute	D.conv	0.00103199	1.42711	##
mean_CCR7_B_Transitional	SD.acute	D.conv	0.00103199	1.57215	##
mean_CTLA_4_T_CD4_EM	SD.acute	D.conv	0.00103199	1.61288	##
mean_PD_1_T_DN_other	SD.acute	D.conv	0.00103199	1.75172	##
mean_PD_L1_T_CD4_CM	SD.acute	D.conv	0.00103199	2.06821	##
B_cMemory_ND	SD.acute	D.conv	0.00103199	2.09889	##
mean_PD_L1_T_NKT	SD.acute	D.conv	0.00103199	2.21398	##
mean_CCR7_T_CD8_EM	SD.acute	D.conv	0.00103199	2.65549	##
mean_CD38_B_Plasma	SD.acute	D.conv	0.00103199	3.39986	##
mean_PD_L1_NK_CD16	SD.acute	D.acute	0.0010937	0.553939
NK_NK_CD56	SD.acute	D.acute	0.0010937	1.09224	##
mean_Ki_67_NK_CD56	SD.acute	D.acute	0.0010937	1.21548	##
mean_CD45RA_NK_CD56	SD.acute	D.acute	0.00136772	-1.19944	##
mean_CD45RA_M_pDC	SD.acute	D.acute	0.00136772	-1.13914	##
mean_PD_1_T_Treg	SD.acute	D.acute	0.00136772	1.14474	##
T_CD4_T_CD4_CM	D.acute	D.conv	0.00151573	-2.29275	##
mean_HLA_DR_T_NKT	D.acute	D.conv	0.00151573	0.832504
mean_PD_L1_T_CD8_EM	D.acute	D.conv	0.00151573	1.0952	##
mean_Ki_67_M_Mono_CD14	D.acute	D.conv	0.00151573	1.31694	##
mean_CD38_B_EffectorMemory	D.acute	D.conv	0.00151573	1.64675	##
mean_CCR7_T_CD8_EM	D.acute	D.conv	0.00151573	1.99576	##
mean_CD38_M_cDC2	D.acute	D.conv	0.00151573	2.17656	##
mean_Ki_67_T_NKT	SD.acute	D.acute	0.00152648	1.09787	##
mean_CD69_NK_DP	SD.acute	D.acute	0.00189412	0.98798
M_Mono_CD16	SD.acute	D.conv	0.00206398	-2.93913	##
mean_HLA_DR_T_Treg	SD.acute	D.conv	0.00206398	-2.58464	##
mean_CD1c_B_Plasma	SD.acute	D.conv	0.00206398	-1.89698	##
B_Plasma	SD.acute	D.conv	0.00206398	1.14462	##
mean_PD_1_T_CD8_EM	SD.acute	D.conv	0.00206398	1.39365	##
mean_Ki_67_T_GD	SD.acute	D.conv	0.00206398	1.56014	##
mean_PD_L1_T_GD	SD.acute	D.conv	0.00206398	1.76207	##
mean_PD_L1_B_Plasma	SD.acute	D.conv	0.00206398	1.91082	##
B_B_Plasma	SD.acute	D.conv	0.00206398	1.94436	##
mean_CD38_B_Transitional	SD.acute	D.conv	0.00206398	2.01458	##
mean_CCR7_T_CD8_EMRA	SD.acute	D.conv	0.00206398	2.11999	##
B_Plasma_IgG	SD.acute	D.conv	0.00206398	2.1387	##
T_CD4_T_CD4_EM	SD.acute	D.conv	0.00206398	2.16962	##
mean_CD45RA_B_cMemory	SD.acute	D.acute	0.00210594	-1.07155	##
mean_PD_L1_B_Naive	SD.acute	D.acute	0.00210594	1.11982	##
mean_CD209_M_Mono_CD16	D.acute	D.conv	0.00227359	0.893372
mean_CD209_M_pDC	D.acute	D.conv	0.00227359	1.07969	##
mean_Ki_67_T_CD8_CM	D.acute	D.conv	0.00227359	1.26121	##
mean_Ki_67_T_CD8_EM	D.acute	D.conv	0.00227359	1.26825	##
mean_CD64_M_Mono_CD16	D.acute	D.conv	0.00227359	1.4839	##
mean_Ki_67_M_Mono_CD14	D.acute	SD.conv	0.002442	1.32138	##
mean_CCR7_T_GD	D.acute	SD.conv	0.002442	1.64742	##
B_B_Memory	SD.acute	SD.conv	0.00245098	-4.63895	##
mean_HLA_DR_T_Treg	SD.acute	SD.conv	0.00245098	-4.54109	##
mean_CD1c_B_Naive	SD.acute	SD.conv	0.00245098	-2.71269	##
mean_CD45RA_B_Plasma	SD.acute	SD.conv	0.00245098	-2.67166	##
mean_CD45RA_B_Naive	SD.acute	SD.conv	0.00245098	-2.50851	##
mean_HLA_DR_M_Mono_DN	SD.acute	SD.conv	0.00245098	-2.35702	##
mean_CD45RA_B_Transitional	SD.acute	SD.conv	0.00245098	-2.05591	##
mean_Ki_67_NK_DN	SD.acute	SD.conv	0.00245098	0.931271
B_Plasma	SD.acute	SD.conv	0.00245098	1.16131	##
mean_CCR7_T_GD	SD.acute	SD.conv	0.00245098	1.36556	##
mean_Ki_67_M_Mono_CD14	SD.acute	SD.conv	0.00245098	1.36584	##
mean_CD141_M_Monocyte	SD.acute	SD.conv	0.00245098	1.42695	##
mean_Ki_67_M_Monocyte	SD.acute	SD.conv	0.00245098	1.52587	##
mean_CD69_NK_DP	SD.acute	SD.conv	0.00245098	1.57645	##
mean_CD69_NK_CD56	SD.acute	SD.conv	0.00245098	1.66841	##
mean_CD141_M_Mono_CD14	SD.acute	SD.conv	0.00245098	1.68398	##
mean_CD69_NK	SD.acute	SD.conv	0.00245098	1.68905	##
mean_PD_L1_T_GD	SD.acute	SD.conv	0.00245098	1.69178	##
mean_CTLA_4_T_NKT	SD.acute	SD.conv	0.00245098	1.77221	##
mean_CTLA_4_T_CD8_EM	SD.acute	SD.conv	0.00245098	1.77481	##
mean_CD38_B_Naive	SD.acute	SD.conv	0.00245098	1.81918	##
mean_PD_L1_NK_DP	SD.acute	SD.conv	0.00245098	1.81992	##
mean_Ki_67_T_NKT	SD.acute	SD.conv	0.00245098	1.83795	##
mean_PD_1_T_CD4_EM	SD.acute	SD.conv	0.00245098	1.87721	##
mean_CTLA_4_T_CD8_CM	SD.acute	SD.conv	0.00245098	1.88262	##
mean_Ki_67_NK_DP	SD.acute	SD.conv	0.00245098	1.91839	##
B_B_Plasma	SD.acute	SD.conv	0.00245098	1.92735	##
mean_Ki_67_NK	SD.acute	SD.conv	0.00245098	1.94958	##
mean_CD38_T_CD4_EM	SD.acute	SD.conv	0.00245098	1.95518	##
mean_PD_L1_T_CD8_EMRA	SD.acute	SD.conv	0.00245098	1.97622	##
mean_CD64_M_cDC1	SD.acute	SD.conv	0.00245098	2.22504	##
mean_Ki_67_NK_CD56	SD.acute	SD.conv	0.00245098	2.25368	##
mean_Ki_67_M_Mono_DN	SD.acute	SD.conv	0.00245098	2.33987	##
mean_CD69_NK_DN	SD.acute	SD.conv	0.00245098	2.38121	##
mean_CD38_T_GD	SD.acute	SD.conv	0.00245098	2.38971	##
mean_Ki_67_T_CD8_EM	SD.acute	SD.conv	0.00245098	2.40203	##
mean_CCR7_T_CD8_EM	SD.acute	SD.conv	0.00245098	2.46827	##
mean_CD38_T_CD8_EMRA	SD.acute	SD.conv	0.00245098	2.6073	##
mean_CCR7_T_NKT	SD.acute	SD.conv	0.00245098	2.69843	##
mean_CD38_B_cMemory	SD.acute	SD.conv	0.00245098	3.18994	##
mean_CD38_M_Mono_CD14	SD.acute	SD.conv	0.00245098	3.29239	##
mean_CD38_NK	SD.acute	SD.conv	0.00245098	3.34275	##
mean_CD38_NK_DP	SD.acute	SD.conv	0.00245098	3.58972	##
mean_CD38_T_CD8_CM	SD.acute	SD.conv	0.00245098	3.63982	##
mean_CD38_NK_CD56	SD.acute	SD.conv	0.00245098	3.7313	##
mean_CD38_T_NKT	SD.acute	SD.conv	0.00245098	3.77023	##
mean_CD38_M_Monocyte	SD.acute	SD.conv	0.00245098	4.04589	##
mean_CD38_T_CD8_EM	SD.acute	SD.conv	0.00245098	4.20951	##
mean_CD38_M_pDC	SD.acute	SD.conv	0.00245098	4.35787	##
mean_CD38_M_Mono_DN	SD.acute	SD.conv	0.00245098	4.62903	##
mean_CD38_T_CD8_CM	SD.acute	D.acute	0.00259368	1.0547	##
mean_PD_L1_T_CD4_Naive	SD.acute	D.acute	0.00287317	0.997058
B_Plasma_log_IgG_IgA	SD.acute	D.acute	0.00317901	0.951705
mean_PD_L1_M_Mono_CD14	SD.acute	D.acute	0.00317901	0.967187
mean_PD_L1_T_CD8_CM	SD.acute	D.acute	0.00317901	1.16755	##
mean_PD_L1_T_CD4_EMRA	SD.acute	D.acute	0.00317901	1.17654	##
mean_CD38_T_CD4_EM	D.acute	D.conv	0.00319987	1.17603	##
mean_PD_1_T_DN_other	D.acute	D.conv	0.00319987	1.37034	##
mean_CD38_NK_CD56	D.acute	D.conv	0.00319987	1.75188	##
mean_CCR7_T_CD8_EMRA	D.acute	D.conv	0.00319987	1.75378	##
mean_CD38_B_Plasma	D.acute	D.conv	0.00319987	1.95062	##
mean_PD_L1_T_CD4_EM	SD.acute	D.acute	0.00351325	1.02624	##
M_Monocyte_M_Mono_CD16	SD.acute	D.conv	0.00361197	-2.6621	##
B_Plasma_IgA	SD.acute	D.conv	0.00361197	-2.58355	##
mean_Ki_67_B_Transitional	SD.acute	D.conv	0.00361197	0.93558
mean_Ki_67_T_CD8_EMRA	SD.acute	D.conv	0.00361197	1.23407	##
mean_Ki_67_T_CD4_EM	SD.acute	D.conv	0.00361197	1.37814	##
mean_HLA_DR_T_CD8_CM	SD.acute	D.conv	0.00361197	1.42107	##
mean_CCR7_B_EffectorMemory	SD.acute	D.conv	0.00361197	1.42446	##
mean_PD_L1_T_CD4_Naive	SD.acute	D.conv	0.00361197	1.73494	##
mean_PD_L1_T_Treg	SD.acute	D.conv	0.00361197	1.8866	##
mean_PD_L1_NK_DN	SD.acute	D.conv	0.00361197	1.90555	##
mean_CD38_NK_CD16	SD.acute	D.conv	0.00361197	2.57173	##
B_B_Plasma	SD.acute	D.acute	0.00387814	1.00919	##
M_cDC2	D.acute	SD.conv	0.0042735	-2.17847	##
mean_HLA_DR_M_Mono_DN	D.acute	SD.conv	0.0042735	-1.70066	##
mean_CD45RA_B_Transitional	D.acute	SD.conv	0.0042735	-0.872674
T_CD4_T_CD4_EMRA	D.acute	SD.conv	0.0042735	1.22987	##
mean_Ki_67_M_Monocyte	D.acute	SD.conv	0.0042735	1.36202	##
mean_CCR7_T_CD8_EM	D.acute	SD.conv	0.0042735	1.79785	##
mean_CD45RA_B_EffectorMemory	SD.acute	D.acute	0.004276	-1.10096	##
T_CD8_EMRA	SD.acute	D.acute	0.004276	-0.603859
mean_CD69_NK	SD.acute	D.acute	0.004276	0.880918
mean_HLA_DR_NK	SD.acute	D.acute	0.004276	0.898832
mean_CD64_M_Mono_CD14	SD.acute	D.acute	0.004276	0.955672
M_cDC2	D.acute	D.conv	0.00446297	-1.44988	##
mean_PD_L1_M_Mono_CD16	D.acute	D.conv	0.00446297	0.969203
mean_PD_1_T_NKT	D.acute	D.conv	0.00446297	1.18147	##
mean_HLA_DR_T_CD8_CM	D.acute	D.conv	0.00446297	1.18995	##
mean_CTLA_4_T_CD8_CM	D.acute	D.conv	0.00446297	1.19623	##
mean_PD_L1_T_CD4_CM	D.acute	D.conv	0.00446297	1.38037	##
mean_PD_L1_T_NKT	D.acute	D.conv	0.00446297	1.45533	##
mean_HLA_DR_M_Mono_CD16	SD.acute	D.acute	0.00470933	-0.952423
B_Plasma_IgA	SD.acute	D.acute	0.00470933	-0.773968
mean_PD_L1_T_CD4_CM	SD.acute	D.acute	0.00470933	1.09628	##
mean_CD1c_B_EffectorMemory	SD.acute	SD.conv	0.00490196	-1.86391	##
mean_PD_L1_NK_CD16	SD.acute	SD.conv	0.00490196	0.679543
mean_PD_1_NK	SD.acute	SD.conv	0.00490196	1.18862	##
mean_CTLA_4_T_GD	SD.acute	SD.conv	0.00490196	1.31219	##
mean_Ki_67_M_cDC2	SD.acute	SD.conv	0.00490196	1.44877	##
mean_PD_L1_B_cMemory	SD.acute	SD.conv	0.00490196	1.51895	##
mean_CTLA_4_T_CD4_EM	SD.acute	SD.conv	0.00490196	1.57812	##
mean_PD_L1_T_CD8_EM	SD.acute	SD.conv	0.00490196	1.81941	##
mean_PD_1_T_NKT	SD.acute	SD.conv	0.00490196	1.85672	##
mean_PD_L1_NK	SD.acute	SD.conv	0.00490196	1.86028	##
mean_CCR7_B_Plasma	SD.acute	SD.conv	0.00490196	2.12091	##
mean_Ki_67_T_CD8_CM	SD.acute	SD.conv	0.00490196	2.16916	##
mean_CD64_M_cDC2	SD.acute	SD.conv	0.00490196	3.19991	##
mean_CD38_T_CD8_EMRA	SD.acute	D.acute	0.00518076	0.859252
mean_CTLA_4_T_DN_other	SD.acute	D.acute	0.00518076	0.927652
mean_CTLA_4_T_CD8_EMRA	SD.acute	D.acute	0.00518076	1.02117	##
mean_CD45RA_B_Plasma	D.acute	D.conv	0.0059787	-1.44917	##
mean_PD_1_NK_DP	D.acute	D.conv	0.0059787	0.556347
mean_PD_1_NK	D.acute	D.conv	0.0059787	0.592324
mean_PD_L1_M_pDC	D.acute	D.conv	0.0059787	1.10476	##
T_CD4_T_NKT	D.acute	D.conv	0.0059787	1.13942	##
mean_HLA_DR_T_CD8_EM	D.acute	D.conv	0.0059787	1.2331	##
mean_CCR7_B_Plasma	D.acute	D.conv	0.0059787	1.2457	##
mean_CD38_NK	D.acute	D.conv	0.0059787	1.87874	##
mean_CD45RA_M_Mono_CD16	SD.acute	D.conv	0.00619195	-2.36471	##
mean_CD45RA_B_Naive	SD.acute	D.conv	0.00619195	-2.27542	##
T_CD8_T_GD	SD.acute	D.conv	0.00619195	-2.10041	##
T_CD4_CM	SD.acute	D.conv	0.00619195	-2.05572	##
M_cDC_M_cDC2	SD.acute	D.conv	0.00619195	-0.991353
mean_PD_L1_M_cDC2	SD.acute	D.conv	0.00619195	0.964525
mean_CD209_M_Monocyte	SD.acute	D.conv	0.00619195	1.08242	##
mean_CCR7_B_Naive	SD.acute	D.conv	0.00619195	1.21749	##
mean_CTLA_4_T_CD8_EMRA	SD.acute	D.conv	0.00619195	1.21806	##
mean_PD_1_NK	SD.acute	D.conv	0.00619195	1.27485	##
mean_PD_L1_M_Mono_CD16	SD.acute	D.conv	0.00619195	1.48025	##
mean_CD38_B_Naive	SD.acute	D.conv	0.00619195	1.53186	##
mean_CD64_M_Mono_CD16	SD.acute	D.conv	0.00619195	1.71359	##
mean_CD27_T_NKT	SD.acute	D.conv	0.00619195	1.78404	##
mean_CD64_M_cDC1	SD.acute	D.conv	0.00619195	1.88754	##
mean_CD27_T_CD8_EM	SD.acute	D.conv	0.00619195	1.99584	##
mean_CD38_T_Treg	SD.acute	D.conv	0.00619195	2.03988	##
mean_CD38_M_Mono_CD16	SD.acute	D.conv	0.00619195	2.14674	##
B_Plasma_log_IgG_IgA	SD.acute	D.conv	0.00619195	2.27809	##
mean_HLA_DR_M_cDC2	SD.acute	D.acute	0.00624919	-1.01517	##
mean_HLA_DR_M_Mono_DN	SD.acute	D.acute	0.00624919	-0.963942
mean_HLA_DR_NK_DN	SD.acute	D.acute	0.00624919	0.993889
mean_Ki_67_M_Monocyte	SD.acute	D.acute	0.00624919	1.0265	##
mean_CD38_B_cMemory	SD.acute	D.acute	0.0068522	0.774291
M_pDC	SD.acute	D.acute	0.0068522	1.05674	##
mean_CD25_B_Naive	SD.acute	D.acute	0.00750534	-0.857873
mean_CD38_M_pDC	SD.acute	D.acute	0.00750534	0.880602
mean_Ki_67_T_CD8_EM	SD.acute	D.acute	0.00750534	0.949594
mean_CD38_M_Mono_CD16	SD.acute	D.acute	0.00750534	0.954758
mean_PD_L1_B_EffectorMemory	SD.acute	D.acute	0.00750534	0.991806
mean_Ki_67_NK_DP	D.acute	D.conv	0.00791546	1.0464	##
mean_CD209_M_Monocyte	D.acute	D.conv	0.00791546	1.40182	##
B_EffectorMemory_IgD	SD.acute	D.conv	0.00793881	-2.14382	##
M_cDC_M_cDC2	SD.acute	D.acute	0.00795062	-1.11578	##
NK_DP	SD.acute	D.acute	0.00821202	-1.00872	##
mean_CD16_NK_CD16	SD.acute	D.acute	0.00897581	-0.652304
mean_CD38_T_CD4_EM	SD.acute	D.acute	0.00897581	0.832509
mean_PD_1_NK_DN	SD.acute	D.conv	0.00928793	1.05786	##
T_CD4_T_NKT	SD.acute	D.conv	0.00928793	1.0739	##
mean_CCR7_B_cMemory	SD.acute	D.conv	0.00928793	1.09559	##
mean_PD_L1_M_Monocyte	SD.acute	D.conv	0.00928793	1.12092	##
mean_CTLA_4_T_GD	SD.acute	D.conv	0.00928793	1.17971	##
mean_PD_1_T_Treg	SD.acute	D.conv	0.00928793	1.24568	##
mean_PD_L1_B_Naive	SD.acute	D.conv	0.00928793	1.34228	##
mean_HLA_DR_T_Treg	D.acute	SD.conv	0.00976801	-2.09475	##
mean_CD209_M_Mono_CD16	D.acute	SD.conv	0.00976801	0.869632
mean_CCR7_B_Plasma	D.acute	SD.conv	0.00976801	1.46009	##
mean_Ki_67_T_CD4_EMRA	SD.acute	D.acute	0.00980047	0.497179
M_Mono_CD16	SD.acute	SD.conv	0.00980392	-3.53951	##
mean_CD16_NK	SD.acute	SD.conv	0.00980392	-2.3304	##
mean_HLA_DR_B_EffectorMemory	SD.acute	SD.conv	0.00980392	-2.02717	##
mean_CD45RA_M_pDC	SD.acute	SD.conv	0.00980392	-2.01764	##
mean_HLA_DR_B_Plasma	SD.acute	SD.conv	0.00980392	-1.99877	##
mean_PD_1_T_Treg	SD.acute	SD.conv	0.00980392	1.22641	##
mean_CCR7_B_Transitional	SD.acute	SD.conv	0.00980392	1.2265	##
mean_CTLA_4_T_CD8_EMRA	SD.acute	SD.conv	0.00980392	1.24784	##
mean_CD69_NK_CD16	SD.acute	SD.conv	0.00980392	1.31532	##
mean_PD_L1_T_DN_other	SD.acute	SD.conv	0.00980392	1.52363	##
mean_PD_L1_T_Treg	SD.acute	SD.conv	0.00980392	1.59534	##
mean_CCR7_T_CD8_CM	SD.acute	SD.conv	0.00980392	1.66147	##
mean_CD38_NK_DN	SD.acute	SD.conv	0.00980392	1.90393	##
mean_PD_L1_NK_DN	SD.acute	SD.conv	0.00980392	1.93484	##
mean_CD38_T_Treg	SD.acute	SD.conv	0.00980392	2.18107	##
mean_CD64_M_Monocyte	SD.acute	SD.conv	0.00980392	2.79392	##
mean_CD64_M_Mono_DN	SD.acute	SD.conv	0.00980392	3.09375	##
mean_CD1c_B_Plasma	D.acute	D.conv	0.010189	-1.72837	#
mean_Ki_67_T_CD8_EMRA	D.acute	D.conv	0.010189	0.993708
mean_PD_1_T_CD8_Naive	D.acute	D.conv	0.010189	1.02185	#
mean_PD_1_NK_DN	D.acute	D.conv	0.010189	1.03956	#
mean_Ki_67_T_GD	D.acute	D.conv	0.010189	1.06848	#
mean_CD38_B_cMemory	D.acute	D.conv	0.010189	1.42018	#
mean_CD69_NK_CD16	SD.acute	D.acute	0.0106899	0.602417
mean_PD_L1_T_Treg	SD.acute	D.acute	0.0106899	0.852363
mean_CD38_M_Mono_CD14	SD.acute	D.acute	0.0106899	0.91887
mean_PD_L1_M_Mono_CD16	SD.acute	D.acute	0.0106899	1.05033	#
B_B_Memory	SD.acute	D.acute	0.0116482	-0.923275
mean_HLA_DR_T_Treg	SD.acute	D.acute	0.0116482	-0.874841
mean_HLA_DR_M_Monocyte	SD.acute	D.acute	0.0116482	-0.821324
T_CD8_T_CD8_EMRA	SD.acute	D.acute	0.0116482	-0.786129
T_CD8_T_GD	SD.acute	D.acute	0.0116482	-0.490775
mean_Ki_67_T_CD4_EM	SD.acute	D.acute	0.0116482	0.815104
mean_Ki_67_M_Mono_CD14	SD.acute	D.acute	0.0116482	0.855177
mean_CD38_T_CD8_EM	SD.acute	D.acute	0.0116482	0.934019
mean_CD209_M_cDC2	SD.acute	D.acute	0.0126796	-0.628083
T_CD4_T_Treg	SD.acute	D.acute	0.0126796	0.423948
mean_CD38_B_Plasma	SD.acute	D.acute	0.0126796	0.762645
mean_PD_1_T_CD4_EM	SD.acute	D.acute	0.0126796	0.764029
mean_CTLA_4_T_CD4_EMRA	SD.acute	D.acute	0.0126796	0.863158
NK_NK_DN	SD.acute	D.acute	0.0126796	1.01399	#
mean_CD25_B_cMemory	D.acute	D.conv	0.0130521	-0.876302
mean_CCR7_B_EffectorMemory	D.acute	D.conv	0.0130521	0.91474
mean_Ki_67_NK	D.acute	D.conv	0.0130521	1.08239	#
mean_PD_L1_B_Plasma	D.acute	D.conv	0.0130521	1.1698	#
mean_CD209_M_Mono_DN	D.acute	D.conv	0.0130521	1.18777	#
mean_HLA_DR_M_Mono_CD16	D.acute	D.conv	0.0130521	1.2872	#
mean_CD38_NK_DP	D.acute	D.conv	0.0130521	1.7272	#
M_M_cDC	SD.acute	D.conv	0.0139319	-1.81784	#
T_CD8_EMRA	SD.acute	D.conv	0.0139319	-1.81248	#
T_CD8_T_CD8_EMRA	SD.acute	D.conv	0.0139319	-1.70293	#
mean_CD45RA_M_Mono_DN	SD.acute	D.conv	0.0139319	-1.68057	#
B_EffectorMemory_IgMD	SD.acute	D.conv	0.0139319	-1.25322	#
mean_CD45RA_M_cDC2	SD.acute	D.conv	0.0139319	-0.751385
mean_Ki_67_T_CD4_CM	SD.acute	D.conv	0.0139319	0.833627
mean_CD209_M_Mono_CD14	SD.acute	D.conv	0.0139319	0.940765
mean_PD_L1_M_Mono_CD14	SD.acute	D.conv	0.0139319	1.13146	#
mean_CD209_M_Mono_DN	SD.acute	D.conv	0.0139319	1.14578	#
mean_CD69_NK_CD16	SD.acute	D.conv	0.0139319	1.23415	#
B_cMemory_IgM	SD.acute	D.conv	0.0139319	1.26884	#
mean_PD_L1_T_CD4_EMRA	SD.acute	D.conv	0.0139319	1.38374	#
mean_CD25_NK_DP	SD.acute	D.conv	0.0139319	1.49108	#
mean_CD141_M_Mono_CD14	SD.acute	D.conv	0.0139319	1.52856	#
mean_CCR7_B_Plasma	SD.acute	D.conv	0.0139319	1.82169	#
mean_HLA_DR_B_cMemory	D.acute	SD.conv	0.0140415	-1.04126	#
mean_Ki_67_M_Mono_DN	D.acute	SD.conv	0.0140415	1.37462	#
mean_CD38_B_cMemory	D.acute	SD.conv	0.0140415	1.5672	#
mean_CD8_NK	SD.acute	D.acute	0.0162582	-0.754923
mean_Ki_67_B_Naive	SD.acute	D.acute	0.0162582	0.405147
mean_PD_L1_M_Monocyte	SD.acute	D.acute	0.0162582	0.798346
mean_CD38_M_cDC2	SD.acute	D.acute	0.0162582	0.894598
B_cMemory	D.acute	D.conv	0.0163362	-1.66218	#
mean_CD1c_B_Transitional	D.acute	D.conv	0.0163362	-1.37148	#
mean_PD_L1_T_CD8_CM	D.acute	D.conv	0.0163362	1.09556	#
mean_CD69_NK_CD56	D.acute	D.conv	0.0163362	1.10207	#
B_Plasma_IgD	D.acute	D.conv	0.0163951	-1.5	#
T_CD8_T_GD	SD.acute	SD.conv	0.0171569	-2.32249	#
M_Monocyte_M_Mono_CD16	SD.acute	SD.conv	0.0171569	-2.31647	#
mean_CD16_NK_DP	SD.acute	SD.conv	0.0171569	-2.30071	#
mean_HLA_DR_B_Transitional	SD.acute	SD.conv	0.0171569	-1.8909	#
mean_HLA_DR_B_cMemory	SD.acute	SD.conv	0.0171569	-1.65773	#
mean_CD141_M_Mono_CD16	SD.acute	SD.conv	0.0171569	-1.61189	#
T_T_DN	SD.acute	SD.conv	0.0171569	-1.53835	#
mean_PD_L1_M_cDC2	SD.acute	SD.conv	0.0171569	0.884199
mean_Ki_67_M_pDC	SD.acute	SD.conv	0.0171569	1.0053	#
mean_PD_1_NK_CD16	SD.acute	SD.conv	0.0171569	1.18096	#
mean_PD_L1_B_EffectorMemory	SD.acute	SD.conv	0.0171569	1.23149	#
mean_PD_1_T_CD8_EM	SD.acute	SD.conv	0.0171569	1.23544	#
mean_PD_L1_NK_CD56	SD.acute	SD.conv	0.0171569	1.24285	#
mean_CD64_M_pDC	SD.acute	SD.conv	0.0171569	1.36689	#
mean_PD_L1_M_Mono_CD16	SD.acute	SD.conv	0.0171569	1.42093	#
mean_PD_1_T_CD8_CM	SD.acute	SD.conv	0.0171569	1.43222	#
mean_PD_L1_B_Plasma	SD.acute	SD.conv	0.0171569	1.58359	#
mean_PD_L1_T_CD4_EM	SD.acute	SD.conv	0.0171569	1.61515	#
mean_PD_L1_T_CD4_CM	SD.acute	SD.conv	0.0171569	1.63378	#
mean_PD_L1_T_CD8_CM	SD.acute	SD.conv	0.0171569	1.67525	#
mean_CD38_M_Mono_CD16	SD.acute	SD.conv	0.0171569	1.7205	#
mean_CCR7_T_CD8_EMRA	SD.acute	SD.conv	0.0171569	1.78513	#
mean_PD_L1_T_NKT	SD.acute	SD.conv	0.0171569	1.85517	#
mean_CD38_B_EffectorMemory	SD.acute	SD.conv	0.0171569	1.95445	#
mean_CD38_B_Plasma	SD.acute	SD.conv	0.0171569	2.36311	#
mean_CD64_M_Mono_CD14	SD.acute	SD.conv	0.0171569	2.39517	#
B_EffectorMemory_IgD	SD.acute	D.acute	0.0172692	-0.901052
mean_HLA_DR_M_cDC1	SD.acute	D.acute	0.0175597	-0.325433
mean_Ki_67_M_Mono_CD16	SD.acute	D.acute	0.0176284	0.829564
mean_CD1c_B_Naive	D.acute	SD.conv	0.0189255	-1.48071	#
mean_PD_L1_M_Mono_CD16	D.acute	SD.conv	0.0189255	0.925942
mean_PD_1_NK_CD16	D.acute	SD.conv	0.0189255	1.05677	#
mean_CD38_T_NKT	D.acute	SD.conv	0.0189255	1.44283	#
mean_CD38_NK_CD16	D.acute	SD.conv	0.0189255	1.45146	#
mean_CCR7_T_CD8_EMRA	D.acute	SD.conv	0.0189255	1.45151	#
mean_CD45RA_B_Naive	SD.acute	D.acute	0.0190959	-0.907137
mean_CD25_B_cMemory	SD.acute	D.acute	0.0190959	-0.700842
mean_Ki_67_B_Transitional	SD.acute	D.acute	0.0190959	0.854497
mean_CD25_B_Naive	SD.acute	D.conv	0.0196078	-2.02661	#
mean_HLA_DR_B_Plasma	SD.acute	D.conv	0.0196078	-1.51512	#
mean_CD45RA_NK_CD56	SD.acute	D.conv	0.0196078	-1.25724	#
mean_PD_L1_NK_CD16	SD.acute	D.conv	0.0196078	0.623935
mean_HLA_DR_NK_CD56	SD.acute	D.conv	0.0196078	0.924948
mean_Ki_67_NK_DN	SD.acute	D.conv	0.0196078	0.984021
mean_PD_L1_B_EffectorMemory	SD.acute	D.conv	0.0196078	1.10405	#
mean_PD_1_T_CD8_EMRA	SD.acute	D.conv	0.0196078	1.36186	#
mean_CD27_T_CD4_EM	SD.acute	D.conv	0.0196078	1.56951	#
M_M_cDC	D.acute	D.conv	0.0202939	-1.40652	#
mean_CCR7_T_CD4_EMRA	D.acute	D.conv	0.0202939	-1.20747	#
mean_CD23_B_Plasma	D.acute	D.conv	0.0202939	-1.1655	#
B_EffectorMemory_IgMD	D.acute	D.conv	0.0202939	-0.987811
mean_PD_1_NK_CD56	D.acute	D.conv	0.0202939	0.782099
mean_Ki_67_NK_DN	D.acute	D.conv	0.0202939	0.982958
mean_PD_1_T_CD8_CM	D.acute	D.conv	0.0202939	1.07921	#
mean_CD45RA_NK	SD.acute	D.acute	0.0206659	-0.789273
mean_CD25_B_EffectorMemory	SD.acute	D.acute	0.0206659	-0.772426
mean_PD_L1_M_Mono_DP	SD.acute	D.acute	0.0219099	0.815105
mean_HLA_DR_B_Plasma	SD.acute	D.acute	0.0223439	-0.794203
mean_CD45RA_M_cDC2	SD.acute	D.acute	0.0223439	-0.379902
mean_CD69_NK_DN	SD.acute	D.acute	0.0223439	0.238138
mean_CD69_NK_CD56	SD.acute	D.acute	0.0223439	0.675573
mean_CCR7_T_CD8_CM	SD.acute	D.acute	0.0223439	0.781131
mean_CD141_M_Mono_DN	SD.acute	D.acute	0.0223439	0.864946
mean_PD_L1_M_pDC	SD.acute	D.acute	0.0223439	0.881918
B_cMemory_ND	D.acute	D.conv	0.0248411	0.896265
mean_CD25_NK_DP	D.acute	D.conv	0.0248411	0.899814
mean_Ki_67_B_EffectorMemory	D.acute	D.conv	0.0248411	0.901461
mean_PD_1_T_CD4_EM	D.acute	D.conv	0.0248411	1.02061	#
mean_CD209_M_Mono_CD14	D.acute	D.conv	0.0248411	1.19398	#
mean_Ki_67_NK_CD56	D.acute	D.conv	0.0248411	1.3282	#
M_pDC	D.acute	SD.conv	0.0250305	-1.1287	#
mean_CD1c_B_EffectorMemory	D.acute	SD.conv	0.0250305	-1.02404	#
mean_CD45RA_M_Mono_CD14	D.acute	SD.conv	0.0250305	-0.802737
mean_HLA_DR_B_Transitional	D.acute	SD.conv	0.0250305	-0.787477
mean_PD_1_NK_DP	D.acute	SD.conv	0.0250305	0.525987
mean_PD_1_NK	D.acute	SD.conv	0.0250305	0.565981
mean_CD38_T_GD	D.acute	SD.conv	0.0250305	1.38252	#
B_Plasma_IgA	SD.acute	SD.conv	0.0269608	-1.66105	#
mean_CD1c_B_cMemory	SD.acute	SD.conv	0.0269608	-1.64792	#
mean_CD45RA_B_cMemory	SD.acute	SD.conv	0.0269608	-1.56024	#
mean_CD45RA_M_Mono_CD16	SD.acute	SD.conv	0.0269608	-1.55472	#
mean_HLA_DR_M_cDC1	SD.acute	SD.conv	0.0269608	-1.55089	#
mean_CD45RA_B_EffectorMemory	SD.acute	SD.conv	0.0269608	-1.32183	#
M_cDC_M_cDC2	SD.acute	SD.conv	0.0269608	-0.978277
mean_CCR7_B_cMemory	SD.acute	SD.conv	0.0269608	1.1153	#
mean_PD_L1_T_CD4_Naive	SD.acute	SD.conv	0.0269608	1.21952	#
mean_PD_1_T_CD4_EMRA	SD.acute	SD.conv	0.0269608	1.22273	#
mean_Ki_67_T_CD4_EM	SD.acute	SD.conv	0.0269608	1.29245	#
mean_PD_L1_T_CD8_Naive	SD.acute	SD.conv	0.0269608	1.29473	#
mean_Ki_67_M_Basophil	SD.acute	SD.conv	0.0269608	1.47963	#
mean_CD38_M_cDC1	SD.acute	SD.conv	0.0269608	1.54898	#
B_Plasma_IgG	SD.acute	SD.conv	0.0269608	1.67078	#
mean_CD38_B_Transitional	SD.acute	SD.conv	0.0269608	1.83179	#
mean_CD38_NK_CD16	SD.acute	SD.conv	0.0269608	2.01266	#
T_CD4_T_CD4_Naive	SD.acute	D.conv	0.0273478	-1.74987	#
mean_CD45RA_M_Monocyte	SD.acute	D.conv	0.0273478	-1.58809	#
mean_CD45RA_B_Transitional	SD.acute	D.conv	0.0273478	-1.49987	#
T_CD4_Naive	SD.acute	D.conv	0.0273478	-1.39539	#
mean_CD141_M_Mono_CD16	SD.acute	D.conv	0.0273478	-1.30253	#
mean_CD209_M_Mono_CD16	SD.acute	D.conv	0.0273478	0.783832
mean_CD38_T_CD4_CM	SD.acute	D.conv	0.0273478	1.11328	#
mean_PD_1_NK_DP	SD.acute	D.conv	0.0273478	1.17039	#
mean_CD64_M_Basophil	SD.acute	D.conv	0.0273478	1.26282	#
T_CD8_T_CD8_EM	SD.acute	D.conv	0.0273478	1.29759	#
mean_CD38_T_CD4_EMRA	SD.acute	D.acute	0.0280843	0.519251
T_Treg	SD.acute	D.acute	0.0280843	0.761846
M_cDC1	D.acute	D.conv	0.0290918	-0.436326
B_EffectorMemory_ND	D.acute	D.conv	0.0290918	0.927365
T_CD4_CM	D.acute	D.conv	0.0302303	-0.975922
mean_PD_L1_T_CD8_Naive	D.acute	D.conv	0.0302303	0.875821
T_CD4_T_CD4_EM	D.acute	D.conv	0.0302303	1.42705	#
M_M_pDC	SD.acute	D.acute	0.0302533	0.288948
mean_Ki_67_T_CD4_CM	SD.acute	D.acute	0.0302533	0.547303
mean_CD64_M_Mono_DP	SD.acute	D.conv	0.0314807	0.204005
mean_CD38_M_Mono_DP	SD.acute	D.conv	0.0314807	0.338836
mean_CD45RA_B_Naive	D.acute	SD.conv	0.0323565	-1.37628	#
mean_PD_1_NK_CD56	D.acute	SD.conv	0.0323565	0.707208
B_cMemory_IgA	D.acute	SD.conv	0.0323565	0.751703
mean_PD_1_T_NKT	D.acute	SD.conv	0.0323565	0.928077
mean_CD64_M_pDC	D.acute	SD.conv	0.0323565	1.0707	#
T_CD4_EMRA	D.acute	SD.conv	0.0323565	1.13812	#
mean_CD64_M_cDC2	D.acute	SD.conv	0.0323565	1.2381	#
mean_CD38_M_Mono_DN	D.acute	SD.conv	0.0323565	1.51594	#
mean_Ki_67_NK	SD.acute	D.acute	0.0325606	0.644835
mean_CD38_M_cDC1	D.acute	D.conv	0.0340916	0.434189
B_Plasma_IgA	D.acute	D.conv	0.0362932	-1.20529	#
B_Naive_IgMD	D.acute	D.conv	0.0362932	-0.910176
T_CD8_T_GD	D.acute	D.conv	0.0362932	-0.348601
mean_PD_L1_T_Treg	D.acute	D.conv	0.0362932	0.962328
mean_PD_1_T_CD4_Naive	D.acute	D.conv	0.0362932	0.976088
B_B_Plasma	D.acute	D.conv	0.0362932	1.04915	#
B_cMemory_IgM	D.acute	D.conv	0.0362932	1.11236	#
mean_HLA_DR_M_Mono_DN	SD.acute	D.conv	0.0366357	-1.41557	#
mean_CCR7_T_CD4_EMRA	SD.acute	D.conv	0.0366357	-1.26109	#
B_Naive_IgMD	SD.acute	D.conv	0.0366357	-1.11413	#
mean_CD25_NK_DN	SD.acute	D.conv	0.0366357	-0.998445
B_Plasma_IgM	SD.acute	D.conv	0.0366357	-0.564417
B_Naive_IgD	SD.acute	D.conv	0.0366357	0.923887
mean_CD38_T_DN_other	SD.acute	D.conv	0.0366357	1.28948	#
mean_CTLA_4_T_Treg	SD.acute	D.conv	0.0366357	1.56698	#
mean_CD11c_NK_DP	SD.acute	D.conv	0.0366357	1.6631	#
M_cDC1	D.acute	SD.conv	0.0375189	-0.739011
mean_PD_1_T_NKT	SD.acute	D.acute	0.037616	0.505775
mean_CD16_NK_CD16	SD.acute	SD.conv	0.0392157	-1.64349	#
mean_HLA_DR_M_cDC2	SD.acute	SD.conv	0.0392157	-1.61325	#
mean_HLA_DR_B_Naive	SD.acute	SD.conv	0.0392157	-1.46949	#
mean_CD64_M_Mono_CD16	SD.acute	SD.conv	0.0392157	0.831577
mean_CD209_M_Mono_CD14	SD.acute	SD.conv	0.0392157	0.852593
mean_CD209_M_Monocyte	SD.acute	SD.conv	0.0392157	0.921506
mean_CCR7_T_CD8_Naive	SD.acute	SD.conv	0.0392157	0.922042
mean_CCR7_T_CD4_CM	SD.acute	SD.conv	0.0392157	1.00243	#
mean_PD_1_NK_DP	SD.acute	SD.conv	0.0392157	1.067	#
mean_PD_L1_M_pDC	SD.acute	SD.conv	0.0392157	1.07501	#
NK_NK_CD56	SD.acute	SD.conv	0.0392157	1.16124	#
mean_CD38_T_CD4_CM	SD.acute	SD.conv	0.0392157	1.18735	#
mean_CD64_M_Basophil	SD.acute	SD.conv	0.0392157	1.33806	#
mean_CD38_M_cDC2	SD.acute	SD.conv	0.0392157	1.53047	#
B_Plasma_log_IgG_IgA	SD.acute	SD.conv	0.0392157	1.99936	#
mean_CD45RA_M_Mono_DP	SD.acute	D.conv	0.0402767	-1.12869	#
mean_CD45RA_NK_CD16	SD.acute	D.acute	0.0403777	-0.64494
mean_CCR7_B_cMemory	SD.acute	D.acute	0.0403777	0.379504
mean_CCR7_T_NKT	SD.acute	D.acute	0.0403777	0.408503
mean_CD38_T_GD	SD.acute	D.acute	0.0403777	0.721544
B_Naive_IgD	D.acute	SD.conv	0.0409035	0.666184
mean_CD38_T_CD4_EM	D.acute	SD.conv	0.0409035	1.09783	#
mean_CD38_M_Mono_CD16	D.acute	SD.conv	0.0409035	1.13213	#
mean_CD45RA_M_Mono_CD16	SD.acute	D.acute	0.0433046	-0.774531
mean_Ki_67_NK_DP	SD.acute	D.acute	0.0433046	0.512864
mean_CD38_NK_DP	SD.acute	D.acute	0.0433046	0.880763
mean_Ki_67_B_Plasma	D.acute	D.conv	0.0433666	-1.63254	#
mean_CD45RA_M_Mono_DN	D.acute	D.conv	0.0433666	-1.15695	#
mean_CD45RA_B_Naive	D.acute	D.conv	0.0433666	-1.1533	#
mean_CD45RA_B_cMemory	D.acute	D.conv	0.0433666	-1.03928	#
mean_CD45RA_B_Transitional	D.acute	D.conv	0.0433666	-0.711841
mean_PD_L1_M_Monocyte	D.acute	D.conv	0.0433666	0.692917
mean_HLA_DR_T_GD	D.acute	D.conv	0.0433666	0.771225
mean_CCR7_T_GD	D.acute	D.conv	0.0433666	0.906132
mean_PD_L1_T_CD8_EMRA	D.acute	D.conv	0.0433666	0.91629
mean_PD_L1_M_cDC2	D.acute	D.conv	0.0433666	0.948282
mean_CD64_M_Mono_DP	D.acute	D.conv	0.0463184	0.242655
mean_CD1c_B_Transitional	SD.acute	D.conv	0.0485036	-1.42461	#
mean_CD1c_B_EffectorMemory	SD.acute	D.conv	0.0485036	-1.29222	#
mean_CD25_B_EffectorMemory	SD.acute	D.conv	0.0485036	-1.18804	#
mean_CD16_NK_CD16	SD.acute	D.conv	0.0485036	-0.711003
mean_CTLA_4_T_CD8_Naive	SD.acute	D.conv	0.0485036	0.693056
mean_CCR7_T_GD	SD.acute	D.conv	0.0485036	0.825527
mean_PD_1_T_CD4_Naive	SD.acute	D.conv	0.0485036	0.874014
mean_CD25_NK_CD16	SD.acute	D.conv	0.0485036	0.951061
T_CD4_T_Treg	SD.acute	D.conv	0.0485036	0.951933
mean_Ki_67_NK_CD16	SD.acute	D.conv	0.0485036	0.994088
mean_PD_1_NK_CD56	SD.acute	D.conv	0.0485036	1.12665	#
mean_CD32_B_EffectorMemory	SD.acute	D.conv	0.0485036	1.16188	#
mean_CD141_M_Monocyte	SD.acute	D.conv	0.0485036	1.2003	#
mean_Ki_67_T_Treg	SD.acute	D.conv	0.0485036	1.30652	#
mean_CD1c_B_Naive	SD.acute	D.acute	0.049682	-0.672952
mean_CD33_M_Mono_CD16	SD.acute	D.acute	0.049682	-0.616634
mean_Ki_67_T_NKT	D.acute	SD.conv	0.0506716	0.983358
mean_Ki_67_NK_DP	D.acute	SD.conv	0.0506716	0.985351
mean_CD38_NK_CD56	D.acute	SD.conv	0.0506716	1.12202
mean_CD38_T_CD8_EMRA	D.acute	SD.conv	0.0506716	1.1275
mean_CD38_B_EffectorMemory	D.acute	SD.conv	0.0506716	1.17201
mean_CD38_B_Plasma	D.acute	SD.conv	0.0506716	1.21996
mean_CD38_NK_DN	D.acute	SD.conv	0.0506716	1.2369
mean_CD38_T_CD8_EM	D.acute	SD.conv	0.0506716	1.32294
mean_CD38_M_pDC	D.acute	SD.conv	0.0506716	1.38664
mean_CD45RA_M_Monocyte	D.acute	D.conv	0.0512821	-1.04342
T_CD4_T_CD4_Naive	D.acute	D.conv	0.0512821	-0.999073
mean_PD_L1_T_GD	D.acute	D.conv	0.0512821	0.868261
mean_Ki_67_NK_CD16	D.acute	D.conv	0.0512821	0.868951
mean_PD_1_T_CD8_EM	D.acute	D.conv	0.0512821	0.882537
mean_CD56_NK_DN	D.acute	D.conv	0.0512821	1.02865
B_Plasma_IgG	D.acute	D.conv	0.0512821	1.15655
mean_Ki_67_T_CD4_Naive	SD.acute	D.acute	0.0531471	0.758214
M_cDC1	SD.acute	D.acute	0.0538852	0.394507
B_cMemory	SD.acute	SD.conv	0.0563725	-2.34341
mean_HLA_DR_M_Monocyte	SD.acute	SD.conv	0.0563725	-1.7313
mean_CD23_B_Plasma	SD.acute	SD.conv	0.0563725	-1.46264
mean_HLA_DR_M_Mono_CD14	SD.acute	SD.conv	0.0563725	-1.44729
mean_CD45RA_M_Mono_DN	SD.acute	SD.conv	0.0563725	-1.33861
mean_CD45RA_M_Monocyte	SD.acute	SD.conv	0.0563725	-1.13712
M_cDC2	SD.acute	SD.conv	0.0563725	-1.08298
mean_CD45RA_M_Mono_CD14	SD.acute	SD.conv	0.0563725	-0.755892
T_CD8_CM	SD.acute	SD.conv	0.0563725	0.575941
mean_Ki_67_B_Transitional	SD.acute	SD.conv	0.0563725	0.743454
mean_CD209_M_Mono_CD16	SD.acute	SD.conv	0.0563725	0.750237
mean_Ki_67_M_cDC1	SD.acute	SD.conv	0.0563725	0.758639
T_Treg	SD.acute	SD.conv	0.0563725	0.934394
mean_Ki_67_NK_CD16	SD.acute	SD.conv	0.0563725	0.947749
mean_HLA_DR_NK	SD.acute	SD.conv	0.0563725	0.989276
B_Naive_IgD	SD.acute	SD.conv	0.0563725	1.06013
mean_CD209_M_pDC	SD.acute	SD.conv	0.0563725	1.13664
mean_CD25_NK_DP	SD.acute	SD.conv	0.0563725	1.16267
mean_Ki_67_T_Treg	SD.acute	SD.conv	0.0563725	1.30826
mean_CD27_T_CD8_CM	SD.acute	D.acute	0.0568061	0.742419
mean_CCR7_T_CD8_Naive	SD.conv	D.conv	0.0571429	-3.0401
T_T_CD8	SD.conv	D.conv	0.0571429	-2.94456
B_EffectorMemory_IgD	SD.conv	D.conv	0.0571429	-2.75234
T_CD4_Naive	SD.conv	D.conv	0.0571429	-2.40772
T_CD8_EMRA	SD.conv	D.conv	0.0571429	-1.90976
B_cMemory_IgD	SD.conv	D.conv	0.0571429	-1.80808
mean_CCR7_T_CD4_CM	SD.conv	D.conv	0.0571429	-1.58627
B_cMemory_IgM	SD.conv	D.conv	0.0571429	1.32583
mean_CD38_NK_DN	SD.conv	D.conv	0.0571429	1.78282
mean_CD64_M_Monocyte	SD.conv	D.conv	0.0571429	1.81874
mean_CD64_M_Mono_CD14	SD.conv	D.conv	0.0571429	1.84805
T_CD4_T_CD4_EM	SD.conv	D.conv	0.0571429	1.85178
mean_HLA_DR_B_Naive	SD.conv	D.conv	0.0571429	2.0026
mean_HLA_DR_B_Transitional	SD.conv	D.conv	0.0571429	2.06597
mean_CD38_T_CD8_EMRA	SD.conv	D.conv	0.0571429	2.71067
mean_CD64_M_Mono_CD16	SD.conv	D.conv	0.0571429	2.77247
mean_PD_L1_T_CD4_EM	SD.conv	D.conv	0.0571429	3.06426
mean_PD_L1_NK_CD56	SD.conv	D.conv	0.0571429	3.93274
mean_HLA_DR_M_Mono_CD16	SD.conv	D.conv	0.0571429	4.25771
mean_CD23_B_EffectorMemory	SD.conv	D.conv	0.0571429	4.40335
T_CD8_Naive	D.acute	D.conv	0.0603764	-1.00606
mean_PD_1_NK_CD16	D.acute	D.conv	0.0603764	0.802098
mean_PD_L1_NK_CD56	D.acute	D.conv	0.0603764	0.85321
mean_PD_L1_T_CD4_EM	D.acute	D.conv	0.0603764	0.988587
mean_CD45RA_NK_DP	SD.acute	D.acute	0.0606666	-0.603857
mean_Ki_67_T_DN_other	SD.acute	D.acute	0.0606666	0.447997
B_cMemory_IgG	D.acute	SD.conv	0.0622711	-1.96463
B_cMemory	D.acute	SD.conv	0.0622711	-1.17864
mean_CD45RA_B_Plasma	D.acute	SD.conv	0.0622711	-1.06239
mean_HLA_DR_M_Monocyte	D.acute	SD.conv	0.0622711	-1.05721
mean_HLA_DR_B_Naive	D.acute	SD.conv	0.0622711	-1.0396
mean_HLA_DR_M_Mono_CD14	D.acute	SD.conv	0.0622711	-0.938529
T_CD8_T_GD	D.acute	SD.conv	0.0622711	-0.478504
mean_Ki_67_NK	D.acute	SD.conv	0.0622711	1.03441
mean_CD209_M_Mono_CD14	D.acute	SD.conv	0.0622711	1.05389
mean_PD_1_T_DN_other	D.acute	SD.conv	0.0622711	1.07992
mean_CD64_M_Mono_DN	D.acute	SD.conv	0.0622711	1.08473
mean_CD38_NK_DP	D.acute	SD.conv	0.0622711	1.13322
mean_CTLA_4_T_CD8_EM	D.acute	SD.conv	0.0622711	1.19967
mean_CD38_NK	D.acute	SD.conv	0.0622711	1.20615
mean_CD38_M_Mono_CD14	D.acute	SD.conv	0.0622711	1.25348
mean_CD38_M_Monocyte	D.acute	SD.conv	0.0622711	1.26078
mean_CD38_T_CD8_CM	D.acute	SD.conv	0.0622711	1.26112
T_CD8_CM	SD.acute	D.conv	0.0624355	0.497037
mean_CD38_T_CD8_Naive	SD.acute	D.conv	0.0624355	0.846539
mean_HLA_DR_T_CD4_Naive	SD.acute	D.conv	0.0624355	1.00713
mean_PD_1_T_CD4_EMRA	SD.acute	D.conv	0.0624355	1.14245
mean_CD11c_NK	SD.acute	D.conv	0.0624355	1.32181
mean_HLA_DR_M_Mono_CD14	SD.acute	D.acute	0.0647359	-0.580746
T_CD4_EMRA	SD.acute	D.acute	0.0647359	-0.569515
mean_HLA_DR_M_Basophil	SD.acute	D.acute	0.0651537	0.518872
mean_PD_L1_M_cDC1	SD.acute	D.acute	0.0651915	0.631291
mean_PD_1_T_CD8_EMRA	SD.acute	D.acute	0.0690216	0.684713
mean_CD38_NK_CD56	SD.acute	D.acute	0.0690216	0.752575
mean_CD38_M_cDC1	SD.acute	D.acute	0.0693698	0.477041
B_Transitional	D.acute	D.conv	0.0704812	-2.64628
mean_CD45RA_M_cDC2	D.acute	D.conv	0.0704812	-0.678805
mean_CD38_B_Transitional	D.acute	D.conv	0.0704812	0.374234
mean_CD69_NK_DN	D.acute	D.conv	0.0704812	0.660204
mean_CTLA_4_T_NKT	D.acute	D.conv	0.0704812	0.845052
mean_CCR7_B_Transitional	D.acute	D.conv	0.0704812	0.849373
mean_CD27_T_CD4_EM	D.acute	D.conv	0.0704812	1.09378
B_Plasma_IgD	SD.acute	D.conv	0.0707011	-1.19024
mean_CD33_M_Mono_DN	SD.acute	D.acute	0.0735313	0.475291
mean_CD1c_B_cMemory	D.acute	SD.conv	0.0750916	-1.08849
B_B_Memory	D.acute	SD.conv	0.0750916	-1.08188
B_Naive_IgMD	D.acute	SD.conv	0.0750916	-0.764137
mean_PD_1_T_CD8_Naive	D.acute	SD.conv	0.0750916	0.878006
mean_PD_L1_B_EffectorMemory	D.acute	SD.conv	0.0750916	0.932013
mean_PD_1_T_CD8_CM	D.acute	SD.conv	0.0750916	0.948013
mean_CD209_M_Monocyte	D.acute	SD.conv	0.0750916	1.1279
mean_CD45RA_M_Mono_DP	SD.acute	SD.conv	0.0754097	-1.11156
mean_CD38_M_Mono_DP	SD.acute	SD.conv	0.0754097	0.406695
mean_CD141_M_Mono_DP	SD.acute	SD.conv	0.0754097	0.499025
B_cMemory_IgG	SD.acute	SD.conv	0.0759804	-1.88109
T_GD	SD.acute	SD.conv	0.0759804	-1.33453
M_Mono_CD14	SD.acute	SD.conv	0.0759804	-1.24687
mean_CD45RA_NK_DN	SD.acute	SD.conv	0.0759804	-1.04258
B_Naive_IgMD	SD.acute	SD.conv	0.0759804	-0.933439
T_DN_other	SD.acute	SD.conv	0.0759804	-0.540952
mean_CTLA_4_B_Plasma	SD.acute	SD.conv	0.0759804	0.723992
B_cMemory_IgM	SD.acute	SD.conv	0.0759804	0.855756
mean_CCR7_B_Naive	SD.acute	SD.conv	0.0759804	0.963725
T_CD4_T_Treg	SD.acute	SD.conv	0.0759804	1.01757
mean_Ki_67_T_CD8_EMRA	SD.acute	SD.conv	0.0759804	1.03404
T_T_CD8	SD.acute	SD.conv	0.0759804	1.09051
mean_CD16_NK_CD56	SD.acute	SD.conv	0.0759804	1.11813
mean_CTLA_4_T_Treg	SD.acute	SD.conv	0.0759804	1.38406
mean_CD1c_B_EffectorMemory	SD.acute	D.acute	0.0782725	-0.602892
mean_CD23_B_Plasma	SD.acute	D.acute	0.0782725	-0.574762
mean_HLA_DR_NK_CD56	SD.acute	D.acute	0.0782725	0.471038
mean_CD27_T_NKT	SD.acute	D.acute	0.0782725	0.499539
B_Plasma_IgG	SD.acute	D.acute	0.0782725	0.614923
mean_CCR7_B_Naive	SD.acute	D.acute	0.0782725	0.616034
mean_CD141_M_cDC2	SD.acute	D.acute	0.0782725	0.971802
M_cDC2	SD.acute	D.conv	0.0799794	-0.681939
mean_Ki_67_T_CD8_Naive	SD.acute	D.conv	0.0799794	0.645861
mean_CTLA_4_B_Plasma	SD.acute	D.conv	0.0799794	0.660254
mean_PD_L1_M_Mono_DN	SD.acute	D.conv	0.0799794	0.753763
T_Treg	SD.acute	D.conv	0.0799794	0.774631
mean_PD_1_T_CD8_Naive	SD.acute	D.conv	0.0799794	0.899879
mean_PD_1_NK_CD16	SD.acute	D.conv	0.0799794	0.905129
mean_Ki_67_M_cDC2	SD.acute	D.conv	0.0799794	0.965449
mean_CD38_T_CD4_EMRA	SD.acute	D.conv	0.0799794	1.15548
mean_CD209_M_Mono_DP	SD.acute	D.conv	0.0799859	0.669905
M_M_Monocyte	D.acute	D.conv	0.0819334	0.392285
B_Naive_IgD	D.acute	D.conv	0.0819334	0.551774
mean_HLA_DR_T_CD8_EMRA	D.acute	D.conv	0.0819334	0.608633
mean_PD_L1_NK_DP	D.acute	D.conv	0.0819334	0.77369
T_CD4_T_CD4_EMRA	D.acute	D.conv	0.0819334	0.822823
mean_CTLA_4_T_GD	D.acute	D.conv	0.0819334	0.825152
mean_CD27_T_NKT	D.acute	D.conv	0.0819334	0.919887
B_Inexperienced_B_Naive	D.acute	D.conv	0.0819334	1.51225
B_B_Inexperienced	SD.acute	D.acute	0.0832528	-0.64984
mean_CD38_B_EffectorMemory	SD.acute	D.acute	0.0832528	0.531208
mean_Ki_67_B_cMemory	SD.acute	D.acute	0.0832528	0.597
mean_CCR7_T_CD8_EM	SD.acute	D.acute	0.0884798	0.504775
mean_CTLA_4_T_CD4_Naive	SD.acute	D.acute	0.0884798	0.520744
M_Monocyte_M_Mono_CD14	SD.acute	D.acute	0.0884798	0.571553
mean_PD_L1_M_cDC2	SD.acute	D.acute	0.0884798	0.665475
M_Mono_CD14	D.acute	SD.conv	0.0897436	-0.844349
mean_CD69_NK_CD56	D.acute	SD.conv	0.0897436	0.9049
mean_Ki_67_T_CD8_EM	D.acute	SD.conv	0.0897436	0.96501
mean_PD_L1_T_NKT	D.acute	SD.conv	0.0897436	0.973912
mean_PD_1_T_CD4_EM	D.acute	SD.conv	0.0897436	0.980833
mean_CTLA_4_T_GD	D.acute	SD.conv	0.0897436	1.01689
B_B_Plasma	D.acute	SD.conv	0.0897436	1.06193
mean_CD45RA_M_Mono_DP	D.acute	D.conv	0.0936964	-0.975109
mean_CD38_M_Mono_DP	D.acute	D.conv	0.0936964	0.325321
mean_HLA_DR_M_Mono_DP	D.acute	D.conv	0.0936964	0.672205
mean_PD_L1_B_Transitional	SD.acute	D.acute	0.093961	0.0751345
B_cMemory_IgG	D.acute	D.conv	0.0945644	-1.77849
mean_CD25_B_Naive	D.acute	D.conv	0.0945644	-0.874812
M_Monocyte_M_Mono_CD16	D.acute	D.conv	0.0945644	-0.848177
T_CD4_Naive	D.acute	D.conv	0.0945644	-0.755728
mean_CD23_B_EffectorMemory	D.acute	D.conv	0.0945644	0.636699
B_Naive_ND	D.acute	D.conv	0.0945644	0.703699
mean_PD_L1_NK	D.acute	D.conv	0.0945644	0.795319
mean_CD11c_NK_DP	D.acute	D.conv	0.0945644	0.933534
NK_CD56	SD.acute	D.acute	0.0997038	0.168187
mean_Ki_67_T_CD8_EMRA	SD.acute	D.acute	0.0997038	0.614374
mean_CD38_NK	SD.acute	D.acute	0.0997038	0.690409
mean_CD16_NK_DP	SD.acute	D.conv	0.100103	-1.03987
B_B_Inexperienced	SD.acute	D.conv	0.100103	-0.998297
mean_CD27_T_CD4_Naive	SD.acute	D.conv	0.100103	-0.97592
mean_HLA_DR_M_cDC1	SD.acute	D.conv	0.100103	-0.856496
mean_CD8_NK	SD.acute	D.conv	0.100103	-0.713129
mean_CD56_NK_DN	SD.acute	D.conv	0.100103	0.764469
mean_Ki_67_T_CD4_Naive	SD.acute	D.conv	0.100103	0.774554
mean_HLA_DR_NK_DN	SD.acute	D.conv	0.100103	0.848257
T_CD8_T_CD8_CM	SD.acute	D.conv	0.100103	0.853945
mean_PD_1_T_CD4_CM	SD.acute	D.conv	0.100103	1.03461
mean_CD64_M_pDC	SD.acute	D.conv	0.100103	1.14408
NK_NK_DP	SD.acute	SD.conv	0.10049	-0.993489
mean_HLA_DR_M_Mono_CD16	SD.acute	SD.conv	0.10049	-0.908835
NK_CD56	SD.acute	SD.conv	0.10049	0.882181
T_CD4_T_CD4_EMRA	SD.acute	SD.conv	0.10049	0.905206
mean_CTLA_4_T_CD4_CM	SD.acute	SD.conv	0.10049	0.921063
mean_PD_1_NK_CD56	SD.acute	SD.conv	0.10049	0.997056
mean_Ki_67_T_GD	SD.acute	SD.conv	0.10049	0.999249
mean_PD_L1_B_Naive	SD.acute	SD.conv	0.10049	1.04637
mean_PD_1_T_DN_other	SD.acute	SD.conv	0.10049	1.25661
mean_CD64_M_cDC1	D.acute	SD.conv	0.102187	0.824103
mean_CD141_M_Mono_CD16	SD.acute	D.acute	0.105716	-0.601931
mean_CD38_T_DN_other	SD.acute	D.acute	0.105716	0.442944
mean_HLA_DR_B_Plasma	D.acute	SD.conv	0.106227	-0.811056
mean_CD69_NK_DN	D.acute	SD.conv	0.106227	0.662139
mean_Ki_67_T_CD8_EMRA	D.acute	SD.conv	0.106227	0.738369
mean_PD_L1_T_CD8_EM	D.acute	SD.conv	0.106227	0.789047
mean_CD38_B_Naive	D.acute	SD.conv	0.106227	0.955579
mean_CD11c_NK_CD16	D.acute	SD.conv	0.106227	0.962047
mean_CD64_M_Mono_CD14	D.acute	SD.conv	0.106227	0.972651
mean_Ki_67_NK_CD56	D.acute	SD.conv	0.106227	1.09565
T_CD8_T_CD8_Naive	D.acute	D.conv	0.108795	-1.13124
mean_CD45RA_M_Mono_CD14	D.acute	D.conv	0.108795	-0.554398
mean_CCR7_B_cMemory	D.acute	D.conv	0.108795	0.560455
mean_PD_L1_T_DN_other	D.acute	D.conv	0.108795	0.710023
mean_CTLA_4_T_CD8_EMRA	D.acute	D.conv	0.108795	0.757684
mean_CCR7_B_Naive	D.acute	D.conv	0.108795	0.772051
mean_PD_1_T_CD8_EMRA	D.acute	D.conv	0.108795	0.792853
B_Naive_IgM	D.acute	D.conv	0.108795	0.817246
mean_CD64_M_pDC	D.acute	D.conv	0.108795	0.829239
mean_HLA_DR_NK_DP	SD.acute	D.acute	0.112004	0.51799
mean_CCR7_T_CD8_CM	SD.conv	D.conv	0.114286	-2.16608
mean_CCR7_T_GD	SD.conv	D.conv	0.114286	-2.1539
mean_CD25_B_Plasma	SD.conv	D.conv	0.114286	-1.69933
T_CD8_Naive	SD.conv	D.conv	0.114286	-1.64343
mean_CCR7_T_DN_other	SD.conv	D.conv	0.114286	-1.61062
T_CD4_T_CD4_Naive	SD.conv	D.conv	0.114286	-1.60802
mean_CCR7_T_CD4_Naive	SD.conv	D.conv	0.114286	-1.3595
mean_Ki_67_M_cDC1	SD.conv	D.conv	0.114286	-1.17166
B_Plasma_IgM	SD.conv	D.conv	0.114286	-1.11593
M_M_cDC	SD.conv	D.conv	0.114286	-1.09524
mean_CTLA_4_T_CD8_CM	SD.conv	D.conv	0.114286	1.06449
mean_HLA_DR_B_cMemory	SD.conv	D.conv	0.114286	1.28973
mean_HLA_DR_B_EffectorMemory	SD.conv	D.conv	0.114286	1.33598
mean_CD38_M_cDC1	SD.conv	D.conv	0.114286	1.36831
mean_CD38_M_cDC2	SD.conv	D.conv	0.114286	1.37139
mean_PD_L1_T_CD8_EM	SD.conv	D.conv	0.114286	1.4405
mean_PD_1_T_NKT	SD.conv	D.conv	0.114286	1.49863
B_Memory_B_EffectorMemory	SD.conv	D.conv	0.114286	1.61726
mean_CD38_T_CD8_EM	SD.conv	D.conv	0.114286	1.64749
mean_CD45RA_B_EffectorMemory	SD.conv	D.conv	0.114286	1.66564
mean_CCR7_B_EffectorMemory	SD.conv	D.conv	0.114286	1.68583
mean_PD_L1_T_DN_other	SD.conv	D.conv	0.114286	1.73087
T_CD8_T_CD8_EM	SD.conv	D.conv	0.114286	1.75618
mean_PD_L1_T_CD8_EMRA	SD.conv	D.conv	0.114286	1.77374
mean_CTLA_4_T_CD4_CM	SD.conv	D.conv	0.114286	1.81105
mean_HLA_DR_M_Mono_CD14	SD.conv	D.conv	0.114286	1.92004
mean_CD27_T_CD8_EM	SD.conv	D.conv	0.114286	1.9357
mean_CD38_M_Mono_CD16	SD.conv	D.conv	0.114286	2.27066
mean_CD45RA_M_Basophil	SD.acute	D.acute	0.117635	0.640254
T_GD	SD.acute	D.acute	0.118575	-0.630033
T_CD4_T_CD4_EMRA	SD.acute	D.acute	0.118575	-0.474583
B_Naive	SD.acute	D.acute	0.118575	0.359938
mean_CD45RA_M_Mono_DP	D.acute	SD.conv	0.118747	-0.948282
B_cMemory_IgD	SD.acute	D.conv	0.119508	-0.623229
mean_CD141_M_Mono_DP	SD.acute	D.conv	0.120978	0.487737
mean_CD38_M_Basophil	D.acute	D.conv	0.121212	0.417325
mean_Ki_67_M_Mono_DP	SD.acute	SD.conv	0.123341	0.559582
B_cMemory_IgG	SD.acute	D.conv	0.124355	-1.60409
mean_CD45RA_M_pDC	SD.acute	D.conv	0.124355	-1.33997
mean_HLA_DR_M_cDC2	SD.acute	D.conv	0.124355	-0.931045
mean_CD45RA_NK_CD16	SD.acute	D.conv	0.124355	-0.749043
mean_CTLA_4_B_EffectorMemory	SD.acute	D.conv	0.124355	0.572989
mean_Ki_67_B_Naive	SD.acute	D.conv	0.124355	0.785081
mean_HLA_DR_T_CD8_Naive	SD.acute	D.conv	0.124355	0.812792
mean_Ki_67_T_DN_other	SD.acute	D.conv	0.124355	0.832157
mean_PD_1_T_GD	SD.acute	D.conv	0.124355	0.841219
mean_CCR7_T_CD8_CM	SD.acute	D.conv	0.124355	0.884022
mean_CD16_NK_CD56	SD.acute	D.conv	0.124355	0.935262
mean_PD_L1_M_cDC1	SD.acute	D.conv	0.124355	0.984991
mean_Ki_67_B_EffectorMemory	SD.acute	D.conv	0.124355	0.987577
mean_CCR7_T_Treg	D.acute	D.conv	0.124374	-1.02756
B_Naive	D.acute	D.conv	0.124374	-0.994679
mean_CTLA_4_T_CD4_CM	D.acute	D.conv	0.124374	0.611649
mean_CTLA_4_B_EffectorMemory	D.acute	D.conv	0.124374	0.714543
T_CD8_T_CD8_EM	D.acute	D.conv	0.124374	0.818103
mean_CD32_B_EffectorMemory	D.acute	D.conv	0.124374	0.848412
mean_CD27_T_CD8_EM	D.acute	D.conv	0.124374	0.990081
mean_CD32_B_cMemory	D.acute	D.conv	0.124374	1.07012
mean_HLA_DR_B_EffectorMemory	D.acute	SD.conv	0.124542	-0.845726
mean_CD45RA_M_Mono_DN	D.acute	SD.conv	0.124542	-0.750875
T_T_CD4	D.acute	SD.conv	0.124542	-0.709451
B_Plasma_ND	D.acute	SD.conv	0.124542	-0.663723
mean_CTLA_4_B_EffectorMemory	D.acute	SD.conv	0.124542	0.691423
mean_CTLA_4_B_Plasma	D.acute	SD.conv	0.124542	0.72704
mean_CD209_M_pDC	D.acute	SD.conv	0.124542	0.785873
mean_Ki_67_M_pDC	D.acute	SD.conv	0.124542	0.808199
mean_Ki_67_NK_CD16	D.acute	SD.conv	0.124542	0.836196
mean_CD64_M_Monocyte	D.acute	SD.conv	0.124542	0.906013
mean_CD27_T_CD8_EM	SD.acute	D.acute	0.125437	0.49981
B_Plasma_log_IgG_IgA	D.acute	D.conv	0.128994	0.828672
mean_CD25_B_Naive	SD.acute	SD.conv	0.129902	-1.2037
B_EffectorMemory_IgMD	SD.acute	SD.conv	0.129902	-0.846536
mean_HLA_DR_NK_DP	SD.acute	SD.conv	0.129902	0.700593
T_CD4_T_NKT	SD.acute	SD.conv	0.129902	0.783685
mean_CD25_NK_CD16	SD.acute	SD.conv	0.129902	0.864493
B_cMemory_IgA	SD.acute	SD.conv	0.129902	1.13582
mean_CD64_M_cDC1	SD.acute	D.acute	0.131381	0.499597
mean_CD38_B_Naive	SD.acute	D.acute	0.132596	0.403563
T_CD8_T_CD8_CM	SD.acute	D.acute	0.132596	0.471219
B_Plasma_IgMD	SD.acute	D.acute	0.133007	-0.218502
mean_CD64_M_Basophil	D.acute	SD.conv	0.137341	0.864118
T_CD4_T_GD	SD.acute	D.acute	0.13862	-0.462062
mean_CD23_B_EffectorMemory	SD.acute	D.acute	0.14006	-0.467645
B_Plasma_IgM	SD.acute	D.acute	0.14006	-0.237926
mean_CTLA_4_T_GD	SD.acute	D.acute	0.14006	0.543762
mean_CD25_NK_CD16	SD.acute	D.acute	0.14006	0.585378
mean_CD23_B_Transitional	D.acute	D.conv	0.141636	-0.753187
mean_HLA_DR_T_CD8_Naive	D.acute	D.conv	0.141636	0.516686
mean_PD_L1_T_CD4_Naive	D.acute	D.conv	0.141636	0.655965
mean_CD11c_NK	D.acute	D.conv	0.141636	0.812662
mean_PD_L1_B_cMemory	D.acute	D.conv	0.141636	0.847961
mean_CD16_NK_CD16	D.acute	SD.conv	0.144689	-1.06907
mean_CCR7_T_CD4_EMRA	D.acute	SD.conv	0.144689	-0.919773
mean_CD45RA_M_Monocyte	D.acute	SD.conv	0.144689	-0.554391
T_CD8_EMRA	D.acute	SD.conv	0.144689	0.575856
mean_PD_L1_T_Treg	D.acute	SD.conv	0.144689	0.704282
mean_PD_L1_M_cDC2	D.acute	SD.conv	0.144689	0.820925
mean_Ki_67_M_cDC2	D.acute	SD.conv	0.144689	0.832102
mean_CD45RA_NK_CD56	D.acute	SD.conv	0.144689	0.941097
mean_CD56_NK_DP	D.acute	SD.conv	0.144689	0.943413
mean_CD38_T_CD4_CM	D.acute	SD.conv	0.144689	0.945193
mean_CCR7_T_CD4_CM	D.acute	SD.conv	0.144689	0.973172
B_Transitional	SD.acute	D.conv	0.152219	-2.1529
mean_CD23_B_Transitional	SD.acute	D.conv	0.152219	-0.854805
mean_CD45RA_M_Mono_CD14	SD.acute	D.conv	0.152219	-0.508935
mean_CD209_M_cDC2	SD.acute	D.conv	0.152219	-0.20722
mean_CTLA_4_B_cMemory	SD.acute	D.conv	0.152219	0.505641
mean_Ki_67_M_pDC	SD.acute	D.conv	0.152219	0.618777
mean_CTLA_4_T_DN_other	SD.acute	D.conv	0.152219	0.695135
mean_HLA_DR_T_GD	SD.acute	D.conv	0.152219	0.846866
T_CD8_EM	SD.acute	D.conv	0.152219	0.850761
mean_HLA_DR_NK	SD.acute	D.conv	0.152219	0.886653
mean_PD_L1_B_Transitional	SD.acute	D.conv	0.152219	0.89959
B_Inexperienced_B_Naive	SD.acute	D.conv	0.152219	2.13158
mean_CD209_M_Mono_DP	D.acute	D.conv	0.154678	0.641909
mean_CD64_M_cDC1	D.acute	D.conv	0.154678	0.712553
mean_HLA_DR_M_pDC	SD.acute	D.acute	0.155924	-0.545201
B_EffectorMemory_IgMD	SD.acute	D.acute	0.155924	-0.292134
mean_CCR7_B_Transitional	SD.acute	D.acute	0.155924	0.47792
mean_HLA_DR_M_cDC1	D.acute	SD.conv	0.158104	-0.623974
mean_Ki_67_M_cDC1	D.acute	SD.conv	0.158104	0.477056
mean_CD45RA_M_Mono_CD16	D.acute	D.conv	0.160414	-0.866024
mean_Ki_67_T_CD4_EM	D.acute	D.conv	0.160414	0.743462
T_CD4_EMRA	D.acute	D.conv	0.160414	0.757613
mean_CD33_M_Mono_CD16	SD.acute	SD.conv	0.164216	-1.43503
mean_CD32_B_Naive	SD.acute	SD.conv	0.164216	-1.11095
mean_HLA_DR_T_CD4_EMRA	SD.acute	SD.conv	0.164216	-1.09847
B_EffectorMemory_IgG	SD.acute	SD.conv	0.164216	-0.829509
mean_CD25_B_Plasma	SD.acute	SD.conv	0.164216	-0.783568
mean_CD32_B_cMemory	SD.acute	SD.conv	0.164216	-0.702475
mean_Ki_67_T_CD4_CM	SD.acute	SD.conv	0.164216	0.716535
mean_PD_1_NK_DN	SD.acute	SD.conv	0.164216	0.72038
mean_CD27_T_CD8_EM	SD.acute	SD.conv	0.164216	0.981173
mean_CD11c_NK_DP	SD.acute	SD.conv	0.164216	1.22888
mean_CD45RA_M_Mono_DN	SD.acute	D.acute	0.164338	-0.353575
mean_HLA_DR_T_NKT	SD.acute	D.acute	0.164338	0.206406
mean_CTLA_4_B_Plasma	SD.acute	D.acute	0.164338	0.570396
mean_HLA_DR_M_cDC2	D.acute	SD.conv	0.167277	-0.874544
mean_CD32_B_Transitional	D.acute	SD.conv	0.167277	-0.75846
M_Mono_CD16	D.acute	SD.conv	0.167277	-0.336546
mean_CD27_T_Treg	D.acute	SD.conv	0.167277	0.74779
mean_PD_1_T_CD8_EM	D.acute	SD.conv	0.167277	0.767268
mean_CD69_NK	D.acute	SD.conv	0.167277	0.782108
mean_PD_1_NK_DN	D.acute	SD.conv	0.167277	0.861996
mean_CD141_M_Mono_DP	SD.acute	D.acute	0.170822	0.146712
B_Plasma_IgMD	D.acute	D.conv	0.171536	-0.0926895
B_cMemory	SD.acute	D.acute	0.173079	-0.0862417
B_cMemory_ND	SD.acute	D.acute	0.173079	0.167627
mean_PD_1_T_CD4_EMRA	SD.acute	D.acute	0.173079	0.423372
T_CD8_T_CD8_EM	SD.acute	D.acute	0.173079	0.504263
mean_CD38_T_CD4_CM	SD.acute	D.acute	0.173079	0.513048
M_cDC_M_cDC2	D.acute	D.conv	0.173847	-0.634291
mean_HLA_DR_M_Mono_DP	SD.acute	D.conv	0.176826	0.515358
T_CD8_EMRA	D.acute	D.conv	0.181045	-0.221674
mean_PD_L1_B_EffectorMemory	D.acute	D.conv	0.181045	0.62703
mean_CD38_B_Naive	D.acute	D.conv	0.181045	0.741002
mean_CD69_NK	D.acute	D.conv	0.181045	0.74553
mean_CD11c_NK_CD56	D.acute	D.conv	0.181045	0.754194
mean_CD38_T_CD4_CM	D.acute	D.conv	0.181045	0.817979
mean_CD32_B_Naive	SD.acute	D.acute	0.182155	-0.414712
mean_CD32_B_EffectorMemory	SD.acute	D.acute	0.182155	0.466946
mean_CCR7_T_Treg	SD.acute	D.acute	0.182155	0.467761
mean_CD25_NK_CD56	SD.acute	D.conv	0.184727	-1.10578
mean_CD1c_B_cMemory	SD.acute	D.conv	0.184727	-0.986768
mean_CD27_T_DN_other	SD.acute	D.conv	0.184727	-0.676866
mean_CD45RA_NK_DN	SD.acute	D.conv	0.184727	-0.673718
B_EffectorMemory_IgA	SD.acute	D.conv	0.184727	0.479821
mean_Ki_67_M_Mono_CD16	SD.acute	D.conv	0.184727	0.647629
NK_CD56	SD.acute	D.conv	0.184727	0.672116
B_Naive_IgM	SD.acute	D.conv	0.184727	0.708855
mean_CTLA_4_T_CD4_Naive	SD.acute	D.conv	0.184727	0.714478
mean_CTLA_4_T_CD4_EMRA	SD.acute	D.conv	0.184727	0.736501
mean_CD32_B_Transitional	SD.acute	D.conv	0.184727	0.746455
mean_CD27_T_CD8_EMRA	SD.acute	D.conv	0.184727	0.852208
mean_Ki_67_M_Basophil	SD.acute	D.conv	0.184727	0.871297
mean_CD11c_NK_CD56	SD.acute	D.conv	0.184727	1.03199
mean_PD_1_T_CD8_EM	SD.acute	D.acute	0.19157	0.268815
mean_PD_1_T_CD8_CM	SD.acute	D.acute	0.19157	0.275577
mean_CD25_NK	SD.acute	D.acute	0.19157	0.306109
mean_CD64_M_pDC	SD.acute	D.acute	0.19157	0.363934
NK_DN	SD.acute	D.acute	0.19157	0.547607
mean_CD1c_B_Transitional	D.acute	SD.conv	0.191697	-1.05811
mean_CD23_B_Transitional	D.acute	SD.conv	0.191697	-0.739622
mean_CD141_M_Mono_CD16	D.acute	SD.conv	0.191697	-0.49542
M_Mono_DN	D.acute	SD.conv	0.191697	-0.444991
mean_CCR7_B_EffectorMemory	D.acute	SD.conv	0.191697	0.573237
mean_PD_L1_B_Plasma	D.acute	SD.conv	0.191697	0.70465
mean_CD38_T_Treg	D.acute	SD.conv	0.191697	0.745614
mean_CD69_NK_DP	D.acute	SD.conv	0.191697	0.766578
mean_PD_L1_T_CD8_CM	D.acute	SD.conv	0.191697	0.779259
mean_CD209_M_Mono_DN	D.acute	SD.conv	0.191697	0.796213
mean_PD_L1_T_GD	D.acute	SD.conv	0.191697	0.820597
mean_CCR7_T_CD8_CM	D.acute	SD.conv	0.191697	0.841709
mean_PD_L1_T_CD4_CM	D.acute	SD.conv	0.191697	0.861932
mean_CTLA_4_T_CD8_EMRA	D.acute	SD.conv	0.191697	0.866021
T_T_CD8	D.acute	SD.conv	0.191697	0.905476
mean_Ki_67_NK_DN	D.acute	SD.conv	0.191697	0.929414
mean_CD33_M_Mono_DP	SD.acute	SD.conv	0.192288	-0.891226
mean_CD64_M_Mono_DP	SD.acute	SD.conv	0.192288	0.102126
mean_PD_L1_M_Mono_DP	SD.acute	SD.conv	0.192288	0.784806
T_CD4_T_GD	D.acute	D.conv	0.194737	0.537305
mean_CD64_M_Basophil	D.acute	D.conv	0.194737	0.770344
B_cMemory_IgD	SD.acute	D.acute	0.196216	-0.451518
mean_CD64_M_Mono_DP	SD.acute	D.acute	0.198543	0.0103257
mean_CCR7_T_CD8_Naive	SD.acute	D.acute	0.201329	0.469412
mean_HLA_DR_T_Treg	D.acute	D.conv	0.203191	-0.808048
T_CD8_T_CD8_EMRA	D.acute	D.conv	0.203191	-0.592328
mean_Ki_67_T_CD8_Naive	D.acute	D.conv	0.203191	0.590081
mean_HLA_DR_M_pDC	D.acute	D.conv	0.203191	0.727071
mean_CCR7_T_CD4_EMRA	SD.acute	SD.conv	0.203431	-0.866466
mean_CD25_B_EffectorMemory	SD.acute	SD.conv	0.203431	-0.834903
B_B_Inexperienced	SD.acute	SD.conv	0.203431	-0.801879
T_T_CD4	SD.acute	SD.conv	0.203431	-0.723258
M_M_cDC	SD.acute	SD.conv	0.203431	-0.711457
mean_CD45RA_NK_CD16	SD.acute	SD.conv	0.203431	-0.388489
mean_CD209_M_cDC1	SD.acute	SD.conv	0.203431	0.520069
mean_CTLA_4_B_EffectorMemory	SD.acute	SD.conv	0.203431	0.550031
mean_PD_1_T_CD4_CM	SD.acute	SD.conv	0.203431	0.756529
T_CD8_T_CD8_CM	SD.acute	SD.conv	0.203431	0.761546
mean_CD209_M_Mono_DN	SD.acute	SD.conv	0.203431	0.772571
mean_CCR7_T_DN_other	SD.acute	SD.conv	0.203431	0.797105
mean_PD_L1_M_Mono_CD14	SD.acute	SD.conv	0.203431	0.803975
mean_PD_L1_M_cDC1	SD.acute	SD.conv	0.203431	0.819461
mean_PD_L1_M_Monocyte	SD.acute	SD.conv	0.203431	0.843734
mean_CD38_T_CD4_EMRA	SD.acute	SD.conv	0.203431	1.01669
mean_CD11c_NK	SD.acute	SD.conv	0.203431	1.05405
mean_CD38_M_Mono_DP	D.acute	SD.conv	0.206625	0.412305
mean_Ki_67_M_Mono_DP	D.acute	SD.conv	0.206625	0.591144
mean_CD27_T_CD4_Naive	SD.acute	D.acute	0.211436	-0.248513
NK_CD16	SD.acute	D.acute	0.211436	-0.0960905
mean_CD25_NK_DP	SD.acute	D.acute	0.211436	0.308008
T_CD4_T_CD4_CM	D.acute	SD.conv	0.218559	-1.17298
mean_CD45RA_B_cMemory	D.acute	SD.conv	0.218559	-1.03843
B_EffectorMemory	D.acute	SD.conv	0.218559	-0.561756
mean_CD23_B_EffectorMemory	D.acute	SD.conv	0.218559	-0.342968
mean_CD38_B_Transitional	D.acute	SD.conv	0.218559	0.338394
T_Treg	D.acute	SD.conv	0.218559	0.588081
mean_PD_L1_M_pDC	D.acute	SD.conv	0.218559	0.675137
mean_CD64_M_Mono_CD16	D.acute	SD.conv	0.218559	0.679394
mean_CD11c_NK_DN	D.acute	SD.conv	0.218559	0.723575
mean_PD_1_T_Treg	D.acute	SD.conv	0.218559	0.726641
T_CD4_T_NKT	D.acute	SD.conv	0.218559	0.741229
T_NKT	D.acute	SD.conv	0.218559	0.746439
mean_CD56_NK_DN	D.acute	SD.conv	0.218559	0.816948
T_CD8_CM	D.acute	SD.conv	0.218559	0.820288
T_CD8_Naive	SD.acute	D.conv	0.220846	-0.795613
mean_CD45RA_B_EffectorMemory	SD.acute	D.conv	0.220846	-0.786811
mean_CD45RA_M_Basophil	SD.acute	D.conv	0.220846	0.604743
mean_CD25_NK	SD.acute	D.conv	0.220846	0.694315
mean_HLA_DR_T_CD8_EMRA	SD.acute	D.conv	0.220846	0.735554
B_B_Memory	D.acute	D.conv	0.227275	-0.72491
mean_CCR7_T_DN_other	D.acute	D.conv	0.227275	-0.237144
B_cMemory_IgA	D.acute	D.conv	0.227275	0.396034
mean_CD16_NK_CD56	D.acute	D.conv	0.227275	0.616132
mean_CD38_T_Treg	D.acute	D.conv	0.227275	0.631351
mean_HLA_DR_T_CD4_Naive	D.acute	D.conv	0.227275	0.643379
mean_CD69_NK_DP	D.acute	D.conv	0.227275	0.704576
mean_PD_1_T_Treg	D.acute	D.conv	0.227275	0.713466
mean_PD_1_T_CD4_CM	D.acute	D.conv	0.227275	0.739236
mean_Ki_67_M_Mono_DP	SD.conv	D.conv	0.228571	-1.34234
mean_Ki_67_M_cDC2	SD.conv	D.conv	0.228571	-1.30194
NK_DN	SD.conv	D.conv	0.228571	-1.24516
mean_Ki_67_M_pDC	SD.conv	D.conv	0.228571	-1.13685
mean_CD45RA_M_cDC2	SD.conv	D.conv	0.228571	-1.06907
mean_CD209_M_cDC1	SD.conv	D.conv	0.228571	-1.06102
B_Plasma_IgA	SD.conv	D.conv	0.228571	-1.01422
mean_PD_1_NK_CD16	SD.conv	D.conv	0.228571	-0.847753
mean_CD1c_B_Plasma	SD.conv	D.conv	0.228571	-0.776861
mean_CCR7_T_Treg	SD.conv	D.conv	0.228571	-0.625622
mean_PD_L1_NK	SD.conv	D.conv	0.228571	0.580964
mean_HLA_DR_T_CD4_Naive	SD.conv	D.conv	0.228571	0.66935
mean_PD_L1_M_Basophil	SD.conv	D.conv	0.228571	0.707933
mean_CTLA_4_T_CD8_Naive	SD.conv	D.conv	0.228571	0.760903
B_Plasma_ND	SD.conv	D.conv	0.228571	0.805612
mean_PD_L1_T_CD4_Naive	SD.conv	D.conv	0.228571	0.812422
M_M_Monocyte	SD.conv	D.conv	0.228571	0.921953
mean_PD_1_T_CD4_Naive	SD.conv	D.conv	0.228571	0.930665
mean_CD16_NK_DP	SD.conv	D.conv	0.228571	0.937112
mean_PD_L1_M_pDC	SD.conv	D.conv	0.228571	0.971364
T_T_DN	SD.conv	D.conv	0.228571	0.997044
mean_CD56_NK_CD56	SD.conv	D.conv	0.228571	1.00213
mean_Ki_67_T_GD	SD.conv	D.conv	0.228571	1.0112
B_Plasma_IgG	SD.conv	D.conv	0.228571	1.07528
M_Mono_CD14	SD.conv	D.conv	0.228571	1.11125
mean_CD38_T_CD8_CM	SD.conv	D.conv	0.228571	1.11706
mean_CD38_NK	SD.conv	D.conv	0.228571	1.15659
mean_CD38_M_pDC	SD.conv	D.conv	0.228571	1.17058
mean_CD64_M_cDC2	SD.conv	D.conv	0.228571	1.19911
mean_CD32_B_EffectorMemory	SD.conv	D.conv	0.228571	1.20662
mean_HLA_DR_T_Treg	SD.conv	D.conv	0.228571	1.22421
mean_CTLA_4_T_CD4_Naive	SD.conv	D.conv	0.228571	1.23314
mean_CD16_NK_CD16	SD.conv	D.conv	0.228571	1.2398
mean_CD38_M_Monocyte	SD.conv	D.conv	0.228571	1.26301
mean_HLA_DR_M_cDC2	SD.conv	D.conv	0.228571	1.2853
mean_Ki_67_B_EffectorMemory	SD.conv	D.conv	0.228571	1.32357
mean_CD32_B_Transitional	SD.conv	D.conv	0.228571	1.33176
mean_PD_L1_T_CD4_EMRA	SD.conv	D.conv	0.228571	1.33491
mean_CD27_T_CD8_EMRA	SD.conv	D.conv	0.228571	1.35385
mean_HLA_DR_M_pDC	SD.conv	D.conv	0.228571	1.3857
mean_PD_L1_T_CD4_CM	SD.conv	D.conv	0.228571	1.39735
mean_PD_L1_T_CD8_Naive	SD.conv	D.conv	0.228571	1.4026
mean_PD_1_T_CD8_EMRA	SD.conv	D.conv	0.228571	1.41337
mean_Ki_67_T_CD8_CM	SD.conv	D.conv	0.228571	1.43791
mean_HLA_DR_T_CD8_CM	SD.conv	D.conv	0.228571	1.51136
mean_PD_L1_T_NKT	SD.conv	D.conv	0.228571	1.57385
mean_HLA_DR_M_Monocyte	SD.conv	D.conv	0.228571	1.77656
mean_CD45RA_M_cDC1	SD.acute	D.acute	0.229613	-0.489686
mean_CD38_NK_DN	SD.acute	D.acute	0.23271	0.435503
mean_CD33_M_Mono_DP	D.acute	SD.conv	0.234592	-0.635436
mean_CD27_T_Treg	SD.acute	D.acute	0.243884	-0.360369
mean_CD64_M_Mono_CD16	SD.acute	D.acute	0.243884	0.102342
T_DN_T_NKT	SD.acute	D.acute	0.243884	0.31639
mean_CD209_M_Mono_CD14	SD.acute	D.acute	0.243884	0.454379
T_T_DN	D.acute	SD.conv	0.247863	-0.542767
mean_Ki_67_T_CD4_EMRA	D.acute	SD.conv	0.247863	-0.156589
T_DN_other	D.acute	SD.conv	0.247863	0.00859424
mean_CTLA_4_T_CD8_CM	D.acute	SD.conv	0.247863	0.556357
mean_Ki_67_T_GD	D.acute	SD.conv	0.247863	0.650949
mean_CD11c_NK_DP	D.acute	SD.conv	0.247863	0.664578
mean_PD_L1_B_cMemory	D.acute	SD.conv	0.247863	0.699528
mean_CCR7_T_CD4_Naive	D.acute	SD.conv	0.247863	0.70648
mean_CD56_NK	D.acute	SD.conv	0.247863	0.841143
mean_CD38_M_cDC2	D.acute	SD.conv	0.247863	0.890812
T_CD4_T_CD4_CM	SD.acute	SD.conv	0.25	-1.42357
mean_CD1c_B_Plasma	SD.acute	SD.conv	0.25	-1.2834
mean_CD25_NK_CD56	SD.acute	SD.conv	0.25	-1.21564
mean_HLA_DR_M_pDC	SD.acute	SD.conv	0.25	-0.889536
mean_CD23_B_EffectorMemory	SD.acute	SD.conv	0.25	-0.822866
T_CD8_T_CD8_EMRA	SD.acute	SD.conv	0.25	-0.734444
M_Mono_DN	SD.acute	SD.conv	0.25	-0.721965
mean_CD209_M_cDC2	SD.acute	SD.conv	0.25	-0.191559
T_NKT	SD.acute	SD.conv	0.25	0.510861
mean_Ki_67_M_Mono_CD16	SD.acute	SD.conv	0.25	0.565919
mean_Ki_67_B_Naive	SD.acute	SD.conv	0.25	0.627774
mean_PD_1_T_CD8_EMRA	SD.acute	SD.conv	0.25	0.748031
mean_CD27_T_CD4_EM	SD.acute	SD.conv	0.25	0.86461
mean_CCR7_B_EffectorMemory	SD.acute	SD.conv	0.25	0.877969
mean_CD11c_NK_CD16	SD.acute	SD.conv	0.25	0.955541
mean_CD33_M_Mono_DP	SD.acute	D.acute	0.25181	-0.378046
B_B_Inexperienced	D.acute	D.conv	0.252958	-0.696823
mean_HLA_DR_B_Plasma	D.acute	D.conv	0.252958	-0.462913
B_Plasma_IgM	D.acute	D.conv	0.252958	-0.457105
mean_CD38_T_CD4_Naive	D.acute	D.conv	0.252958	-0.417809
M_Mono_CD16	D.acute	D.conv	0.252958	0.0618441
mean_HLA_DR_NK_CD56	D.acute	D.conv	0.252958	0.57553
mean_CD38_T_CD8_Naive	D.acute	D.conv	0.252958	0.597489
mean_PD_L1_M_Mono_DN	D.acute	D.conv	0.252958	0.643666
mean_CTLA_4_T_CD8_Naive	D.acute	D.conv	0.252958	0.693676
mean_PD_1_NK_DN	SD.acute	D.acute	0.25542	-0.559104
mean_CD209_M_pDC	SD.acute	D.acute	0.25542	0.308723
B_EffectorMemory_IgA	SD.acute	D.acute	0.25542	0.53537
mean_CD16_NK	SD.acute	D.conv	0.262126	-0.960969
mean_CD23_B_cMemory	SD.acute	D.conv	0.262126	-0.775488
T_GD	SD.acute	D.conv	0.262126	-0.688903
NK_CD16	SD.acute	D.conv	0.262126	-0.0121354
mean_Ki_67_T_CD4_EMRA	SD.acute	D.conv	0.262126	0.532745
M_M_Monocyte	SD.acute	D.conv	0.262126	0.550283
mean_CD23_B_Naive	SD.acute	D.conv	0.262126	0.577449
B_EffectorMemory_IgM	SD.acute	D.conv	0.262126	0.604863
mean_HLA_DR_NK_DP	SD.acute	D.conv	0.262126	0.70518
M_Monocyte_M_Mono_CD14	SD.acute	D.conv	0.262126	0.710698
mean_CD33_M_Mono_DN	SD.acute	D.conv	0.262126	0.874037
mean_CD38_M_Mono_DP	SD.acute	D.acute	0.263561	0.0570778
M_cDC_M_cDC2	D.acute	SD.conv	0.26514	-0.677565
mean_CD209_M_cDC1	D.acute	SD.conv	0.26514	0.470225
mean_CD56_NK	SD.acute	D.acute	0.26732	-0.601229
mean_CD25_B_Plasma	SD.acute	D.acute	0.26732	-0.373311
mean_CD45RA_M_Monocyte	SD.acute	D.acute	0.26732	-0.342533
mean_HLA_DR_B_Transitional	SD.acute	D.acute	0.26732	-0.126609
mean_HLA_DR_NK_CD16	SD.acute	D.acute	0.26732	0.484796
B_EffectorMemory_IgD	D.acute	D.conv	0.267792	-0.670645
mean_CD33_M_cDC1	SD.acute	D.acute	0.275888	0.357983
mean_CD16_NK_DN	SD.acute	D.acute	0.279587	-0.341156
M_M_cDC	SD.acute	D.acute	0.279587	-0.308357
B_Plasma_ND	SD.acute	D.acute	0.279587	0.217066
mean_CCR7_B_Plasma	SD.acute	D.acute	0.279587	0.217693
mean_CD38_NK_CD16	SD.acute	D.acute	0.279587	0.25381
mean_CTLA_4_B_cMemory	SD.acute	D.acute	0.279587	0.469272
mean_CD25_NK_CD56	D.acute	SD.conv	0.279609	-0.986332
mean_CD33_M_Mono_CD16	D.acute	SD.conv	0.279609	-0.979348
mean_CD16_NK_DP	D.acute	SD.conv	0.279609	-0.780639
mean_CD45RA_B_EffectorMemory	D.acute	SD.conv	0.279609	-0.657242
M_Monocyte_M_Mono_CD14	D.acute	SD.conv	0.279609	-0.620408
M_M_cDC	D.acute	SD.conv	0.279609	-0.317669
mean_CCR7_B_Transitional	D.acute	SD.conv	0.279609	0.569136
mean_CCR7_B_cMemory	D.acute	SD.conv	0.279609	0.601344
mean_CD11c_NK	D.acute	SD.conv	0.279609	0.646625
M_Monocyte_M_Mono_DN	D.acute	SD.conv	0.279609	0.691062
mean_PD_L1_T_CD4_EM	D.acute	SD.conv	0.279609	0.717322
mean_CD25_NK_DN	D.acute	D.conv	0.280578	-0.575735
mean_CD141_M_Mono_CD16	D.acute	D.conv	0.280578	-0.34055
mean_CD25_NK_CD16	D.acute	D.conv	0.280578	0.624607
mean_PD_L1_M_Mono_CD14	D.acute	D.conv	0.280578	0.626311
B_EffectorMemory_IgMD	D.acute	SD.conv	0.2814	-0.585414
mean_CD38_M_Basophil	SD.acute	D.acute	0.28832	-0.210814
mean_CD141_M_Basophil	SD.acute	D.acute	0.28832	0.218512
M_cDC2	SD.acute	D.acute	0.29222	0.236937
mean_CTLA_4_B_Transitional	SD.acute	D.acute	0.29222	0.59133
B_Transitional_IgD	SD.acute	D.conv	0.29304	0.484997
mean_PD_L1_M_Mono_DP	SD.acute	D.conv	0.293506	0.555617
B_cMemory_IgD	D.acute	SD.conv	0.297063	0.633832
mean_CD1c_B_Transitional	SD.acute	SD.conv	0.301471	-1.07094
mean_CD56_NK_CD56	SD.acute	SD.conv	0.301471	-0.789602
mean_CD33_M_Mono_CD14	SD.acute	SD.conv	0.301471	-0.353383
mean_CD45RA_M_cDC2	SD.acute	SD.conv	0.301471	-0.278162
mean_Ki_67_T_DN_other	SD.acute	SD.conv	0.301471	0.303905
M_M_pDC	SD.acute	SD.conv	0.301471	0.519838
mean_HLA_DR_T_CD8_Naive	SD.acute	SD.conv	0.301471	0.530542
mean_HLA_DR_NK_CD16	SD.acute	SD.conv	0.301471	0.567275
T_DN_T_NKT	SD.acute	SD.conv	0.301471	0.688039
T_CD8_Naive	SD.acute	SD.conv	0.301471	0.746108
NK_DN	SD.acute	SD.conv	0.301471	0.748136
T_CD8_EM	SD.acute	SD.conv	0.301471	0.758021
mean_CD141_M_cDC2	SD.acute	SD.conv	0.301471	0.784824
mean_HLA_DR_T_NKT	SD.acute	SD.conv	0.301471	0.906368
mean_CD56_NK_DP	SD.acute	D.acute	0.305222	-0.559239
B_Naive_IgD	SD.acute	D.acute	0.305222	0.28016
mean_Ki_67_NK_DN	SD.acute	D.acute	0.305222	0.343842
mean_CD45RA_M_cDC1	SD.acute	D.conv	0.307018	-0.961749
mean_CD45RA_NK	SD.acute	D.conv	0.307018	-0.813948
B_Naive	SD.acute	D.conv	0.307018	-0.710906
T_CD8_T_CD8_Naive	SD.acute	D.conv	0.307018	-0.61112
mean_CD141_M_pDC	SD.acute	D.conv	0.307018	-0.548432
T_T_CD8	SD.acute	D.conv	0.307018	0.412007
mean_CD27_T_CD8_CM	SD.acute	D.conv	0.307018	0.538324
B_cMemory_IgA	SD.acute	D.conv	0.307018	0.604016
mean_CD33_M_Basophil	SD.acute	D.conv	0.307018	0.756581
mean_CD1c_B_EffectorMemory	D.acute	D.conv	0.309797	-0.653108
mean_CD141_M_Mono_DN	D.acute	D.conv	0.309797	-0.47389
mean_CD38_T_DN_other	D.acute	D.conv	0.309797	0.592101
mean_Ki_67_T_CD4_CM	D.acute	D.conv	0.309797	0.597414
mean_CD11c_NK_CD16	D.acute	D.conv	0.309797	0.634882
mean_CD25_NK_DN	D.acute	SD.conv	0.313797	-1.29781
B_Transitional	D.acute	SD.conv	0.313797	-0.687362
mean_CD16_NK	D.acute	SD.conv	0.313797	-0.666724
mean_CD33_M_Monocyte	D.acute	SD.conv	0.313797	-0.565565
mean_CD23_B_Plasma	D.acute	SD.conv	0.313797	-0.54572
mean_CD33_M_Mono_CD14	D.acute	SD.conv	0.313797	-0.522999
mean_CD33_M_Mono_DN	D.acute	SD.conv	0.313797	-0.456505
mean_PD_L1_T_CD4_EMRA	D.acute	SD.conv	0.313797	-0.431917
mean_Ki_67_T_CD8_CM	D.acute	SD.conv	0.313797	0.538742
mean_CD38_T_CD8_Naive	D.acute	SD.conv	0.313797	0.554321
B_Naive_ND	D.acute	SD.conv	0.313797	0.554323
mean_CCR7_T_DN_other	D.acute	SD.conv	0.313797	0.621491
mean_CCR7_T_CD8_Naive	D.acute	SD.conv	0.313797	0.639259
mean_Ki_67_T_CD4_EM	D.acute	SD.conv	0.313797	0.66868
mean_CD16_NK_CD56	D.acute	SD.conv	0.313797	0.710859
B_cMemory_IgM	D.acute	SD.conv	0.313797	0.73262
mean_Ki_67_M_cDC2	SD.acute	D.acute	0.318592	0.165866
mean_Ki_67_T_GD	SD.acute	D.acute	0.318592	0.173122
mean_CD32_B_Transitional	SD.acute	D.acute	0.318592	0.35931
mean_CD25_NK_DN	SD.acute	D.acute	0.33233	-0.315312
B_EffectorMemory	SD.acute	D.acute	0.33233	0.248981
mean_CCR7_T_DN_other	SD.acute	D.acute	0.33233	0.353639
mean_CD209_M_Monocyte	SD.acute	D.acute	0.33233	0.436097
mean_CD209_M_Basophil	D.acute	SD.conv	0.33417	0.0974295
mean_CD64_M_Mono_DP	D.acute	SD.conv	0.33417	0.117148
mean_HLA_DR_M_Mono_DP	D.acute	SD.conv	0.33417	0.400782
mean_CD25_NK_CD56	D.acute	D.conv	0.340954	-0.896096
mean_CD27_T_CD4_Naive	D.acute	D.conv	0.340954	-0.513687
mean_CTLA_4_B_Plasma	D.acute	D.conv	0.340954	0.542028
mean_PD_L1_NK_DN	D.acute	D.conv	0.340954	0.569176
mean_CD27_T_CD8_EMRA	D.acute	D.conv	0.340954	0.579782
mean_PD_1_T_CD4_EMRA	D.acute	D.conv	0.340954	0.586471
mean_CD33_M_Mono_DP	SD.acute	D.conv	0.3419	-0.811653
mean_HLA_DR_B_EffectorMemory	SD.acute	D.acute	0.346435	-0.372466
mean_CD11c_NK_DN	SD.acute	D.acute	0.346435	-0.313572
mean_CD23_B_Naive	SD.acute	D.acute	0.346435	0.263946
mean_PD_L1_M_Mono_DN	SD.acute	D.acute	0.346435	0.504028
B_EffectorMemory_IgG	SD.acute	D.acute	0.349304	-0.313637
mean_CD32_B_Naive	D.acute	SD.conv	0.351038	-0.547481
mean_CD1c_B_Plasma	D.acute	SD.conv	0.351038	-0.439496
mean_CD33_M_cDC2	D.acute	SD.conv	0.351038	-0.405287
B_B_Inexperienced	D.acute	SD.conv	0.351038	-0.403118
mean_CTLA_4_T_Treg	D.acute	SD.conv	0.351038	-0.348228
B_EffectorMemory_IgG	D.acute	SD.conv	0.351038	-0.348111
mean_HLA_DR_T_CD4_EMRA	D.acute	SD.conv	0.351038	-0.0237732
mean_PD_L1_M_Monocyte	D.acute	SD.conv	0.351038	0.306874
mean_HLA_DR_NK_DP	D.acute	SD.conv	0.351038	0.547391
B_Memory_B_EffectorMemory	D.acute	SD.conv	0.351038	0.551876
NK_DP	D.acute	SD.conv	0.351038	0.598966
mean_PD_L1_NK_DN	D.acute	SD.conv	0.351038	0.653741
B_Plasma	D.acute	SD.conv	0.351038	0.77151
M_Mono_DP	SD.acute	D.acute	0.35634	0.132227
mean_Ki_67_M_cDC1	SD.acute	D.acute	0.356544	0.311975
mean_CD45RA_NK_DP	SD.acute	D.conv	0.357069	-0.691045
mean_HLA_DR_M_Monocyte	SD.acute	D.conv	0.357069	-0.636685
mean_HLA_DR_B_EffectorMemory	SD.acute	D.conv	0.357069	-0.47176
mean_CCR7_T_Treg	SD.acute	D.conv	0.357069	-0.418223
mean_CD56_NK_CD16	SD.acute	D.conv	0.357069	0.399307
mean_CD33_M_Monocyte	SD.acute	D.conv	0.357069	0.51294
mean_CCR7_T_CD8_Naive	SD.acute	D.conv	0.357069	0.556666
mean_CD32_B_cMemory	SD.acute	D.conv	0.357069	0.750182
mean_PD_L1_M_Basophil	D.acute	D.conv	0.359052	0.486808
mean_CD25_NK_DN	SD.acute	SD.conv	0.360294	-1.63124
T_CD4_CM	SD.acute	SD.conv	0.360294	-1.13378
mean_CD23_B_Transitional	SD.acute	SD.conv	0.360294	-0.792457
mean_HLA_DR_T_CD4_EM	SD.acute	SD.conv	0.360294	-0.612435
M_cDC1	SD.acute	SD.conv	0.360294	-0.546662
mean_CD33_M_Monocyte	SD.acute	SD.conv	0.360294	-0.269531
mean_CD27_T_CD8_CM	SD.acute	SD.conv	0.360294	0.173969
mean_CTLA_4_B_cMemory	SD.acute	SD.conv	0.360294	0.437399
mean_CD23_B_Naive	SD.acute	SD.conv	0.360294	0.464053
T_CD4_T_CD4_Naive	SD.acute	SD.conv	0.360294	0.529117
B_EffectorMemory_IgA	SD.acute	SD.conv	0.360294	0.578654
mean_CD38_T_DN_other	SD.acute	SD.conv	0.360294	0.642327
mean_CD38_T_CD8_Naive	SD.acute	SD.conv	0.360294	0.785885
NK_NK_DN	SD.acute	SD.conv	0.360294	0.791779
mean_HLA_DR_NK_DN	SD.acute	SD.conv	0.360294	0.822378
B_Inexperienced_B_Naive	SD.acute	SD.conv	0.360294	0.989116
mean_CD11c_NK_CD16	SD.acute	D.acute	0.360907	-0.312487
mean_CD1c_B_cMemory	SD.acute	D.acute	0.360907	-0.273368
mean_Ki_67_T_CD8_Naive	SD.acute	D.acute	0.360907	0.491227
B_Transitional_IgD	SD.acute	SD.conv	0.370977	0.470517
mean_CD33_M_Basophil	SD.acute	D.acute	0.371237	0.291103
B_EffectorMemory_IgD	D.acute	SD.conv	0.372093	0.636915
mean_CD33_M_cDC1	D.acute	SD.conv	0.372683	-0.918509
T_CD4_T_GD	D.acute	SD.conv	0.372683	0.432524
mean_CD1c_B_cMemory	D.acute	D.conv	0.373626	-0.623896
mean_HLA_DR_B_cMemory	D.acute	D.conv	0.373626	-0.165582
mean_HLA_DR_M_Mono_CD14	D.acute	D.conv	0.373626	0.277331
mean_CD45RA_NK_DN	D.acute	D.conv	0.373626	0.450471
T_CD8_T_CD8_CM	D.acute	D.conv	0.373626	0.495328
M_Monocyte_M_Mono_DN	D.acute	D.conv	0.373626	0.507155
T_NKT	D.acute	D.conv	0.373626	0.533371
mean_PD_1_T_GD	D.acute	D.conv	0.373626	0.573359
mean_CD33_M_Monocyte	SD.acute	D.acute	0.375742	0.250064
mean_CD27_T_CD4_EM	SD.acute	D.acute	0.375742	0.294304
T_CD4_T_NKT	SD.acute	D.acute	0.375742	0.32848
mean_CTLA_4_T_CD8_Naive	SD.acute	D.acute	0.375742	0.422703
NK_NK_CD16	D.acute	SD.conv	0.39072	-1.02196
B_Plasma_IgA	D.acute	SD.conv	0.39072	-0.54434
T_CD4_CM	D.acute	SD.conv	0.39072	-0.489356
mean_CD32_B_EffectorMemory	D.acute	SD.conv	0.39072	-0.396886
B_Naive	D.acute	SD.conv	0.39072	-0.19906
M_Monocyte_M_Mono_CD16	D.acute	SD.conv	0.39072	-0.0117757
mean_CCR7_B_Naive	D.acute	SD.conv	0.39072	0.482315
mean_PD_L1_T_CD8_EMRA	D.acute	SD.conv	0.39072	0.507338
B_Plasma_log_IgG_IgA	D.acute	SD.conv	0.39072	0.593812
mean_CD69_NK_CD16	D.acute	SD.conv	0.39072	0.618483
B_Plasma_IgG	D.acute	SD.conv	0.39072	0.773107
T_T_DN	SD.acute	D.acute	0.390938	-0.393831
mean_CD209_M_Mono_CD16	SD.acute	D.acute	0.390938	-0.375442
M_Monocyte_M_Mono_DN	SD.acute	D.acute	0.390938	-0.233909
mean_PD_1_T_CD8_Naive	SD.acute	D.acute	0.390938	-0.233135
B_Naive_ND	SD.acute	D.acute	0.390938	-0.0970315
mean_Ki_67_M_Mono_DP	SD.acute	D.conv	0.395118	0.266342
mean_CD25_B_cMemory	SD.conv	D.conv	0.4	-1.24194
mean_CD45RA_NK_CD56	SD.conv	D.conv	0.4	-1.23078
mean_CD27_T_CD4_Naive	SD.conv	D.conv	0.4	-1.20381
B_Transitional	SD.conv	D.conv	0.4	-1.08238
T_CD8_T_CD8_EMRA	SD.conv	D.conv	0.4	-0.998612
mean_CD45RA_M_cDC1	SD.conv	D.conv	0.4	-0.96667
mean_CD23_B_Plasma	SD.conv	D.conv	0.4	-0.91315
mean_HLA_DR_NK_CD16	SD.conv	D.conv	0.4	-0.858954
B_cMemory_IgA	SD.conv	D.conv	0.4	-0.839682
M_Monocyte_M_Mono_DN	SD.conv	D.conv	0.4	-0.838518
mean_CD56_NK_DP	SD.conv	D.conv	0.4	-0.812826
mean_CD38_T_CD4_Naive	SD.conv	D.conv	0.4	-0.808403
mean_CD45RA_M_Mono_CD16	SD.conv	D.conv	0.4	-0.772123
mean_CCR7_T_CD4_EM	SD.conv	D.conv	0.4	-0.754545
B_Naive	SD.conv	D.conv	0.4	-0.746544
mean_CD45RA_B_Plasma	SD.conv	D.conv	0.4	-0.743103
mean_CD141_M_cDC2	SD.conv	D.conv	0.4	-0.710598
mean_CTLA_4_T_GD	SD.conv	D.conv	0.4	-0.654143
mean_CD11c_NK_CD16	SD.conv	D.conv	0.4	-0.470572
T_CD4_CM	SD.conv	D.conv	0.4	-0.414992
mean_CTLA_4_B_Naive	SD.conv	D.conv	0.4	-0.282672
mean_CD1c_B_Transitional	SD.conv	D.conv	0.4	-0.205495
mean_CD27_T_DN_other	SD.conv	D.conv	0.4	-0.157951
B_cMemory_IgG	SD.conv	D.conv	0.4	-0.0689761
mean_CD141_M_Mono_CD16	SD.conv	D.conv	0.4	0.287826
mean_Ki_67_B_Naive	SD.conv	D.conv	0.4	0.331591
mean_PD_L1_M_Mono_CD16	SD.conv	D.conv	0.4	0.416972
mean_CD45RA_M_Mono_CD14	SD.conv	D.conv	0.4	0.426057
M_Basophil	SD.conv	D.conv	0.4	0.443428
mean_Ki_67_M_Mono_DN	SD.conv	D.conv	0.4	0.459481
mean_HLA_DR_T_CD8_Naive	SD.conv	D.conv	0.4	0.465406
mean_PD_L1_NK_DP	SD.conv	D.conv	0.4	0.505039
mean_PD_1_T_CD8_EM	SD.conv	D.conv	0.4	0.524295
mean_CD209_M_Mono_DP	SD.conv	D.conv	0.4	0.52467
mean_CD45RA_NK_DN	SD.conv	D.conv	0.4	0.533673
mean_CD56_NK_CD16	SD.conv	D.conv	0.4	0.568586
T_GD	SD.conv	D.conv	0.4	0.60474
mean_CD69_NK_CD56	SD.conv	D.conv	0.4	0.617556
mean_HLA_DR_M_cDC1	SD.conv	D.conv	0.4	0.619003
mean_HLA_DR_T_CD4_EM	SD.conv	D.conv	0.4	0.686591
mean_CCR7_T_NKT	SD.conv	D.conv	0.4	0.768878
mean_CD25_NK_DP	SD.conv	D.conv	0.4	0.772263
mean_PD_L1_T_Treg	SD.conv	D.conv	0.4	0.776404
mean_CD16_NK	SD.conv	D.conv	0.4	0.838838
mean_CD11c_NK_CD56	SD.conv	D.conv	0.4	0.84468
B_Naive_IgM	SD.conv	D.conv	0.4	0.848461
mean_CTLA_4_T_NKT	SD.conv	D.conv	0.4	0.875665
mean_CCR7_B_Naive	SD.conv	D.conv	0.4	0.887764
B_EffectorMemory	SD.conv	D.conv	0.4	0.90519
mean_CD209_M_Mono_DN	SD.conv	D.conv	0.4	0.919368
mean_HLA_DR_T_CD4_CM	SD.conv	D.conv	0.4	0.947477
mean_CD38_NK_DP	SD.conv	D.conv	0.4	0.95252
mean_HLA_DR_T_CD8_EM	SD.conv	D.conv	0.4	0.96563
mean_CD33_M_Mono_CD16	SD.conv	D.conv	0.4	0.966905
M_Mono_DN	SD.conv	D.conv	0.4	0.972711
mean_Ki_67_T_CD8_EM	SD.conv	D.conv	0.4	0.989115
T_T_CD4	SD.conv	D.conv	0.4	0.990428
mean_PD_1_NK_DN	SD.conv	D.conv	0.4	0.996068
M_Monocyte_M_Mono_CD14	SD.conv	D.conv	0.4	1.00165
mean_CD32_B_Naive	SD.conv	D.conv	0.4	1.00566
mean_PD_L1_B_Transitional	SD.conv	D.conv	0.4	1.04304
mean_CD38_M_Mono_CD14	SD.conv	D.conv	0.4	1.04417
mean_CD209_M_Basophil	SD.conv	D.conv	0.4	1.05901
mean_CD27_T_CD4_EM	SD.conv	D.conv	0.4	1.07718
mean_CD27_T_NKT	SD.conv	D.conv	0.4	1.08204
mean_CD33_M_Basophil	SD.conv	D.conv	0.4	1.08399
mean_Ki_67_T_CD8_Naive	SD.conv	D.conv	0.4	1.08524
mean_CD38_B_EffectorMemory	SD.conv	D.conv	0.4	1.08802
mean_Ki_67_T_NKT	SD.conv	D.conv	0.4	1.11039
mean_CD64_M_Mono_DN	SD.conv	D.conv	0.4	1.12933
mean_CD38_NK_CD56	SD.conv	D.conv	0.4	1.20264
mean_CD32_B_cMemory	SD.conv	D.conv	0.4	1.248
mean_CD38_T_NKT	SD.conv	D.conv	0.4	1.28376
mean_HLA_DR_M_Mono_DN	SD.conv	D.conv	0.4	1.57199
B_Naive_IgM	SD.acute	D.acute	0.406492	-0.380042
mean_PD_1_NK	SD.acute	D.acute	0.406492	-0.293814
B_cMemory_IgA	SD.acute	D.acute	0.406492	0.0314693
mean_CD38_T_CD8_Naive	SD.acute	D.acute	0.406492	0.122698
mean_HLA_DR_M_Mono_DP	SD.acute	SD.conv	0.406699	0.225408
mean_CD209_M_Mono_DP	SD.acute	SD.conv	0.406699	0.339244
M_pDC	D.acute	D.conv	0.408235	-0.605775
mean_HLA_DR_M_Mono_DN	D.acute	D.conv	0.408235	-0.605247
mean_HLA_DR_NK_CD16	D.acute	D.conv	0.408235	-0.48785
mean_CD56_NK_CD16	D.acute	D.conv	0.408235	0.303367
mean_CD38_T_CD4_EMRA	D.acute	D.conv	0.408235	0.443804
mean_CTLA_4_B_cMemory	D.acute	D.conv	0.408235	0.506442
mean_CD33_M_Mono_CD16	D.acute	D.conv	0.408235	0.515779
mean_HLA_DR_T_CD4_CM	D.acute	D.conv	0.408235	0.526898
mean_HLA_DR_T_CD4_EMRA	SD.acute	D.conv	0.410733	-0.803426
mean_CD27_T_CD4_CM	SD.acute	D.conv	0.410733	-0.601687
mean_HLA_DR_B_Transitional	SD.acute	D.conv	0.410733	-0.547718
B_EffectorMemory_IgG	SD.acute	D.conv	0.410733	-0.546582
mean_HLA_DR_M_Basophil	SD.acute	D.conv	0.410733	0.140339
B_Naive_ND	SD.acute	D.conv	0.410733	0.507887
M_Basophil	D.acute	SD.conv	0.413831	-0.273498
mean_CD45RA_M_cDC1	D.acute	SD.conv	0.413831	0.494081
mean_HLA_DR_T_CD4_Naive	SD.acute	D.acute	0.422401	-0.0043677
M_Mono_CD14	SD.acute	D.acute	0.422401	0.0234059
T_T_CD8	SD.acute	D.acute	0.422401	0.305338
mean_CD33_M_cDC1	SD.acute	SD.conv	0.426471	-0.531394
mean_PD_L1_M_Basophil	SD.acute	SD.conv	0.426471	-0.487799
M_Basophil	SD.acute	SD.conv	0.426471	-0.453368
mean_CD45RA_NK	SD.acute	SD.conv	0.426471	-0.398018
mean_CD23_B_cMemory	SD.acute	SD.conv	0.426471	-0.268148
mean_CD33_M_cDC2	SD.acute	SD.conv	0.426471	-0.218522
B_cMemory_ND	SD.acute	SD.conv	0.426471	0.181999
mean_HLA_DR_NK_CD56	SD.acute	SD.conv	0.426471	0.444595
mean_CD25_NK	SD.acute	SD.conv	0.426471	0.473463
M_Monocyte_M_Mono_DN	SD.acute	SD.conv	0.426471	0.497206
mean_CTLA_4_T_CD8_Naive	SD.acute	SD.conv	0.426471	0.50048
mean_CCR7_T_CD4_Naive	SD.acute	SD.conv	0.426471	0.540568
mean_CD38_T_CD4_Naive	SD.acute	SD.conv	0.426471	0.54734
mean_PD_1_T_CD4_Naive	SD.acute	SD.conv	0.426471	0.555974
mean_PD_1_T_GD	SD.acute	SD.conv	0.426471	0.55775
mean_CD56_NK_DN	SD.acute	SD.conv	0.426471	0.566438
mean_PD_L1_M_Mono_DN	SD.acute	SD.conv	0.426471	0.588769
B_Memory_B_EffectorMemory	SD.acute	SD.conv	0.426471	0.59446
mean_CD141_M_Mono_DN	SD.acute	SD.conv	0.426471	0.626932
T_CD4_EMRA	SD.acute	SD.conv	0.426471	0.671582
mean_PD_L1_T_CD4_EMRA	SD.acute	SD.conv	0.426471	0.721916
mean_PD_1_T_CD8_Naive	SD.acute	SD.conv	0.426471	0.730391
B_Transitional_IgD	D.acute	D.conv	0.428943	0.309323
mean_Ki_67_B_Plasma	D.acute	SD.conv	0.432845	-0.625442
mean_CD56_NK_CD56	D.acute	SD.conv	0.432845	-0.476467
mean_CD45RA_M_pDC	D.acute	SD.conv	0.432845	-0.443912
mean_CD32_B_cMemory	D.acute	SD.conv	0.432845	-0.420727
mean_CTLA_4_T_CD4_EMRA	D.acute	SD.conv	0.432845	-0.303747
mean_HLA_DR_M_pDC	D.acute	SD.conv	0.432845	-0.259707
mean_CD38_T_DN_other	D.acute	SD.conv	0.432845	0.191112
NK_DN	D.acute	SD.conv	0.432845	0.414184
mean_CCR7_T_CD4_EM	D.acute	SD.conv	0.432845	0.465833
mean_PD_L1_NK_DP	D.acute	SD.conv	0.432845	0.577456
mean_PD_1_T_CD4_Naive	D.acute	SD.conv	0.432845	0.585493
mean_CTLA_4_T_CD4_EM	D.acute	SD.conv	0.432845	0.643287
mean_PD_1_T_CD4_EMRA	D.acute	SD.conv	0.432845	0.648759
mean_CD25_NK_DP	D.acute	SD.conv	0.432845	0.654116
B_Transitional_IgD	SD.acute	D.acute	0.435567	0.0627954
mean_CD27_T_CD8_EMRA	SD.acute	D.acute	0.43866	0.176306
T_CD8_EM	SD.acute	D.acute	0.43866	0.206646
mean_CD38_T_CD4_Naive	SD.acute	D.acute	0.43866	0.386728
mean_CD27_T_DN_other	D.acute	D.conv	0.444276	-0.519332
T_DN_T_NKT	D.acute	D.conv	0.444276	-0.0356357
T_CD4_EM	D.acute	D.conv	0.444276	0.456168
mean_CD33_M_Mono_DN	D.acute	D.conv	0.444276	0.548873
T_CD8_CM	D.acute	D.conv	0.444276	0.618715
mean_CTLA_4_T_CD4_EM	D.acute	D.conv	0.444276	0.625618
B_Plasma	D.acute	D.conv	0.444276	0.660693
mean_PD_L1_M_Basophil	SD.acute	D.acute	0.450581	-0.311628
B_EffectorMemory_IgM	SD.acute	D.acute	0.450624	0.622044
M_Mono_DP	SD.acute	D.conv	0.453056	0.359966
mean_CD1c_B_Plasma	SD.acute	D.acute	0.455263	-0.321572
mean_CD56_NK_CD56	SD.acute	D.acute	0.455263	-0.299258
mean_CCR7_T_CD8_EMRA	SD.acute	D.acute	0.455263	0.238977
mean_CD38_B_Transitional	SD.acute	D.acute	0.455263	0.372928
B_Plasma_IgMD	SD.acute	SD.conv	0.465755	0.381322
mean_CD33_M_Mono_DP	D.acute	D.conv	0.466973	-0.505189
mean_CD141_M_Basophil	D.acute	D.conv	0.466973	-0.333575
mean_Ki_67_M_Mono_DP	D.acute	D.conv	0.466973	0.389242
T_DN_T_NKT	SD.acute	D.conv	0.46904	0.234556
mean_Ki_67_M_cDC1	SD.acute	D.conv	0.46904	0.314423
T_NKT	SD.acute	D.conv	0.46904	0.413398
T_CD4_T_CD4_EMRA	SD.acute	D.conv	0.46904	0.415275
M_pDC	SD.acute	D.conv	0.46904	0.448057
B_EffectorMemory_IgD	SD.acute	SD.conv	0.476285	-0.304508
M_Monocyte_M_Mono_DP	SD.acute	SD.conv	0.476969	0.478658
mean_Ki_67_B_cMemory	D.acute	SD.conv	0.477411	-0.47318
mean_CD27_T_DN_other	D.acute	SD.conv	0.477411	-0.426127
mean_Ki_67_T_CD4_Naive	D.acute	SD.conv	0.477411	-0.165415
mean_PD_L1_B_Transitional	D.acute	SD.conv	0.477411	-0.00858568
mean_HLA_DR_T_CD4_EM	D.acute	SD.conv	0.477411	0.0337368
mean_Ki_67_B_Naive	D.acute	SD.conv	0.477411	0.136998
mean_CD209_M_cDC2	D.acute	SD.conv	0.477411	0.480245
mean_CD27_T_CD4_EM	D.acute	SD.conv	0.477411	0.494671
mean_HLA_DR_T_CD8_EM	D.acute	SD.conv	0.477411	0.496626
mean_PD_1_T_CD4_CM	D.acute	SD.conv	0.477411	0.524683
T_CD8_Naive	D.acute	SD.conv	0.477411	0.572199
mean_PD_L1_NK	D.acute	SD.conv	0.477411	0.594444
B_cMemory_IgMD	D.acute	D.conv	0.482085	-0.519702
mean_CTLA_4_T_DN_other	D.acute	D.conv	0.482085	-0.260569
mean_CD45RA_M_pDC	D.acute	D.conv	0.482085	-0.224161
mean_CD45RA_NK_CD16	D.acute	D.conv	0.482085	-0.222806
mean_CD32_B_Naive	D.acute	D.conv	0.482085	0.272564
mean_CD141_M_Mono_CD14	D.acute	D.conv	0.482085	0.34334
mean_Ki_67_M_pDC	D.acute	D.conv	0.482085	0.413753
mean_CD209_M_cDC2	D.acute	D.conv	0.482085	0.470458
mean_PD_L1_T_CD4_EMRA	D.acute	D.conv	0.482085	0.472125
M_M_Basophil	SD.acute	D.acute	0.484826	-0.248812
M_Basophil	SD.acute	D.acute	0.484826	-0.0686037
mean_PD_1_NK_DP	SD.acute	D.acute	0.489482	-0.27992
T_CD4_T_CD4_Naive	SD.acute	D.acute	0.489482	-0.103822
mean_CD209_M_Basophil	SD.acute	SD.conv	0.497549	-0.846264
mean_CD27_T_DN_other	SD.acute	SD.conv	0.497549	-0.588155
mean_CD27_T_CD4_EMRA	SD.acute	SD.conv	0.497549	-0.470737
NK_CD16	SD.acute	SD.conv	0.497549	-0.436133
mean_CD8_NK	SD.acute	SD.conv	0.497549	-0.289215
B_Plasma_IgM	SD.acute	SD.conv	0.497549	0.0957339
mean_CD45RA_M_Basophil	SD.acute	SD.conv	0.497549	0.410046
mean_CTLA_4_T_CD4_Naive	SD.acute	SD.conv	0.497549	0.462424
mean_Ki_67_T_CD8_Naive	SD.acute	SD.conv	0.497549	0.503163
M_M_Basophil	SD.acute	SD.conv	0.497549	0.510796
mean_Ki_67_B_Plasma	SD.acute	SD.conv	0.497549	0.541044
mean_CD27_T_NKT	SD.acute	SD.conv	0.497549	0.658994
B_Transitional_IgD	D.acute	SD.conv	0.502146	0.303541
mean_CD33_M_Basophil	D.acute	SD.conv	0.503754	-0.306249
mean_CD38_M_cDC1	D.acute	SD.conv	0.503754	0.0707703
B_cMemory_IgD	D.acute	D.conv	0.50559	0.0651765
mean_CD45RA_M_cDC1	D.acute	D.conv	0.506588	-0.230651
T_CD4_EM	SD.acute	D.acute	0.507084	-0.289884
mean_HLA_DR_B_Naive	SD.acute	D.acute	0.507084	-0.185335
mean_CCR7_T_CD4_EMRA	SD.acute	D.acute	0.507084	0.304083
M_Monocyte_M_Mono_DP	SD.acute	D.conv	0.515508	0.474888
B_EffectorMemory_ND	SD.acute	D.acute	0.520493	-0.16979
mean_CD23_B_cMemory	D.acute	D.conv	0.521241	-0.384469
mean_CD141_M_pDC	D.acute	D.conv	0.521241	-0.32894
NK_DN	D.acute	D.conv	0.521241	-0.164367
mean_CCR7_T_CD4_EM	D.acute	D.conv	0.521241	-0.121042
M_M_pDC	D.acute	D.conv	0.521241	-0.0261417
mean_CD16_NK	D.acute	D.conv	0.521241	0.265233
mean_CD56_NK	D.acute	D.conv	0.521241	0.417262
T_CD8_T_NKT	D.acute	D.conv	0.521241	0.433303
mean_Ki_67_T_CD4_Naive	D.acute	D.conv	0.521241	0.440982
mean_CD69_NK_CD16	D.acute	D.conv	0.521241	0.51789
T_CD8_EM	D.acute	D.conv	0.521241	0.649781
mean_CD27_T_CD8_CM	D.acute	SD.conv	0.52381	-0.56995
mean_CD25_B_Plasma	D.acute	SD.conv	0.52381	-0.469193
NK_CD16	D.acute	SD.conv	0.52381	-0.370331
mean_CD141_M_Mono_DN	D.acute	SD.conv	0.52381	-0.210668
mean_Ki_67_M_Mono_CD16	D.acute	SD.conv	0.52381	-0.0785872
B_cMemory_ND	D.acute	SD.conv	0.52381	-0.00193872
B_EffectorMemory_IgA	D.acute	SD.conv	0.52381	0.208747
mean_CD25_B_Transitional	D.acute	SD.conv	0.52381	0.236731
B_Inexperienced_B_Naive	D.acute	SD.conv	0.52381	0.341449
mean_CTLA_4_T_NKT	D.acute	SD.conv	0.52381	0.381557
mean_HLA_DR_NK	D.acute	SD.conv	0.52381	0.433176
mean_CD141_M_Mono_CD14	D.acute	SD.conv	0.52381	0.546946
T_CD8_EM	D.acute	SD.conv	0.52381	0.566299
T_DN_T_GD	SD.acute	D.acute	0.525004	-0.304692
mean_CD56_NK_DN	SD.acute	D.acute	0.525004	-0.178684
T_CD8_T_CD8_Naive	SD.acute	D.acute	0.525004	0.329589
T_DN_other	SD.acute	D.conv	0.530444	-0.170959
mean_CD25_B_Transitional	SD.acute	D.conv	0.530444	-0.0161062
mean_CD38_M_Basophil	SD.acute	D.conv	0.530444	0.215304
M_M_Basophil	SD.acute	D.conv	0.530444	0.283242
mean_CD141_M_Mono_DN	SD.acute	D.conv	0.530444	0.423309
mean_HLA_DR_T_CD4_CM	SD.acute	D.conv	0.530444	0.518692
mean_CD141_M_cDC2	SD.acute	D.conv	0.530444	0.679855
B_EffectorMemory_IgM	D.acute	D.conv	0.547853	0.27374
mean_CD141_M_Mono_DP	D.acute	D.conv	0.547902	0.31164
B_EffectorMemory_ND	D.acute	SD.conv	0.552307	0.321624
mean_CD209_M_Mono_DP	D.acute	SD.conv	0.552307	0.374229
M_Monocyte_M_Mono_DP	D.acute	SD.conv	0.552307	0.433411
mean_CD23_B_cMemory	SD.acute	D.acute	0.561769	-0.289167
T_CD8_Naive	SD.acute	D.acute	0.561769	0.178216
mean_HLA_DR_T_CD8_CM	SD.acute	D.acute	0.561769	0.183436
mean_CD25_B_EffectorMemory	D.acute	D.conv	0.562082	-0.284769
mean_CTLA_4_B_Naive	D.acute	D.conv	0.562082	0.0440475
mean_Ki_67_M_Mono_CD16	D.acute	D.conv	0.562082	0.0977256
mean_CD45RA_B_EffectorMemory	D.acute	D.conv	0.562082	0.237641
mean_CD11c_NK_DN	D.acute	D.conv	0.562082	0.269626
B_Plasma_IgD	SD.conv	D.conv	0.563703	-0.645497
B_Plasma_IgMD	SD.conv	D.conv	0.563703	-0.645497
mean_HLA_DR_T_DN_other	D.acute	SD.conv	0.572039	-0.798043
mean_CTLA_4_T_CD4_Naive	D.acute	SD.conv	0.572039	0.0256071
T_DN_T_NKT	D.acute	SD.conv	0.572039	0.38494
mean_CD45RA_NK_DP	D.acute	SD.conv	0.572039	0.388659
mean_HLA_DR_NK_CD16	D.acute	SD.conv	0.572039	0.389407
mean_CD45RA_NK	D.acute	SD.conv	0.572039	0.420872
mean_CD25_NK_CD16	D.acute	SD.conv	0.572039	0.524462
B_Transitional	SD.acute	SD.conv	0.573529	-0.570589
NK_DP	SD.acute	SD.conv	0.573529	-0.498911
B_Plasma_ND	SD.acute	SD.conv	0.573529	-0.47814
T_DN_T_GD	SD.acute	SD.conv	0.573529	-0.435701
NK_NK_CD16	SD.acute	SD.conv	0.573529	-0.407252
B_EffectorMemory	SD.acute	SD.conv	0.573529	-0.299192
mean_CD33_M_Mono_DN	SD.acute	SD.conv	0.573529	0.011915
mean_CD33_M_pDC	SD.acute	SD.conv	0.573529	0.20513
mean_CTLA_4_T_DN_other	SD.acute	SD.conv	0.573529	0.287879
mean_CD56_NK_DP	SD.acute	SD.conv	0.573529	0.303681
mean_HLA_DR_T_CD4_Naive	SD.acute	SD.conv	0.573529	0.351333
mean_CD27_T_Treg	SD.acute	SD.conv	0.573529	0.464211
mean_Ki_67_T_CD4_Naive	SD.acute	SD.conv	0.573529	0.48511
mean_HLA_DR_T_CD8_EM	SD.acute	SD.conv	0.573529	0.507806
mean_CTLA_4_T_CD4_EMRA	SD.acute	SD.conv	0.573529	0.525274
mean_CD141_M_Basophil	SD.acute	SD.conv	0.573529	0.541834
mean_PD_L1_M_cDC1	D.acute	D.conv	0.590816	0.25432
M_Monocyte_M_Mono_DP	D.acute	D.conv	0.590816	0.397784
B_Transitional_IgMD	D.acute	SD.conv	0.591667	-0.298189
mean_CD64_M_Basophil	SD.acute	D.acute	0.595483	0.271437
mean_CD209_M_cDC1	SD.acute	D.acute	0.595535	-0.343395
mean_CD141_M_cDC1	SD.acute	D.acute	0.595535	0.334154
T_T_DN	SD.acute	D.conv	0.596491	-0.397928
NK_NK_DP	SD.acute	D.conv	0.596491	-0.397162
T_T_CD4	SD.acute	D.conv	0.596491	-0.312765
mean_CD56_NK_DP	SD.acute	D.conv	0.596491	-0.303348
NK_NK_CD16	SD.acute	D.conv	0.596491	-0.0147597
B_Plasma_ND	SD.acute	D.conv	0.596491	0.352163
T_CD8_T_NKT	SD.acute	D.conv	0.596491	0.413322
mean_Ki_67_B_cMemory	SD.acute	D.conv	0.596491	0.416433
NK_NK_CD56	SD.acute	D.conv	0.596491	0.54187
B_EffectorMemory_ND	SD.acute	D.conv	0.596491	0.714604
mean_HLA_DR_T_CD8_Naive	SD.acute	D.acute	0.599705	-0.208816
mean_CD27_T_CD4_CM	D.acute	D.conv	0.604017	-0.407382
mean_CD27_T_CD8_CM	D.acute	D.conv	0.604017	-0.353394
mean_CD141_M_cDC2	D.acute	D.conv	0.604017	-0.103645
mean_HLA_DR_M_Monocyte	D.acute	D.conv	0.604017	0.165586
mean_PD_L1_B_Naive	D.acute	D.conv	0.604017	0.271075
mean_CD33_M_Monocyte	D.acute	D.conv	0.604017	0.338445
mean_Ki_67_B_Transitional	D.acute	D.conv	0.604017	0.400386
mean_CD33_M_pDC	D.acute	D.conv	0.604017	0.466159
mean_HLA_DR_NK_DP	D.acute	D.conv	0.604017	0.526441
T_CD4_CM	SD.acute	D.acute	0.619087	-0.316111
mean_CD11c_NK_DP	SD.acute	D.acute	0.619087	0.0977484
mean_CD56_NK_CD16	D.acute	SD.conv	0.6221	-0.514851
M_M_Monocyte	D.acute	SD.conv	0.6221	-0.141494
mean_CTLA_4_T_CD4_CM	D.acute	SD.conv	0.6221	0.0601296
mean_PD_L1_M_Mono_CD14	D.acute	SD.conv	0.6221	0.111194
mean_CTLA_4_B_Naive	D.acute	SD.conv	0.6221	0.117515
B_Naive_IgM	D.acute	SD.conv	0.6221	0.459826
B_Transitional_IgMD	D.acute	D.conv	0.625689	-0.29329
T_CD8_T_CD8_Naive	SD.conv	D.conv	0.628571	-0.9491
mean_CD1c_B_Naive	SD.conv	D.conv	0.628571	-0.899436
T_CD4_EMRA	SD.conv	D.conv	0.628571	-0.820549
T_CD4_T_CD4_CM	SD.conv	D.conv	0.628571	-0.804625
mean_CD69_NK_CD16	SD.conv	D.conv	0.628571	-0.723157
mean_PD_L1_B_EffectorMemory	SD.conv	D.conv	0.628571	-0.709419
T_Treg	SD.conv	D.conv	0.628571	-0.637141
mean_CD27_T_Treg	SD.conv	D.conv	0.628571	-0.635594
mean_Ki_67_B_Plasma	SD.conv	D.conv	0.628571	-0.62809
mean_CD25_B_Transitional	SD.conv	D.conv	0.628571	-0.616404
mean_CD45RA_M_Monocyte	SD.conv	D.conv	0.628571	-0.583528
mean_Ki_67_M_Basophil	SD.conv	D.conv	0.628571	-0.567728
T_CD8_CM	SD.conv	D.conv	0.628571	-0.545581
mean_CD38_B_Naive	SD.conv	D.conv	0.628571	-0.521343
mean_CD8_NK	SD.conv	D.conv	0.628571	-0.515239
B_EffectorMemory_IgA	SD.conv	D.conv	0.628571	-0.506286
mean_CD25_B_EffectorMemory	SD.conv	D.conv	0.628571	-0.482379
mean_CD23_B_cMemory	SD.conv	D.conv	0.628571	-0.477179
mean_CD27_T_CD4_CM	SD.conv	D.conv	0.628571	-0.443606
mean_CD56_NK	SD.conv	D.conv	0.628571	-0.420318
mean_PD_L1_M_Mono_DP	SD.conv	D.conv	0.628571	-0.402388
B_cMemory	SD.conv	D.conv	0.628571	-0.396179
B_Naive_IgMD	SD.conv	D.conv	0.628571	-0.393095
mean_CCR7_T_CD4_EMRA	SD.conv	D.conv	0.628571	-0.368728
mean_CTLA_4_B_Plasma	SD.conv	D.conv	0.628571	-0.315404
mean_CD141_M_pDC	SD.conv	D.conv	0.628571	-0.292248
T_NKT	SD.conv	D.conv	0.628571	-0.264437
B_Naive_IgD	SD.conv	D.conv	0.628571	-0.203029
mean_CD64_M_Basophil	SD.conv	D.conv	0.628571	-0.201104
mean_CD69_NK_DN	SD.conv	D.conv	0.628571	-0.121782
B_B_Plasma	SD.conv	D.conv	0.628571	-0.0749189
mean_Ki_67_M_Monocyte	SD.conv	D.conv	0.628571	0.0552749
mean_CD45RA_B_cMemory	SD.conv	D.conv	0.628571	0.0954088
mean_CD33_M_Mono_DP	SD.conv	D.conv	0.628571	0.145274
mean_CD23_B_Naive	SD.conv	D.conv	0.628571	0.146314
mean_CD45RA_M_pDC	SD.conv	D.conv	0.628571	0.148174
mean_CD25_NK	SD.conv	D.conv	0.628571	0.215799
mean_CD1c_B_EffectorMemory	SD.conv	D.conv	0.628571	0.294132
mean_CD38_T_DN_other	SD.conv	D.conv	0.628571	0.300784
B_B_Memory	SD.conv	D.conv	0.628571	0.302639
mean_CTLA_4_B_cMemory	SD.conv	D.conv	0.628571	0.306884
mean_PD_1_T_CD8_CM	SD.conv	D.conv	0.628571	0.318971
mean_CD11c_NK_DP	SD.conv	D.conv	0.628571	0.322376
mean_CTLA_4_T_DN_other	SD.conv	D.conv	0.628571	0.347903
mean_Ki_67_T_CD4_EMRA	SD.conv	D.conv	0.628571	0.386425
mean_PD_1_NK_DP	SD.conv	D.conv	0.628571	0.392207
M_pDC	SD.conv	D.conv	0.628571	0.398361
B_Naive_ND	SD.conv	D.conv	0.628571	0.414861
mean_CD33_M_Mono_CD14	SD.conv	D.conv	0.628571	0.449671
T_CD4_EM	SD.conv	D.conv	0.628571	0.454133
mean_PD_L1_M_cDC2	SD.conv	D.conv	0.628571	0.46691
B_Plasma_log_IgG_IgA	SD.conv	D.conv	0.628571	0.495753
mean_CD209_M_Monocyte	SD.conv	D.conv	0.628571	0.500703
mean_PD_1_T_GD	SD.conv	D.conv	0.628571	0.508881
M_cDC1	SD.conv	D.conv	0.628571	0.516411
mean_CD38_M_Basophil	SD.conv	D.conv	0.628571	0.519796
mean_CD33_M_cDC2	SD.conv	D.conv	0.628571	0.520684
mean_CD27_T_CD4_EMRA	SD.conv	D.conv	0.628571	0.552088
mean_CD33_M_Monocyte	SD.conv	D.conv	0.628571	0.62511
mean_CTLA_4_B_Transitional	SD.conv	D.conv	0.628571	0.629943
NK_CD16	SD.conv	D.conv	0.628571	0.640995
T_DN_other	SD.conv	D.conv	0.628571	0.647174
mean_CD33_M_Mono_DN	SD.conv	D.conv	0.628571	0.671173
mean_HLA_DR_T_GD	SD.conv	D.conv	0.628571	0.764726
mean_CD38_NK_CD16	SD.conv	D.conv	0.628571	0.802099
mean_HLA_DR_T_CD8_EMRA	SD.conv	D.conv	0.628571	0.81588
B_Inexperienced_B_Naive	SD.conv	D.conv	0.628571	0.818148
mean_CD38_M_Mono_DN	SD.conv	D.conv	0.628571	0.821338
mean_HLA_DR_M_Mono_DP	SD.conv	D.conv	0.628571	0.851944
mean_PD_L1_T_CD8_CM	SD.conv	D.conv	0.628571	0.853911
mean_CD38_B_Plasma	SD.conv	D.conv	0.628571	0.870856
mean_CD38_T_GD	SD.conv	D.conv	0.628571	0.882264
mean_HLA_DR_NK_CD56	SD.conv	D.conv	0.628571	0.893648
M_cDC2	SD.conv	D.conv	0.628571	0.941079
mean_Ki_67_T_CD8_EMRA	SD.conv	D.conv	0.628571	0.945899
mean_Ki_67_T_CD4_Naive	SD.conv	D.conv	0.628571	0.953321
mean_Ki_67_B_Transitional	SD.conv	D.conv	0.628571	0.977348
mean_HLA_DR_T_NKT	SD.conv	D.conv	0.628571	1.06482
M_Mono_CD16	SD.conv	D.conv	0.628571	1.13308
B_Transitional_IgMD	SD.acute	SD.conv	0.632048	-0.497035
mean_PD_L1_M_Mono_DP	D.acute	D.conv	0.635215	-0.198161
mean_CD33_M_Basophil	D.acute	D.conv	0.635215	0.464228
mean_HLA_DR_T_CD4_EMRA	SD.acute	D.acute	0.638731	-0.416356
mean_CD141_M_pDC	SD.acute	D.acute	0.638731	-0.142905
mean_CCR7_T_CD4_Naive	SD.acute	D.acute	0.638731	0.0208945
B_Transitional	SD.acute	D.acute	0.638731	0.0481939
mean_CCR7_T_CD4_CM	SD.acute	D.acute	0.638731	0.304721
NK_NK_CD16	D.acute	D.conv	0.647467	-0.420496
mean_CD27_T_GD	D.acute	D.conv	0.647467	-0.257243
B_EffectorMemory_IgG	D.acute	D.conv	0.647467	-0.138514
mean_CCR7_T_CD8_CM	D.acute	D.conv	0.647467	0.0432929
mean_HLA_DR_T_CD4_EMRA	D.acute	D.conv	0.647467	0.0451164
mean_CD16_NK_DP	D.acute	D.conv	0.647467	0.147395
mean_Ki_67_M_cDC2	D.acute	D.conv	0.647467	0.484698
mean_HLA_DR_T_DN_other	SD.acute	SD.conv	0.654412	-0.88826
mean_CD32_B_Transitional	SD.acute	SD.conv	0.654412	-0.789326
mean_CD25_B_cMemory	SD.acute	SD.conv	0.654412	-0.563838
mean_HLA_DR_T_CD4_CM	SD.acute	SD.conv	0.654412	-0.288715
mean_Ki_67_B_cMemory	SD.acute	SD.conv	0.654412	0.163553
mean_HLA_DR_M_Basophil	SD.acute	SD.conv	0.654412	0.408288
mean_CD11c_NK_DN	SD.acute	SD.conv	0.654412	0.426361
M_Mono_DP	D.acute	SD.conv	0.655792	0.10863
mean_HLA_DR_T_CD4_CM	SD.acute	D.acute	0.658625	-0.334429
mean_PD_1_NK_CD56	SD.acute	D.acute	0.658625	-0.309075
mean_PD_1_T_DN_other	SD.acute	D.acute	0.658625	-0.230484
mean_CD27_T_DN_other	SD.acute	D.acute	0.658625	0.0190494
mean_PD_1_T_CD4_CM	SD.acute	D.acute	0.658625	0.044486
NK_DP	SD.acute	D.conv	0.664603	-0.973292
mean_HLA_DR_M_Mono_CD14	SD.acute	D.conv	0.664603	-0.315104
mean_CD27_T_Treg	SD.acute	D.conv	0.664603	-0.151412
mean_CD38_T_CD4_Naive	SD.acute	D.conv	0.664603	0.0271002
mean_CD209_M_Basophil	SD.acute	D.conv	0.664603	0.187767
NK_NK_DN	SD.acute	D.conv	0.664603	0.206955
M_M_pDC	SD.acute	D.conv	0.664603	0.272134
mean_CD33_M_pDC	SD.acute	D.conv	0.664603	0.287913
M_Monocyte_M_Mono_DN	SD.acute	D.conv	0.664603	0.29392
mean_CD33_M_cDC2	SD.acute	D.conv	0.664603	0.370019
mean_CD11c_NK_CD16	SD.acute	D.conv	0.664603	0.472981
mean_CTLA_4_B_Transitional	SD.acute	D.conv	0.664603	0.495545
mean_CTLA_4_T_DN_other	D.acute	SD.conv	0.673382	-0.591144
mean_CD45RA_M_Mono_CD16	D.acute	SD.conv	0.673382	-0.300953
mean_CCR7_T_Treg	D.acute	SD.conv	0.673382	-0.225479
mean_CD27_T_CD8_EMRA	D.acute	SD.conv	0.673382	-0.173651
mean_CD23_B_cMemory	D.acute	SD.conv	0.673382	0.075263
T_GD	D.acute	SD.conv	0.673382	0.0802844
NK_NK_DP	D.acute	SD.conv	0.673382	0.284013
mean_HLA_DR_T_CD8_Naive	D.acute	SD.conv	0.673382	0.401015
mean_Ki_67_T_CD4_CM	D.acute	SD.conv	0.673382	0.435067
T_T_CD4	SD.acute	D.acute	0.678758	-0.155629
M_M_Monocyte	SD.acute	D.acute	0.678758	-0.00216508
mean_CD25_B_Transitional	SD.acute	D.acute	0.678758	0.0499371
mean_CD16_NK_CD16	D.acute	D.conv	0.691845	-0.0390331
T_DN_other	D.acute	D.conv	0.691845	0.20046
mean_PD_L1_NK_CD16	D.acute	D.conv	0.691845	0.228604
mean_CD25_NK_CD56	SD.acute	D.acute	0.699116	-0.163536
mean_CD27_T_GD	SD.acute	D.acute	0.699116	0.0935415
mean_Ki_67_B_EffectorMemory	SD.acute	D.acute	0.699116	0.0972693
mean_CD33_M_cDC2	SD.acute	D.acute	0.699116	0.139861
T_DN_T_DN_other	SD.acute	D.acute	0.699116	0.20326
B_Inexperienced_B_Naive	SD.acute	D.acute	0.699116	0.353546
mean_CD45RA_M_Basophil	D.acute	SD.conv	0.710309	-0.13239
mean_CD141_M_Mono_DP	D.acute	SD.conv	0.710309	0.319586
mean_Ki_67_M_Mono_DP	SD.acute	D.acute	0.71634	-0.215125
mean_PD_1_T_GD	SD.acute	D.acute	0.719689	0.0411452
B_cMemory_IgM	SD.acute	D.acute	0.719689	0.0682246
mean_CD23_B_Transitional	SD.acute	D.acute	0.719689	0.0842883
mean_Ki_67_NK_CD16	SD.acute	D.acute	0.719689	0.0939596
mean_CD45RA_B_Transitional	SD.acute	D.acute	0.719689	0.129166
mean_Ki_67_M_pDC	SD.acute	D.acute	0.719689	0.192227
mean_CD27_T_CD8_Naive	SD.acute	D.acute	0.719689	0.216182
mean_CD27_T_CD4_EMRA	D.acute	SD.conv	0.725885	-0.484133
T_CD8_T_CD8_EM	D.acute	SD.conv	0.725885	-0.315453
mean_HLA_DR_M_Mono_CD16	D.acute	SD.conv	0.725885	-0.109546
mean_PD_1_T_CD8_EMRA	D.acute	SD.conv	0.725885	0.115428
mean_HLA_DR_T_GD	D.acute	SD.conv	0.725885	0.125281
mean_CD38_T_CD4_Naive	D.acute	SD.conv	0.725885	0.281136
mean_CD38_T_CD4_EMRA	D.acute	SD.conv	0.725885	0.32016
mean_PD_L1_NK_CD16	D.acute	SD.conv	0.725885	0.338455
T_CD4_T_Treg	D.acute	SD.conv	0.725885	0.342978
mean_CD141_M_Monocyte	D.acute	SD.conv	0.725885	0.352464
mean_HLA_DR_T_NKT	D.acute	SD.conv	0.725885	0.477818
B_Plasma_IgMD	SD.acute	D.conv	0.725969	-1.04464
mean_Ki_67_M_Basophil	D.acute	D.conv	0.72792	-0.305528
B_cMemory_IgMD	SD.acute	D.conv	0.736326	-0.860564
mean_CCR7_T_CD4_EM	SD.acute	D.conv	0.736326	-0.251051
mean_CD27_T_GD	SD.acute	D.conv	0.736326	-0.240062
mean_CD56_NK	SD.acute	D.conv	0.736326	-0.210781
mean_CD141_M_Basophil	SD.acute	D.conv	0.736326	-0.128034
mean_CD32_B_Plasma	SD.acute	D.conv	0.736326	-0.0396333
mean_HLA_DR_T_DN_other	SD.acute	D.conv	0.736326	-0.0330751
mean_CD23_B_EffectorMemory	SD.acute	D.conv	0.736326	0.133245
mean_CD141_M_cDC1	SD.acute	D.conv	0.736326	0.18984
T_CD4_EM	SD.acute	D.conv	0.736326	0.273288
T_CD4_T_GD	SD.acute	D.conv	0.736326	0.321413
NK_DN	SD.acute	D.conv	0.736326	0.363403
NK_NK_DN	D.acute	D.conv	0.737485	-1.02981
T_T_CD4	D.acute	D.conv	0.737485	-0.200604
mean_CD32_B_Plasma	D.acute	D.conv	0.737485	-0.0934058
mean_HLA_DR_T_DN_other	D.acute	D.conv	0.737485	0.0169586
mean_CD32_B_Transitional	D.acute	D.conv	0.737485	0.0753451
B_EffectorMemory	D.acute	D.conv	0.737485	0.0880207
B_Plasma_ND	D.acute	D.conv	0.737485	0.117749
mean_CD27_T_CD4_Naive	SD.acute	SD.conv	0.737745	-0.566005
mean_CD16_NK_DN	SD.acute	SD.conv	0.737745	-0.462118
mean_CD56_NK_CD16	SD.acute	SD.conv	0.737745	-0.334633
mean_CD45RA_NK_CD56	SD.acute	SD.conv	0.737745	-0.294914
mean_CD32_B_Plasma	SD.acute	SD.conv	0.737745	0.0191307
T_CD4_T_GD	SD.acute	SD.conv	0.737745	0.0822966
T_DN_T_DN_other	SD.acute	SD.conv	0.737745	0.202718
mean_Ki_67_T_CD4_EMRA	SD.acute	SD.conv	0.737745	0.329839
mean_CCR7_T_CD4_EM	SD.acute	SD.conv	0.737745	0.357391
mean_CD32_B_cMemory	SD.acute	D.acute	0.740461	-0.289271
mean_CD16_NK_CD56	SD.acute	D.acute	0.740461	0.136535
mean_HLA_DR_B_cMemory	SD.acute	D.acute	0.761419	-0.000811045
B_Transitional_IgMD	SD.acute	D.acute	0.764301	0.303951
B_EffectorMemory_IgM	D.acute	SD.conv	0.766318	0.138364
mean_CD38_M_Basophil	D.acute	SD.conv	0.76635	-0.044441
mean_Ki_67_M_Basophil	D.acute	SD.conv	0.76635	0.314409
M_Mono_DP	D.acute	D.conv	0.77592	0.225958
mean_CD209_M_cDC1	D.acute	D.conv	0.77592	0.244083
T_CD4_T_CD4_EM	D.acute	SD.conv	0.779609	-0.0976143
mean_CTLA_4_B_Transitional	D.acute	SD.conv	0.779609	-0.0843725
mean_CD32_B_Plasma	D.acute	SD.conv	0.779609	-0.0303128
mean_CD45RA_M_cDC2	D.acute	SD.conv	0.779609	0.0492333
mean_CD23_B_Naive	D.acute	SD.conv	0.779609	0.216737
mean_CD45RA_NK_CD16	D.acute	SD.conv	0.779609	0.253287
mean_CTLA_4_B_cMemory	D.acute	SD.conv	0.779609	0.333517
mean_HLA_DR_T_CD8_EMRA	D.acute	SD.conv	0.779609	0.347783
mean_PD_L1_M_Mono_DN	D.acute	SD.conv	0.779609	0.365902
T_CD4_T_CD4_Naive	D.acute	SD.conv	0.779609	0.368645
T_CD8_T_NKT	D.acute	SD.conv	0.779609	0.385258
M_Monocyte_M_Mono_DP	SD.acute	D.acute	0.779859	0.404621
mean_CD209_M_Basophil	SD.acute	D.acute	0.779919	-0.309788
mean_CD32_B_Plasma	SD.acute	D.acute	0.782549	0.0480394
mean_CD56_NK_CD16	SD.acute	D.acute	0.782549	0.15029
T_CD8_CM	SD.acute	D.acute	0.782549	0.291213
mean_HLA_DR_NK_DN	D.acute	D.conv	0.783799	-0.074624
mean_CD25_B_Transitional	D.acute	D.conv	0.783799	-0.0725975
mean_CD141_M_Monocyte	D.acute	D.conv	0.783799	0.0470559
NK_CD16	D.acute	D.conv	0.783799	0.0915116
mean_Ki_67_T_CD4_EMRA	D.acute	D.conv	0.783799	0.0953816
mean_Ki_67_T_Treg	D.acute	D.conv	0.783799	0.158384
M_Mono_DN	D.acute	D.conv	0.783799	0.199929
mean_CD16_NK_DN	D.acute	D.conv	0.783799	0.255422
NK_CD56	D.acute	D.conv	0.783799	0.258719
T_GD	D.acute	D.conv	0.783799	0.288859
mean_CD33_M_cDC2	D.acute	D.conv	0.783799	0.289583
mean_CD25_NK	D.acute	D.conv	0.783799	0.290194
mean_CD23_B_Naive	D.acute	D.conv	0.783799	0.314316
B_Transitional_IgMD	SD.acute	D.conv	0.800869	-0.391764
T_CD8_T_NKT	SD.acute	D.acute	0.803838	-0.00368354
mean_CD27_T_CD4_CM	SD.acute	D.acute	0.803838	0.0410492
mean_CD33_M_Mono_CD14	SD.acute	D.acute	0.803838	0.112985
mean_HLA_DR_B_cMemory	SD.acute	D.conv	0.809598	-0.240957
mean_HLA_DR_B_Naive	SD.acute	D.conv	0.809598	-0.168915
M_cDC1	SD.acute	D.conv	0.809598	-0.100078
mean_HLA_DR_NK_CD16	SD.acute	D.conv	0.809598	0.113831
M_Mono_CD14	SD.acute	D.conv	0.809598	0.135908
mean_CCR7_T_DN_other	SD.acute	D.conv	0.809598	0.138956
mean_HLA_DR_T_CD4_EM	SD.acute	D.conv	0.809598	0.150783
mean_CCR7_T_CD4_Naive	SD.acute	D.conv	0.809598	0.177623
B_Plasma_IgMD	D.acute	SD.conv	0.817361	0.208167
mean_HLA_DR_M_Mono_DP	SD.acute	D.acute	0.823067	-0.184883
mean_CD27_T_CD4_CM	SD.acute	SD.conv	0.823529	-0.285935
B_cMemory_IgMD	SD.acute	SD.conv	0.823529	-0.250382
mean_CD45RA_NK_DP	SD.acute	SD.conv	0.823529	-0.242604
T_CD4_EM	SD.acute	SD.conv	0.823529	-0.199022
mean_CD141_M_pDC	SD.acute	SD.conv	0.823529	-0.19059
mean_HLA_DR_T_CD8_CM	SD.acute	SD.conv	0.823529	0.0225781
mean_CD56_NK	SD.acute	SD.conv	0.823529	0.125826
T_CD8_T_CD8_EM	SD.acute	SD.conv	0.823529	0.202937
mean_CD27_T_GD	SD.acute	SD.conv	0.823529	0.209432
T_CD8_T_CD8_Naive	SD.acute	SD.conv	0.823529	0.363583
mean_CTLA_4_B_Transitional	SD.acute	SD.conv	0.823529	0.433486
mean_PD_L1_M_cDC1	D.acute	SD.conv	0.823641	0.0995762
mean_PD_L1_M_Mono_DP	D.acute	SD.conv	0.823641	0.138924
mean_CD141_M_Basophil	D.acute	SD.conv	0.823641	0.272218
mean_CD209_M_Basophil	D.acute	D.conv	0.824791	0.297373
mean_CD33_M_pDC	SD.acute	D.acute	0.825269	-0.356116
T_CD4_T_CD4_CM	SD.acute	D.acute	0.825269	-0.1456
mean_CD11c_NK	SD.acute	D.acute	0.825269	-0.0157932
mean_HLA_DR_B_EffectorMemory	D.acute	D.conv	0.831123	0.032146
mean_CD56_NK_DP	D.acute	D.conv	0.831123	0.273919
T_CD4_T_Treg	D.acute	D.conv	0.831123	0.282484
mean_CD27_T_CD8_Naive	D.acute	SD.conv	0.833944	-0.391983
mean_CD27_T_CD4_Naive	D.acute	SD.conv	0.833944	-0.20445
T_DN_T_GD	D.acute	SD.conv	0.833944	-0.125074
mean_HLA_DR_NK_DN	D.acute	SD.conv	0.833944	-0.0680036
mean_PD_L1_T_CD4_Naive	D.acute	SD.conv	0.833944	0.1831
mean_CD25_B_cMemory	D.acute	SD.conv	0.833944	0.190178
NK_NK_CD56	D.acute	SD.conv	0.833944	0.214437
mean_HLA_DR_T_CD4_Naive	D.acute	SD.conv	0.833944	0.23944
mean_PD_1_T_GD	D.acute	SD.conv	0.833944	0.364614
mean_CD8_NK	D.acute	SD.conv	0.833944	0.473375
mean_HLA_DR_T_CD8_EMRA	SD.acute	D.acute	0.846827	-0.170235
M_Mono_DN	SD.acute	D.acute	0.846827	-0.0633987
mean_CTLA_4_B_Naive	SD.acute	D.acute	0.846827	0.365566
B_Transitional_IgM	SD.acute	SD.conv	0.856365	0.398879
M_Monocyte_M_Mono_CD16	SD.conv	D.conv	0.857143	-0.861922
mean_CD11c_NK_DN	SD.conv	D.conv	0.857143	-0.557318
M_M_pDC	SD.conv	D.conv	0.857143	-0.533451
mean_CD45RA_NK_DP	SD.conv	D.conv	0.857143	-0.524307
mean_CD45RA_NK	SD.conv	D.conv	0.857143	-0.51678
NK_CD56	SD.conv	D.conv	0.857143	-0.516686
mean_CD45RA_M_Mono_DN	SD.conv	D.conv	0.857143	-0.480713
mean_CD25_B_Naive	SD.conv	D.conv	0.857143	-0.460855
B_EffectorMemory_IgMD	SD.conv	D.conv	0.857143	-0.457566
B_Plasma	SD.conv	D.conv	0.857143	-0.45478
mean_CD27_T_GD	SD.conv	D.conv	0.857143	-0.419914
mean_PD_L1_NK_CD16	SD.conv	D.conv	0.857143	-0.405604
mean_CD69_NK_DP	SD.conv	D.conv	0.857143	-0.360619
mean_CD64_M_pDC	SD.conv	D.conv	0.857143	-0.344484
B_B_Inexperienced	SD.conv	D.conv	0.857143	-0.319908
mean_CCR7_B_Plasma	SD.conv	D.conv	0.857143	-0.319774
mean_HLA_DR_NK	SD.conv	D.conv	0.857143	-0.298138
M_M_Basophil	SD.conv	D.conv	0.857143	-0.295266
[truncated: 277 more rows]
