# Supplementary material for: Magnitude and kinetics of the human immune cell response associated with severe dengue progression by single-cell proteomics
Source: Sci Adv. 2023 Mar 24;9(12):eade7702. doi: 10.1126/sciadv.ade7702 (PMC10038348; doi:10.1126/sciadv.ade7702)
Supplement: Supplementary file 2 — Tables S1 to S6 [file sciadv.ade7702_tables_s1_to_s6.zip › ade7702_Table_S4.xls]

## Sheet: Table_S4
feature	group1	group2	p.value	effect	p.symbol
B_Plasma_IgD	SD.adult	D.adult
B_Plasma_IgD	SD.adult	SD.child
B_Plasma_IgD	D.adult	D.child
B_Plasma_IgD	SD.child	D.child
mean_CTLA_4_T_CD8_EMRA	D.adult	D.child	2.97e-08	2.37463	###
mean_CTLA_4_T_CD4_EMRA	D.adult	D.child	2.14e-07	1.92068	###
mean_CD27_T_DN_other	D.adult	D.child	1.4e-06	-2.05399	###
mean_CCR7_T_CD8_EMRA	D.adult	D.child	1.4e-06	-1.98227	###
mean_CTLA_4_T_CD8_CM	SD.adult	D.adult	2.13e-06	1.83934	###
mean_CTLA_4_T_NKT	SD.adult	D.adult	5.77e-06	1.80381	###
mean_CD27_T_GD	D.adult	D.child	1.44e-05	-1.81686	###
mean_CD27_T_CD4_EMRA	D.adult	D.child	1.44e-05	-1.60376	###
mean_CTLA_4_T_CD8_EM	SD.adult	D.adult	1.44e-05	1.51299	###
mean_CD27_T_NKT	D.adult	D.child	3.95e-05	-1.47425	###
mean_PD_L1_B_Plasma	SD.adult	D.adult	4.63e-05	1.70851	###
T_CD4_T_CD4_Naive	D.adult	D.child	5.42e-05	-1.45072	###
mean_CD45RA_M_cDC2	SD.adult	D.adult	7.38e-05	-1.25867	###
mean_PD_L1_T_CD4_EMRA	D.adult	D.child	8.58e-05	1.60737	###
mean_CD45RA_NK_CD56	SD.adult	D.adult	9.96e-05	-1.57843	###
T_CD4_T_CD4_EMRA	D.adult	D.child	0.000133389	-1.25898	###
mean_CTLA_4_B_Transitional	SD.child	D.child	0.000147427	1.89933	###
mean_CD38_T_CD8_EMRA	SD.child	D.child	0.000147427	2.5929	###
mean_CCR7_B_Transitional	SD.child	D.child	0.000147427	3.07002	###
mean_HLA_DR_T_CD4_EMRA	D.adult	D.child	0.000153905	0.9329
mean_Ki_67_B_Plasma	SD.adult	D.adult	0.000177245	1.28802	###
B_Plasma	SD.adult	D.adult	0.000203745	1.3805	###
B_Naive	D.adult	D.child	0.000233786	-1.22928	###
mean_CD45RA_M_cDC2	SD.adult	SD.child	0.000257998	-2.22981	###
mean_CCR7_T_GD	SD.adult	SD.child	0.000257998	-1.89193	###
T_CD8_T_CD8_Naive	D.adult	D.child	0.000267777	-1.29476	###
mean_CD141_M_Mono_CD14	SD.adult	D.adult	0.000267777	0.778179
mean_CTLA_4_T_CD4_Naive	D.adult	D.child	0.000306179	1.03353	###
mean_CD38_M_Mono_CD16	SD.adult	D.adult	0.000306179	1.50154	###
M_Monocyte_M_Mono_CD16	SD.adult	D.adult	0.000349484	-0.979584
mean_PD_1_T_CD4_EMRA	D.adult	D.child	0.000349484	1.27492	###
mean_CD27_T_CD8_EMRA	D.adult	D.child	0.000398248	-1.41307	###
mean_PD_L1_B_cMemory	SD.adult	D.adult	0.000398248	1.3211	###
mean_CTLA_4_T_CD4_EM	SD.adult	D.adult	0.000398248	1.3232	###
mean_HLA_DR_M_Mono_CD16	SD.child	D.child	0.000442282	-2.22495	###
mean_CCR7_T_CD4_Naive	D.adult	D.child	0.000453062	1.26367	###
T_CD4_T_CD4_EM	D.adult	D.child	0.000514589	1.26857	###
mean_Ki_67_B_Naive	SD.adult	D.adult	0.000583534	0.706117
T_DN_other	D.adult	D.child	0.000660683	-1.45003	###
mean_Ki_67_B_Transitional	SD.adult	D.adult	0.00069358	1.21312	###
T_CD8_EMRA	SD.adult	D.adult	0.000843025	-0.749535
mean_CD141_M_Monocyte	SD.adult	D.adult	0.000843025	0.751827
mean_HLA_DR_T_CD8_EMRA	D.adult	D.child	0.000843025	0.876504
mean_CD27_T_CD4_Naive	D.adult	D.child	0.00095013	-1.03518	###
M_Mono_CD16	SD.adult	D.adult	0.00095013	-0.64639
mean_CD38_B_Plasma	SD.adult	D.adult	0.00095013	0.772234
mean_PD_L1_B_Naive	SD.adult	D.adult	0.00095013	1.15889	###
mean_Ki_67_NK_CD56	SD.adult	D.adult	0.00095013	1.20174	###
mean_CTLA_4_T_Treg	SD.adult	D.adult	0.00095013	1.39785	###
mean_Ki_67_T_NKT	SD.adult	D.adult	0.00106927	1.13823	##
mean_CCR7_B_Transitional	SD.adult	SD.child	0.00110571	-2.15099	##
mean_CD45RA_NK_DN	SD.adult	D.adult	0.00134839	-1.02541	##
mean_CTLA_4_B_Plasma	SD.adult	D.adult	0.00134839	0.971165
mean_Ki_67_T_CD8_CM	SD.adult	D.adult	0.00134839	1.1429	##
T_CD4_EM	D.adult	D.child	0.00151097	0.93663
mean_CTLA_4_T_GD	D.adult	D.child	0.00151097	1.08506	##
mean_PD_L1_NK_DP	SD.child	D.child	0.0016217	1.68398	##
mean_CCR7_T_CD8_Naive	SD.child	D.child	0.0016217	1.89395	##
mean_PD_L1_T_CD4_EMRA	SD.child	D.child	0.0016217	1.93875	##
mean_HLA_DR_NK	SD.child	D.child	0.0016217	2.3975	##
T_CD8_Naive	D.adult	D.child	0.00169081	-1.03016	##
mean_CD23_B_EffectorMemory	SD.adult	D.adult	0.00188946	-0.861176
mean_PD_L1_M_cDC1	D.adult	D.child	0.00190389	1.20518	##
mean_CCR7_T_CD4_EMRA	D.adult	D.child	0.0021086	-1.05951	##
mean_CD25_B_Plasma	D.adult	D.child	0.0021086	-0.929938
mean_CD45RA_B_Plasma	SD.adult	D.adult	0.0021086	-0.89402
T_CD4_T_Treg	SD.adult	D.adult	0.0021086	0.501382
mean_CD64_M_Mono_DN	SD.adult	D.adult	0.0021086	1.10721	##
mean_CD64_M_Monocyte	SD.adult	D.adult	0.00235003	1.10329	##
B_B_Plasma	SD.adult	D.adult	0.00235003	1.11416	##
mean_Ki_67_M_Mono_CD16	SD.adult	D.adult	0.00235003	1.14858	##
NK_NK_DP	SD.child	D.child	0.00235884	-1.79289	##
mean_CD16_NK_DP	SD.child	D.child	0.00235884	-1.71486	##
mean_CD16_NK	SD.child	D.child	0.00235884	-1.71154	##
M_Monocyte_M_Mono_CD16	SD.child	D.child	0.00235884	-0.933949
NK_NK_DN	SD.child	D.child	0.00235884	1.59106	##
mean_PD_L1_NK	SD.child	D.child	0.00235884	1.66374	##
mean_PD_L1_M_cDC1	SD.adult	SD.child	0.00235884	1.76934	##
mean_HLA_DR_M_Monocyte	SD.adult	D.adult	0.00261568	-1.03518	##
mean_CD45RA_M_cDC1	SD.adult	D.adult	0.00261568	-0.972009
mean_PD_L1_T_CD4_Naive	D.adult	D.child	0.00290757	1.04322	##
mean_PD_L1_T_DN_other	SD.adult	D.adult	0.00290757	1.13369	##
T_T_DN	D.adult	D.child	0.00322791	-1.21579	##
mean_HLA_DR_NK_DP	SD.child	D.child	0.00331712	2.22581	##
T_CD8_T_CD8_EMRA	SD.adult	D.adult	0.00357901	-1.02602	##
mean_CD45RA_NK	SD.adult	D.adult	0.00357901	-1.00496	##
mean_CD27_T_CD8_Naive	D.adult	D.child	0.00357901	-0.79479
mean_CD11c_NK_CD56	D.adult	D.child	0.00396338	-1.21868	##
mean_PD_L1_B_EffectorMemory	SD.adult	D.adult	0.00396338	0.978797
T_CD8_T_GD	SD.adult	D.adult	0.00438361	-0.569326
mean_CD64_M_cDC2	SD.adult	D.adult	0.00438361	0.857794
M_Monocyte_M_Mono_CD14	SD.adult	D.adult	0.00438361	0.929005
mean_Ki_67_B_cMemory	SD.adult	D.adult	0.00438361	1.02557	##
mean_Ki_67_T_Treg	SD.adult	D.adult	0.00438361	1.04292	##
mean_PD_L1_NK_DP	SD.adult	D.adult	0.00438361	1.08483	##
mean_PD_L1_T_DN_other	SD.child	D.child	0.00460711	1.53106	##
mean_CTLA_4_T_CD8_CM	SD.child	D.child	0.00460711	1.86309	##
B_cMemory_IgG	D.adult	D.child	0.00484252	-0.798944
mean_PD_L1_NK	SD.adult	D.adult	0.00534303	1.04011	##
T_CD4_Naive	D.adult	D.child	0.0058883	-0.747381
mean_PD_L1_T_CD8_Naive	D.adult	D.child	0.0058883	0.860395
mean_HLA_DR_NK_DN	SD.adult	D.adult	0.0058883	0.946406
mean_PD_L1_NK_DN	SD.adult	D.adult	0.0058883	0.980192
mean_CD27_T_GD	SD.child	D.child	0.00622881	-1.73138	##
mean_CD27_T_CD4_Naive	SD.child	D.child	0.00622881	-1.63053	##
mean_CD27_T_CD4_EMRA	SD.child	D.child	0.00622881	-1.46523	##
mean_PD_L1_T_CD8_Naive	SD.child	D.child	0.00622881	1.36976	##
mean_PD_L1_NK_CD16	SD.child	D.child	0.00622881	1.5508	##
mean_PD_L1_T_CD4_Naive	SD.child	D.child	0.00622881	1.58205	##
mean_PD_L1_T_CD8_EMRA	SD.child	D.child	0.00622881	1.62857	##
mean_HLA_DR_T_GD	SD.child	D.child	0.00622881	1.76178	##
B_cMemory	SD.adult	D.adult	0.0064816	0.287767
mean_CD38_T_NKT	SD.adult	D.adult	0.0064816	0.881936
mean_CTLA_4_T_DN_other	SD.adult	D.adult	0.0064816	0.889649
mean_CD38_T_Treg	SD.adult	D.adult	0.0064816	0.99626
mean_CCR7_T_DN_other	D.adult	D.child	0.00712643	-1.00785	##
mean_HLA_DR_M_Mono_CD14	SD.adult	D.adult	0.00712643	-0.910727
mean_CD141_M_Mono_DN	SD.adult	D.adult	0.00712643	0.788627
mean_CCR7_T_NKT	D.adult	D.child	0.00782642	-1.31259	##
T_DN_T_DN_other	D.adult	D.child	0.00782642	-0.978786
mean_PD_L1_NK_CD16	D.adult	D.child	0.00782642	0.745848
T_Treg	SD.adult	D.adult	0.00782642	0.796137
mean_CTLA_4_T_CD8_EMRA	SD.child	D.child	0.0083665	2.34978	##
mean_Ki_67_M_Basophil	SD.adult	D.adult	0.00858193	0.950893
mean_HLA_DR_M_Mono_DN	SD.adult	D.adult	0.00858545	-0.858872
mean_Ki_67_T_CD4_Naive	SD.adult	D.adult	0.00858545	0.918613
M_cDC_M_cDC2	SD.child	D.child	0.00886191	-1.94764	##
mean_CD45RA_NK_DP	SD.adult	D.adult	0.00940754	-0.803347
mean_CCR7_B_Naive	D.adult	D.child	0.00940754	0.892097
mean_CTLA_4_T_CD4_CM	SD.adult	D.adult	0.00940754	0.895459
mean_CD27_T_CD8_CM	SD.adult	D.adult	0.0102969	0.931884
mean_CD209_M_cDC2	SD.child	D.child	0.0109833	-1.34983	#
mean_CTLA_4_T_GD	SD.child	D.child	0.0109833	1.52871	#
mean_HLA_DR_T_CD8_EMRA	SD.child	D.child	0.0109833	1.83622	#
mean_CTLA_4_B_Naive	D.adult	D.child	0.0112581	0.805957
mean_CD38_M_Mono_DN	SD.adult	D.adult	0.0112581	0.848942
mean_PD_L1_T_CD8_CM	SD.adult	D.adult	0.0112581	0.963623
mean_CTLA_4_B_Transitional	D.adult	D.child	0.0115358	0.558817
mean_PD_L1_T_NKT	SD.adult	D.adult	0.0122956	1.01204	#
mean_CD45RA_NK_CD16	SD.adult	D.adult	0.0134143	-0.701312
mean_CD141_M_Mono_DP	SD.adult	D.adult	0.0134143	0.622824
mean_PD_L1_T_CD8_EM	SD.adult	D.adult	0.0134143	0.858882
mean_PD_L1_M_Mono_CD16	SD.adult	D.adult	0.0134143	0.865376
mean_CD45RA_M_pDC	SD.child	D.child	0.0143005	-1.72086	#
mean_HLA_DR_M_Mono_DN	SD.child	D.child	0.0143005	-1.4372	#
NK_NK_DN	SD.adult	SD.child	0.0143005	-0.819566
mean_CD38_T_CD8_CM	SD.child	D.child	0.0143005	1.09592	#
mean_Ki_67_T_CD4_EMRA	SD.child	D.child	0.0143005	1.27377	#
NK_NK_DP	SD.adult	SD.child	0.0143005	1.30211	#
NK_NK_CD56	SD.child	D.child	0.0143005	1.52762	#
mean_CTLA_4_T_CD4_CM	SD.child	D.child	0.0143005	1.54637	#
mean_PD_1_T_CD4_EMRA	SD.child	D.child	0.0143005	1.9638	#
B_B_Memory	SD.adult	D.adult	0.0146193	-0.809137
mean_PD_L1_T_CD8_EMRA	D.adult	D.child	0.0146193	0.784153
mean_HLA_DR_NK_DP	D.adult	D.child	0.0146193	0.81298
mean_HLA_DR_NK_CD16	D.adult	D.child	0.0146193	0.821519
mean_HLA_DR_T_Treg	D.adult	D.child	0.0146193	0.888708
mean_PD_1_T_Treg	SD.adult	D.adult	0.0146193	0.980946
B_EffectorMemory_IgD	SD.adult	D.adult	0.0151331	-0.793833
mean_CD64_M_pDC	D.adult	D.child	0.0159157	-0.968552
mean_CTLA_4_T_CD8_Naive	D.adult	D.child	0.0159157	0.789837
mean_CD38_M_Monocyte	SD.adult	D.adult	0.0159157	0.792506
mean_PD_L1_NK_CD56	SD.adult	D.adult	0.0159157	0.817913
mean_CD25_NK_CD56	D.adult	D.child	0.0173092	-0.716281
mean_PD_L1_T_CD8_EMRA	SD.adult	D.adult	0.0173092	0.950159
mean_CD11c_NK_DP	SD.adult	SD.child	0.0183547	-1.29014	#
mean_Ki_67_M_Mono_CD14	SD.adult	SD.child	0.0183547	-0.636247
mean_CD38_NK_CD56	SD.child	D.child	0.0183547	0.960275
mean_Ki_67_M_Monocyte	SD.child	D.child	0.0183547	1.22838	#
mean_CTLA_4_T_CD4_EMRA	SD.child	D.child	0.0183547	2.03369	#
mean_CD141_M_cDC1	D.adult	D.child	0.0185779	1.08128	#
mean_CD64_M_Basophil	D.adult	D.child	0.0186137	-0.875745
M_M_Basophil	D.adult	D.child	0.0186137	-0.744166
mean_CD56_NK_CD56	D.adult	D.child	0.0188053	-0.764388
mean_CTLA_4_T_CD4_CM	D.adult	D.child	0.0188053	0.678432
B_EffectorMemory_IgD	SD.child	D.child	0.0192806	-1.2585	#
mean_CD33_M_cDC1	D.adult	D.child	0.0200713	0.674515
mean_CD27_T_CD4_EM	D.adult	D.child	0.0204099	-0.888149
mean_Ki_67_M_Mono_DP	SD.adult	D.adult	0.0204099	-0.754661
B_cMemory	D.adult	D.child	0.0204099	-0.718348
mean_HLA_DR_T_GD	D.adult	D.child	0.0204099	0.63223
mean_CD64_M_Mono_CD14	SD.adult	D.adult	0.0204099	0.778602
mean_CTLA_4_B_Plasma	D.adult	D.child	0.022129	-0.908216
mean_CD8_NK	SD.adult	D.adult	0.022129	-0.665906
B_Naive	SD.adult	D.adult	0.022129	0.619477
mean_PD_1_NK_DP	SD.adult	SD.child	0.0233304	-1.26185	#
mean_CD38_T_CD8_EM	SD.child	D.child	0.0233304	1.08267	#
mean_CD141_M_Mono_DN	SD.adult	SD.child	0.0233304	1.18298	#
mean_CD38_M_Monocyte	SD.child	D.child	0.0233304	1.20847	#
mean_CCR7_B_cMemory	SD.child	D.child	0.0233304	1.3566	#
mean_CD38_B_cMemory	SD.child	D.child	0.0233304	1.40181	#
B_Plasma	D.adult	D.child	0.023969	-0.760455
mean_CD38_B_cMemory	SD.adult	D.adult	0.023969	0.617353
mean_CD16_NK_CD56	D.adult	D.child	0.023969	0.798954
mean_CD45RA_M_pDC	SD.adult	D.adult	0.0259362	-0.751074
mean_CD38_T_CD8_EM	SD.adult	D.adult	0.0259362	0.784137
mean_PD_L1_T_GD	SD.adult	D.adult	0.0259362	0.879813
mean_Ki_67_M_Mono_DN	SD.adult	D.adult	0.0259362	0.933553
B_B_Inexperienced	SD.adult	D.adult	0.0280374	-0.824542
mean_HLA_DR_M_cDC2	SD.adult	D.adult	0.0280374	-0.81978
M_pDC	SD.adult	D.adult	0.0280374	0.656858
mean_CD27_T_GD	SD.adult	D.adult	0.0280374	0.666306
mean_HLA_DR_T_DN_other	D.adult	D.child	0.0280374	0.717723
mean_CD38_T_CD8_CM	SD.adult	D.adult	0.0280374	0.757972
mean_Ki_67_T_CD8_EM	SD.adult	D.adult	0.0280374	0.766535
mean_PD_L1_M_Basophil	SD.adult	SD.child	0.02922	0.965607
mean_CD27_T_CD8_Naive	SD.child	D.child	0.0292643	-1.26346	#
mean_PD_1_NK	SD.adult	SD.child	0.0292643	-1.11599	#
mean_CD25_B_cMemory	SD.child	D.child	0.0292643	-0.97701
mean_Ki_67_M_Monocyte	SD.adult	SD.child	0.0292643	-0.737447
M_Mono_CD16	SD.child	D.child	0.0292643	-0.716142
mean_Ki_67_M_Mono_CD14	SD.child	D.child	0.0292643	1.10189	#
mean_CTLA_4_T_CD4_EM	SD.child	D.child	0.0292643	1.34802	#
mean_CTLA_4_T_NKT	SD.child	D.child	0.0292643	1.38486	#
mean_CD38_B_Transitional	D.adult	D.child	0.0292866	-0.642729
B_Transitional	D.adult	D.child	0.0292866	-0.357557
mean_CD25_B_EffectorMemory	SD.adult	D.adult	0.0302794	-0.748669
mean_PD_1_T_CD4_EM	SD.adult	D.adult	0.0302794	0.710741
mean_CD69_NK_DP	SD.adult	D.adult	0.0302794	0.777264
mean_CD25_NK	D.adult	D.child	0.0326693	-0.87092
mean_CD45RA_M_Mono_CD16	SD.adult	D.adult	0.0326693	-0.753063
mean_CD209_M_pDC	SD.adult	D.adult	0.0326693	0.59131
mean_Ki_67_NK	SD.adult	D.adult	0.0326693	0.717986
B_EffectorMemory_IgD	D.adult	D.child	0.0349783	-0.753975
mean_Ki_67_B_cMemory	D.adult	D.child	0.0352142	-0.835647
mean_CD27_T_CD8_CM	D.adult	D.child	0.0352142	-0.682481
B_EffectorMemory	D.adult	D.child	0.0352142	-0.658654
mean_PD_L1_M_Mono_DP	SD.adult	D.adult	0.0352142	0.64249
M_Basophil	D.adult	D.child	0.0363207	-0.82886
mean_CD45RA_M_cDC1	SD.adult	SD.child	0.0364514	-1.39498	#
mean_CD27_T_Treg	SD.child	D.child	0.0364514	-1.31683	#
NK_DP	SD.child	D.child	0.0364514	-1.12385	#
mean_PD_L1_T_GD	SD.child	D.child	0.0364514	0.948103
mean_PD_L1_NK_DN	SD.child	D.child	0.0364514	0.964685
mean_CTLA_4_T_CD8_EM	SD.child	D.child	0.0364514	1.19993	#
mean_HLA_DR_M_Mono_CD16	SD.adult	SD.child	0.0364514	1.23201	#
mean_Ki_67_M_Mono_DN	SD.child	D.child	0.0364514	1.23913	#
mean_HLA_DR_T_DN_other	SD.child	D.child	0.0364514	1.27388	#
mean_CD38_T_NKT	SD.child	D.child	0.0364514	1.27779	#
mean_CD38_T_GD	SD.child	D.child	0.0364514	1.86021	#
mean_CD45RA_B_cMemory	SD.adult	D.adult	0.0379214	-0.749033
mean_CD45RA_B_EffectorMemory	SD.adult	D.adult	0.0379214	-0.702885
M_Monocyte_M_Mono_DN	SD.adult	D.adult	0.0379214	-0.552752
mean_PD_L1_T_CD4_CM	SD.adult	D.adult	0.0379214	0.763842
mean_PD_L1_T_CD8_Naive	SD.adult	D.adult	0.0379214	0.771369
mean_CD45RA_M_Mono_DP	D.adult	D.child	0.0390052	0.655789
B_Plasma_log_IgG_IgA	SD.adult	D.adult	0.0390052	0.703921
mean_Ki_67_T_DN_other	SD.adult	D.adult	0.0407986	0.413543
mean_CD69_NK	SD.adult	D.adult	0.0407986	0.697839
mean_Ki_67_T_CD4_EMRA	D.adult	D.child	0.0407986	0.736722
mean_PD_L1_B_Naive	D.adult	D.child	0.0407986	0.944492
mean_CD23_B_Plasma	SD.adult	D.adult	0.0438534	-0.690671
mean_CCR7_T_CD4_Naive	SD.adult	D.adult	0.0438534	-0.590879
mean_Ki_67_T_CD4_EMRA	SD.adult	D.adult	0.0438534	0.368942
mean_CD38_NK_CD16	SD.adult	D.adult	0.0438534	0.621867
mean_CD27_T_DN_other	SD.adult	D.adult	0.0438534	0.63559
mean_CD27_T_NKT	SD.adult	D.adult	0.0438534	0.644915
mean_CCR7_B_Transitional	D.adult	D.child	0.0448143	0.505623
B_B_Memory	SD.child	D.child	0.0448548	-0.956622
mean_PD_L1_M_Basophil	SD.child	D.child	0.0448548	-0.908871
M_Monocyte_M_Mono_DN	SD.adult	SD.child	0.0448548	-0.630679
mean_CTLA_4_T_CD4_Naive	SD.child	D.child	0.0448548	1.6003	#
mean_HLA_DR_T_CD4_EMRA	SD.child	D.child	0.0448548	1.72796	#
mean_CD38_M_cDC1	SD.child	D.child	0.0464096	0.931108
M_M_Monocyte	D.adult	D.child	0.0470935	0.52412
M_cDC_M_cDC2	SD.adult	D.adult	0.0496357	-0.432006
mean_HLA_DR_M_Mono_CD16	D.adult	D.child	0.0505269	-0.728133
mean_CD27_T_CD4_CM	D.adult	D.child	0.0505269	-0.720686
mean_CD141_M_Mono_DN	D.adult	D.child	0.0505269	-0.256816
mean_Ki_67_T_CD4_EM	SD.adult	D.adult	0.0505269	0.596499
mean_CD27_T_CD8_EM	D.adult	D.child	0.0541617	-0.648308
mean_HLA_DR_T_CD4_EMRA	SD.adult	D.adult	0.0541617	-0.64201
B_EffectorMemory_IgMD	SD.adult	D.adult	0.0541617	-0.622942
mean_PD_1_NK_DP	SD.adult	D.adult	0.0541617	-0.413663
B_EffectorMemory	SD.adult	D.adult	0.0541617	0.353043
mean_CCR7_B_cMemory	D.adult	D.child	0.0541617	0.581955
mean_Ki_67_NK_DP	SD.adult	D.adult	0.0541617	0.599055
mean_CD27_T_CD4_EM	SD.adult	D.adult	0.0541617	0.648581
mean_CTLA_4_T_NKT	D.adult	D.child	0.0541617	0.651103
mean_CD56_NK_CD16	D.adult	D.child	0.0541617	0.662398
T_CD4_T_GD	D.adult	D.child	0.0546516	-1.01639
B_EffectorMemory_IgMD	SD.adult	SD.child	0.0548061	-1.21345
mean_CD27_T_CD4_CM	SD.child	D.child	0.0548061	-1.04656
T_CD4_T_CD4_Naive	SD.child	D.child	0.0548061	-0.630131
B_EffectorMemory_IgA	SD.adult	SD.child	0.0548061	0.923318
mean_CD16_NK	SD.adult	SD.child	0.0548061	0.97287
mean_PD_L1_B_Plasma	SD.adult	SD.child	0.0548061	1.02616
mean_CD45RA_M_cDC2	SD.child	D.child	0.0548061	1.0719
mean_PD_L1_T_CD4_CM	SD.child	D.child	0.0548061	1.08553
mean_CD38_T_CD4_EM	SD.child	D.child	0.0548061	1.09932
mean_CD38_M_Mono_CD16	SD.adult	SD.child	0.0548061	1.12381
B_B_Plasma	SD.child	D.child	0.0548061	1.17168
mean_CCR7_T_CD4_Naive	SD.child	D.child	0.0548061	1.4017
mean_CCR7_B_Naive	SD.child	D.child	0.0548061	1.595
mean_HLA_DR_T_Treg	SD.adult	D.adult	0.0580059	-0.661494
mean_Ki_67_M_pDC	D.adult	D.child	0.0580059	-0.488732
mean_Ki_67_M_pDC	SD.adult	D.adult	0.0580059	0.51148
mean_CD33_M_Mono_DN	SD.adult	D.adult	0.0580059	0.515274
mean_PD_L1_M_pDC	SD.adult	D.adult	0.0580059	0.601307
mean_PD_L1_T_CD4_Naive	SD.adult	D.adult	0.0580059	0.690275
mean_CD141_M_cDC2	SD.adult	D.adult	0.0580059	0.775517
mean_Ki_67_M_cDC1	D.adult	D.child	0.0585203	0.373722
mean_CD209_M_cDC2	D.adult	D.child	0.0620678	-0.675447
mean_CD209_M_pDC	D.adult	D.child	0.0620678	-0.520054
mean_PD_1_NK	SD.adult	D.adult	0.0620678	-0.401943
mean_HLA_DR_NK	SD.adult	D.adult	0.0620678	0.528512
mean_CD27_T_CD8_Naive	SD.adult	D.adult	0.0620678	0.543991
mean_CD45RA_M_Mono_CD16	D.adult	D.child	0.0620678	0.558583
T_DN_T_GD	D.adult	D.child	0.0620678	0.723748
mean_CD38_M_cDC1	D.adult	D.child	0.0624767	0.891526
B_EffectorMemory_IgA	D.adult	D.child	0.0625829	0.600748
mean_CCR7_T_DN_other	SD.adult	SD.child	0.0663055	-1.29793
mean_CCR7_T_CD8_Naive	SD.adult	SD.child	0.0663055	-1.08667
mean_CD27_T_CD8_EMRA	SD.child	D.child	0.0663055	-1.02411
mean_HLA_DR_M_cDC2	SD.child	D.child	0.0663055	-1.01341
NK_DN	SD.adult	SD.child	0.0663055	-0.665885
T_CD4_T_CD4_EMRA	SD.child	D.child	0.0663055	-0.450304
mean_CD27_T_CD8_Naive	SD.adult	SD.child	0.0663055	0.814537
mean_CD23_B_Naive	SD.adult	SD.child	0.0663055	0.941328
mean_CD38_M_Mono_CD14	SD.child	D.child	0.0663055	0.995977
mean_CD38_T_DN_other	SD.child	D.child	0.0663055	1.0003
mean_PD_1_T_CD8_EMRA	SD.child	D.child	0.0663055	1.05655
mean_CCR7_B_EffectorMemory	SD.child	D.child	0.0663055	1.09409
mean_PD_L1_B_Naive	SD.child	D.child	0.0663055	1.11449
mean_CD45RA_M_Basophil	SD.child	D.child	0.0663055	1.19347
mean_CD38_T_CD4_Naive	D.adult	D.child	0.0663557	-0.614447
mean_PD_1_T_CD8_Naive	SD.adult	D.adult	0.0663557	-0.468074
mean_PD_L1_B_Plasma	D.adult	D.child	0.0663557	-0.46292
mean_CD209_M_cDC2	SD.adult	D.adult	0.0663557	-0.372594
mean_PD_1_T_NKT	SD.adult	D.adult	0.0663557	0.512533
mean_CD45RA_B_EffectorMemory	D.adult	D.child	0.0663557	0.54668
mean_CD38_T_CD4_EM	SD.adult	D.adult	0.0663557	0.582036
mean_CD64_M_Mono_CD16	SD.adult	D.adult	0.0663557	0.596782
mean_CD64_M_pDC	SD.adult	D.adult	0.0663557	0.646236
mean_CD38_M_pDC	SD.adult	D.adult	0.0663557	0.658613
mean_CCR7_T_NKT	SD.adult	D.adult	0.0663557	0.774173
T_CD4_EMRA	D.adult	D.child	0.0708778	-0.588239
mean_Ki_67_T_CD4_CM	SD.adult	D.adult	0.0708778	0.350257
mean_CD38_T_DN_other	SD.adult	D.adult	0.0708778	0.391112
mean_CD45RA_NK_DP	D.adult	D.child	0.0708778	0.484532
mean_CD38_B_Naive	SD.adult	D.adult	0.0708778	0.504972
mean_CD38_T_CD8_EMRA	D.adult	D.child	0.0708778	0.541532
B_Plasma_IgG	SD.adult	D.adult	0.0708778	0.656137
mean_CD45RA_M_Monocyte	SD.adult	D.adult	0.0756425	-0.593503
M_cDC1	SD.adult	D.adult	0.0756425	0.0358354
mean_CD56_NK_DN	D.adult	D.child	0.0756425	0.559858
mean_CD209_M_cDC1	D.adult	D.child	0.0756915	0.28897
mean_CD45RA_B_cMemory	SD.child	D.child	0.0796476	-1.11852
mean_CCR7_T_CD8_CM	SD.adult	SD.child	0.0796476	-0.982691
B_cMemory_IgG	SD.adult	SD.child	0.0796476	-0.977536
mean_CD11c_NK	SD.adult	SD.child	0.0796476	-0.940139
mean_CD1c_B_Naive	SD.child	D.child	0.0796476	-0.854331
mean_CD56_NK	SD.child	D.child	0.0796476	-0.827678
mean_CD141_M_Mono_DN	SD.child	D.child	0.0796476	-0.674759
mean_Ki_67_B_Transitional	SD.adult	SD.child	0.0796476	0.695008
mean_PD_L1_T_CD8_EM	SD.child	D.child	0.0796476	0.906057
NK_DN	SD.child	D.child	0.0796476	0.915302
mean_CD38_NK_DN	SD.child	D.child	0.0796476	0.920178
mean_PD_L1_T_NKT	SD.child	D.child	0.0796476	0.933992
mean_CD16_NK_DP	SD.adult	SD.child	0.0796476	0.969985
mean_Ki_67_T_CD8_CM	SD.child	D.child	0.0796476	0.971052
mean_CD32_B_EffectorMemory	SD.child	D.child	0.0796476	1.01504
mean_CD38_B_EffectorMemory	SD.child	D.child	0.0796476	1.0271
mean_HLA_DR_NK_CD56	SD.child	D.child	0.0796476	1.07
mean_CD25_NK_DN	D.adult	D.child	0.0806581	-0.850985
mean_CD38_NK_CD16	D.adult	D.child	0.0806581	-0.589268
T_CD8_T_CD8_EM	SD.adult	D.adult	0.0806581	0.613154
mean_CCR7_T_CD8_Naive	D.adult	D.child	0.0806581	0.689646
mean_HLA_DR_NK	D.adult	D.child	0.0806581	0.696929
mean_CD38_M_cDC2	SD.adult	D.adult	0.0806581	0.713707
mean_CD23_B_Transitional	D.adult	D.child	0.0858506	0.419995
mean_HLA_DR_T_CD8_Naive	D.adult	D.child	0.0859331	0.541235
mean_CD27_T_CD8_EM	SD.adult	D.adult	0.0859331	0.581344
mean_CD27_T_CD4_EMRA	SD.adult	D.adult	0.0859331	0.601818
mean_CD25_NK_CD16	SD.adult	D.adult	0.0859331	0.637261
mean_CD1c_B_Transitional	D.adult	D.child	0.0912511	0.390052
mean_Ki_67_M_Mono_DN	D.adult	D.child	0.0914757	-0.638105
mean_HLA_DR_B_Plasma	SD.adult	D.adult	0.0914757	-0.542628
mean_Ki_67_B_Plasma	D.adult	D.child	0.0914757	-0.519983
mean_PD_L1_M_Mono_CD14	SD.adult	D.adult	0.0914757	0.272781
mean_CTLA_4_B_EffectorMemory	D.adult	D.child	0.0914757	0.373303
mean_PD_1_T_CD8_EM	SD.adult	D.adult	0.0914757	0.413354
mean_CD45RA_NK	D.adult	D.child	0.0914757	0.512515
mean_CD38_B_EffectorMemory	SD.adult	D.adult	0.0914757	0.54581
mean_HLA_DR_T_GD	SD.adult	SD.child	0.0948327	-1.0812
mean_CCR7_T_CD4_EM	SD.adult	SD.child	0.0948327	-0.959708
mean_CD45RA_M_Mono_DN	SD.adult	SD.child	0.0948327	-0.951293
mean_CCR7_B_EffectorMemory	SD.adult	SD.child	0.0948327	-0.950502
mean_CD25_B_Plasma	SD.child	D.child	0.0948327	-0.927109
B_B_Inexperienced	SD.child	D.child	0.0948327	-0.918061
NK_NK_CD16	SD.adult	SD.child	0.0948327	-0.900311
NK_NK_CD56	SD.adult	SD.child	0.0948327	-0.780332
mean_Ki_67_M_Mono_DN	SD.adult	SD.child	0.0948327	-0.715315
M_cDC2	SD.child	D.child	0.0948327	-0.606293
mean_PD_1_NK_DP	SD.child	D.child	0.0948327	0.354941
mean_CD56_NK_CD16	SD.adult	SD.child	0.0948327	0.76159
mean_Ki_67_T_CD8_EM	SD.child	D.child	0.0948327	0.808856
mean_HLA_DR_T_NKT	SD.child	D.child	0.0948327	0.833707
mean_CD56_NK	SD.adult	SD.child	0.0948327	0.895942
mean_Ki_67_T_CD8_EMRA	SD.child	D.child	0.0948327	1.05407
mean_CCR7_T_CD4_CM	SD.child	D.child	0.0948327	1.14295
mean_CTLA_4_B_Naive	SD.child	D.child	0.0948327	1.14819
mean_CD38_T_CD4_EMRA	SD.child	D.child	0.0948327	1.31323
mean_Ki_67_M_cDC2	D.adult	D.child	0.0972941	-0.695304
mean_PD_L1_NK	D.adult	D.child	0.0972941	0.432249
mean_CCR7_T_Treg	D.adult	D.child	0.0972941	0.486345
mean_HLA_DR_T_CD4_EM	D.adult	D.child	0.0972941	0.732221
M_Basophil	SD.adult	D.adult	0.0997058	0.294274
T_CD4_T_GD	SD.child	D.child	0.100967	-0.837119
mean_PD_L1_T_CD4_EM	SD.adult	D.adult	0.103397	0.517639
mean_CD8_NK	D.adult	D.child	0.103397	0.569653
mean_CD11c_NK_CD56	SD.adult	D.adult	0.103397	0.60366
M_M_Basophil	SD.adult	D.adult	0.105792	0.214866
mean_CCR7_T_CD4_EMRA	SD.adult	D.adult	0.109791	0.545487
B_Transitional_IgD	SD.child	D.child	0.110015	1.00277
B_cMemory_IgD	D.adult	D.child	0.110823	-0.217076
mean_CD27_T_DN_other	SD.child	D.child	0.112229	-1.21642
mean_CD27_T_CD4_EM	SD.child	D.child	0.112229	-1.00836
mean_CD25_NK_CD56	SD.child	D.child	0.112229	-0.745006
mean_CD25_B_Naive	SD.child	D.child	0.112229	-0.732712
mean_Ki_67_T_DN_other	SD.child	D.child	0.112229	0.37587
M_Monocyte_M_Mono_CD14	SD.adult	SD.child	0.112229	0.500078
B_cMemory_IgA	SD.adult	SD.child	0.112229	0.783503
mean_HLA_DR_B_EffectorMemory	SD.adult	SD.child	0.112229	0.922859
mean_CD38_M_Mono_DN	SD.child	D.child	0.112229	0.974688
mean_CTLA_4_T_DN_other	SD.child	D.child	0.112229	1.03636
mean_CCR7_T_Treg	SD.child	D.child	0.112229	1.04518
mean_CTLA_4_T_Treg	SD.child	D.child	0.112229	1.20827
mean_CCR7_T_GD	D.adult	D.child	0.116486	-0.799547
mean_CD56_NK_DN	SD.adult	D.adult	0.116486	-0.545868
mean_HLA_DR_M_cDC1	SD.adult	D.adult	0.116486	-0.363373
M_M_pDC	D.adult	D.child	0.116486	-0.261701
M_M_pDC	SD.adult	D.adult	0.116486	0.223752
mean_HLA_DR_NK_CD56	SD.adult	D.adult	0.116486	0.320315
mean_CD38_T_CD8_EMRA	SD.adult	D.adult	0.116486	0.44248
T_CD8_EMRA	D.adult	D.child	0.116486	0.504513
mean_HLA_DR_T_CD8_CM	D.adult	D.child	0.116486	0.579875
mean_HLA_DR_T_CD4_CM	D.adult	D.child	0.116486	0.660696
mean_CD33_M_pDC	D.adult	D.child	0.116486	0.665696
mean_CD64_M_Basophil	SD.adult	D.adult	0.118846	0.538195
mean_CD45RA_M_Basophil	SD.adult	SD.child	0.119351	-0.822224
mean_CD38_M_pDC	D.adult	D.child	0.123488	-0.409501
mean_CD33_M_Mono_CD16	SD.adult	D.adult	0.123488	-0.354804
mean_CD38_T_CD4_CM	D.adult	D.child	0.123488	-0.321507
mean_PD_L1_M_Monocyte	SD.adult	D.adult	0.123488	0.233163
mean_CD25_NK_DP	SD.adult	D.adult	0.123488	0.464032
mean_CD32_B_EffectorMemory	D.adult	D.child	0.123488	0.57351
mean_CD69_NK_CD16	SD.adult	D.adult	0.130806	0.40981
mean_CD23_B_EffectorMemory	D.adult	D.child	0.130806	0.4586
mean_CD45RA_M_Monocyte	D.adult	D.child	0.130806	0.506737
mean_CCR7_T_CD4_CM	SD.adult	SD.child	0.131726	-1.10367
mean_PD_1_T_CD4_CM	SD.adult	SD.child	0.131726	-0.832948
mean_CD45RA_B_Naive	SD.child	D.child	0.131726	-0.812714
mean_HLA_DR_B_Naive	SD.child	D.child	0.131726	-0.734963
mean_HLA_DR_M_Monocyte	SD.child	D.child	0.131726	-0.63998
mean_CD209_M_Basophil	SD.child	D.child	0.131726	-0.457157
B_Plasma_IgA	SD.child	D.child	0.131726	-0.405886
mean_PD_L1_B_Naive	SD.adult	SD.child	0.131726	0.215809
mean_CD141_M_pDC	SD.adult	SD.child	0.131726	0.598925
B_Plasma_log_IgG_IgA	SD.child	D.child	0.131726	0.658946
T_CD8_T_CD8_EM	SD.adult	SD.child	0.131726	0.71011
NK_DP	SD.adult	SD.child	0.131726	0.724673
mean_HLA_DR_T_Treg	SD.adult	SD.child	0.131726	0.842006
mean_HLA_DR_B_Naive	SD.adult	SD.child	0.131726	0.845675
mean_PD_L1_NK_CD56	SD.child	D.child	0.131726	0.897893
mean_Ki_67_M_Mono_CD16	SD.child	D.child	0.131726	0.941497
mean_HLA_DR_T_CD8_CM	SD.child	D.child	0.131726	0.971205
mean_PD_L1_T_Treg	SD.child	D.child	0.131726	1.02585
T_CD4_T_CD4_EM	SD.adult	SD.child	0.131726	1.06958
mean_CD38_M_Mono_DP	D.adult	D.child	0.13708	0.720511
mean_CD25_NK_DP	D.adult	D.child	0.138447	-0.703757
mean_CD25_B_Naive	SD.adult	D.adult	0.138447	-0.465467
T_CD4_T_NKT	SD.adult	D.adult	0.138447	0.120145
mean_CD38_T_GD	SD.adult	D.adult	0.138447	0.400165
M_Monocyte_M_Mono_CD16	D.adult	D.child	0.138447	0.571111
mean_Ki_67_M_Mono_DP	SD.adult	SD.child	0.138972	-0.791929
B_Transitional_IgMD	SD.adult	D.adult	0.144305	0.404542
mean_CD209_M_Basophil	D.adult	D.child	0.144812	-0.475358
mean_Ki_67_M_Monocyte	D.adult	D.child	0.146418	-0.655266
T_CD4_CM	SD.adult	D.adult	0.146418	-0.554655
T_DN_T_GD	SD.adult	D.adult	0.146418	-0.527031
mean_PD_1_NK_DN	SD.adult	D.adult	0.146418	-0.49539
mean_PD_L1_NK_DP	D.adult	D.child	0.146418	0.330105
mean_CD25_NK	SD.adult	D.adult	0.146418	0.393389
mean_CTLA_4_T_CD8_EMRA	SD.adult	D.adult	0.146418	0.652491
mean_PD_L1_T_CD4_EMRA	SD.adult	D.adult	0.146418	0.723789
B_Transitional_IgD	D.adult	D.child	0.148404	0.397382
mean_CD64_M_cDC1	SD.child	D.child	0.14848	0.91785
mean_HLA_DR_M_Mono_DP	SD.child	D.child	0.149275	-0.597111
B_Transitional_IgM	D.adult	D.child	0.149437	-0.895755
mean_CD38_B_cMemory	SD.adult	SD.child	0.153693	-0.914767
T_CD4_T_CD4_CM	SD.adult	SD.child	0.153693	-0.83832
mean_CCR7_T_Treg	SD.adult	SD.child	0.153693	-0.821621
mean_CD45RA_NK_CD16	SD.child	D.child	0.153693	-0.789323
mean_CD1c_B_Plasma	SD.child	D.child	0.153693	-0.763224
mean_HLA_DR_T_Treg	SD.child	D.child	0.153693	-0.640014
mean_CCR7_T_CD8_EMRA	SD.child	D.child	0.153693	-0.626859
mean_CCR7_T_CD8_EMRA	SD.adult	SD.child	0.153693	-0.571707
B_Plasma_IgM	SD.child	D.child	0.153693	-0.555969
T_CD4_Naive	SD.child	D.child	0.153693	-0.192628
mean_PD_1_NK	SD.child	D.child	0.153693	0.204507
mean_CCR7_T_CD8_CM	SD.child	D.child	0.153693	0.276484
mean_CTLA_4_B_EffectorMemory	SD.child	D.child	0.153693	0.428715
mean_Ki_67_M_Basophil	SD.child	D.child	0.153693	0.518888
mean_PD_L1_B_cMemory	SD.adult	SD.child	0.153693	0.563285
mean_CD33_M_cDC2	SD.adult	SD.child	0.153693	0.571871
mean_CD16_NK_CD56	SD.child	D.child	0.153693	0.582561
mean_HLA_DR_M_Basophil	SD.child	D.child	0.153693	0.597161
mean_Ki_67_B_Plasma	SD.adult	SD.child	0.153693	0.670825
mean_Ki_67_T_GD	SD.child	D.child	0.153693	0.686945
mean_CD45RA_M_Mono_CD16	SD.adult	SD.child	0.153693	0.711268
mean_PD_1_T_CD4_EM	SD.child	D.child	0.153693	0.725757
mean_Ki_67_T_CD4_EM	SD.child	D.child	0.153693	0.727003
mean_HLA_DR_T_CD8_Naive	SD.child	D.child	0.153693	1.03946
mean_HLA_DR_NK_CD16	SD.child	D.child	0.153693	1.07308
mean_HLA_DR_T_CD4_Naive	SD.child	D.child	0.153693	1.27649
mean_Ki_67_M_Mono_CD14	D.adult	D.child	0.154726	-0.594583
mean_CD45RA_M_Mono_DN	SD.adult	D.adult	0.154726	-0.493847
T_CD4_EMRA	SD.adult	D.adult	0.154726	-0.400369
mean_CD25_B_cMemory	SD.adult	D.adult	0.154726	-0.385175
mean_CD56_NK_CD56	SD.adult	D.adult	0.154726	0.354856
mean_Ki_67_T_CD8_Naive	SD.adult	D.adult	0.154726	0.48085
B_EffectorMemory_IgA	SD.adult	D.adult	0.154726	0.638222
B_cMemory_ND	SD.child	D.child	0.160989	0.617861
mean_HLA_DR_M_Mono_DP	SD.adult	SD.child	0.160989	0.705126
mean_HLA_DR_M_cDC1	D.adult	D.child	0.161279	0.772675
mean_CD25_NK_CD16	D.adult	D.child	0.163377	-0.635082
mean_CCR7_T_CD4_EM	SD.adult	D.adult	0.163377	-0.55828
mean_CD32_B_Naive	SD.adult	D.adult	0.163377	-0.495269
mean_CD38_B_Naive	D.adult	D.child	0.163377	-0.409585
mean_CD16_NK_DP	SD.adult	D.adult	0.163377	-0.395861
mean_CD64_M_Mono_DP	SD.adult	D.adult	0.163377	-0.0596966
mean_Ki_67_T_GD	SD.adult	D.adult	0.163377	0.197162
mean_CD38_T_CD4_EMRA	SD.adult	D.adult	0.163377	0.222664
mean_Ki_67_T_CD8_EMRA	SD.adult	D.adult	0.163377	0.34347
mean_CD45RA_M_Mono_CD14	D.adult	D.child	0.163377	0.366509
mean_CD38_T_CD4_Naive	SD.adult	D.adult	0.163377	0.456045
mean_HLA_DR_B_EffectorMemory	D.adult	D.child	0.163377	0.487946
B_Plasma_IgA	SD.adult	D.adult	0.170289	-0.514117
mean_CD141_M_cDC1	SD.child	D.child	0.171682	0.77324
mean_CD27_T_Treg	D.adult	D.child	0.172379	-0.468043
mean_CD33_M_Monocyte	SD.adult	D.adult	0.172379	0.328487
M_Mono_CD16	D.adult	D.child	0.172379	0.398251
B_Plasma_ND	D.adult	D.child	0.172379	0.454033
mean_CTLA_4_T_CD4_EM	D.adult	D.child	0.172379	0.469116
mean_CTLA_4_B_cMemory	SD.adult	D.adult	0.172379	0.530402
mean_CD38_NK_CD16	SD.child	D.child	0.178055	-0.863466
mean_CD38_T_CD8_EMRA	SD.adult	SD.child	0.178055	-0.801943
mean_CD25_NK	SD.adult	SD.child	0.178055	-0.795384
mean_CCR7_T_CD4_EMRA	SD.child	D.child	0.178055	-0.734694
mean_PD_1_T_GD	SD.adult	SD.child	0.178055	-0.730218
mean_CD141_M_Mono_CD16	SD.child	D.child	0.178055	-0.720379
M_M_cDC	SD.child	D.child	0.178055	-0.630703
mean_CD45RA_NK_CD56	SD.child	D.child	0.178055	-0.610032
mean_CD23_B_EffectorMemory	SD.adult	SD.child	0.178055	-0.510772
mean_CTLA_4_B_Transitional	SD.adult	SD.child	0.178055	-0.507857
mean_CD38_NK_DN	SD.adult	SD.child	0.178055	-0.422543
T_GD	SD.child	D.child	0.178055	0.251607
mean_CD33_M_Mono_DN	SD.adult	SD.child	0.178055	0.490783
mean_PD_L1_T_CD4_EM	SD.child	D.child	0.178055	0.518974
mean_HLA_DR_T_CD8_EM	SD.child	D.child	0.178055	0.621572
mean_CD141_M_Monocyte	SD.adult	SD.child	0.178055	0.667715
mean_CD64_M_Mono_DN	SD.child	D.child	0.178055	0.720629
mean_CD56_NK_DP	SD.adult	SD.child	0.178055	0.73244
mean_Ki_67_NK_CD16	SD.adult	SD.child	0.178055	0.751988
mean_CD27_T_Treg	SD.adult	SD.child	0.178055	0.851826
B_Plasma	SD.child	D.child	0.178055	0.927787
T_Treg	SD.child	D.child	0.178055	1.0212
mean_CD1c_B_Plasma	SD.adult	D.adult	0.181737	-0.302086
B_Naive_ND	SD.adult	D.adult	0.181737	-0.243201
mean_CD38_M_cDC2	D.adult	D.child	0.181737	0.281622
mean_HLA_DR_M_Mono_CD14	D.adult	D.child	0.181737	0.392272
mean_CD38_T_GD	D.adult	D.child	0.181737	0.553949
mean_CD33_M_Basophil	SD.adult	SD.child	0.185544	0.551215
mean_Ki_67_B_EffectorMemory	SD.adult	D.adult	0.191456	0.318141
T_T_CD4	D.adult	D.child	0.191456	0.411958
mean_HLA_DR_M_Basophil	SD.adult	D.adult	0.193705	0.348554
mean_CD38_M_Mono_DP	SD.child	D.child	0.198375	0.212996
mean_CD209_M_Mono_DN	D.adult	D.child	0.201543	-0.517172
mean_PD_L1_M_cDC2	D.adult	D.child	0.201543	-0.35755
T_CD4_CM	D.adult	D.child	0.201543	0.501968
mean_CD38_NK_DP	SD.adult	D.adult	0.201543	0.606342
mean_HLA_DR_M_pDC	SD.child	D.child	0.205108	-0.706029
M_Basophil	SD.child	D.child	0.205108	-0.692154
mean_CD32_B_Transitional	SD.adult	SD.child	0.205108	-0.651207
mean_CD45RA_M_Mono_CD16	SD.child	D.child	0.205108	-0.640657
mean_CD23_B_Naive	SD.child	D.child	0.205108	-0.59756
mean_PD_1_NK_DN	SD.adult	SD.child	0.205108	-0.595321
mean_CD1c_B_EffectorMemory	SD.child	D.child	0.205108	-0.589384
T_CD4_CM	SD.adult	SD.child	0.205108	-0.513468
mean_PD_1_T_DN_other	SD.adult	SD.child	0.205108	-0.467875
T_CD4_EMRA	SD.child	D.child	0.205108	-0.287275
T_T_DN	SD.child	D.child	0.205108	-0.286105
T_CD4_CM	SD.child	D.child	0.205108	0.408966
mean_CTLA_4_B_cMemory	SD.child	D.child	0.205108	0.479786
mean_CD27_T_CD8_CM	SD.adult	SD.child	0.205108	0.577482
mean_CTLA_4_B_Plasma	SD.adult	SD.child	0.205108	0.607399
mean_CD141_M_cDC2	SD.adult	SD.child	0.205108	0.625806
mean_CD45RA_B_Naive	SD.adult	SD.child	0.205108	0.67559
mean_CD38_T_Treg	SD.child	D.child	0.205108	0.685885
mean_CD38_B_Plasma	SD.child	D.child	0.205108	0.697271
mean_PD_L1_B_cMemory	SD.child	D.child	0.205108	0.714045
mean_CD1c_B_EffectorMemory	SD.adult	SD.child	0.205108	0.725315
mean_Ki_67_T_CD4_CM	SD.child	D.child	0.205108	0.756045
mean_Ki_67_NK_CD56	SD.child	D.child	0.205108	0.810101
mean_CD27_T_CD4_CM	SD.adult	SD.child	0.205108	0.844958
mean_PD_1_T_GD	SD.child	D.child	0.205108	0.850146
mean_PD_1_T_CD4_Naive	SD.child	D.child	0.205108	0.938459
mean_CD33_M_pDC	SD.child	D.child	0.205108	0.939288
mean_CTLA_4_T_CD8_Naive	SD.child	D.child	0.205108	1.18592
B_Transitional_IgMD	SD.adult	SD.child	0.20767	0.743732
mean_Ki_67_M_Basophil	D.adult	D.child	0.209119	-0.511352
mean_CCR7_T_CD8_CM	D.adult	D.child	0.212001	-0.479833
B_cMemory_IgMD	SD.adult	D.adult	0.212001	0.204389
mean_PD_L1_T_DN_other	D.adult	D.child	0.212001	0.327615
mean_HLA_DR_T_CD4_Naive	D.adult	D.child	0.212001	0.637748
mean_CD209_M_Basophil	SD.adult	SD.child	0.212763	0.435382
mean_CD45RA_B_Transitional	SD.adult	D.adult	0.219848	0.447175
mean_CD16_NK	SD.adult	D.adult	0.222836	-0.381136
mean_PD_1_T_CD8_CM	SD.adult	D.adult	0.222836	0.249404
B_B_Memory	D.adult	D.child	0.222836	0.522886
B_Transitional_IgD	SD.adult	SD.child	0.233194	-0.879239
T_CD4_T_CD4_CM	SD.adult	D.adult	0.234051	-0.513079
mean_HLA_DR_M_pDC	D.adult	D.child	0.234051	-0.497521
B_Plasma_IgM	SD.adult	D.adult	0.234051	-0.281636
mean_PD_1_NK_DP	D.adult	D.child	0.234051	0.227334
mean_CD27_T_CD8_EMRA	SD.adult	D.adult	0.234051	0.447621
mean_CTLA_4_T_CD8_CM	D.adult	D.child	0.234051	0.519316
mean_CCR7_B_Naive	SD.adult	SD.child	0.234704	-0.782614
mean_CD38_T_GD	SD.adult	SD.child	0.234704	-0.770731
mean_CD56_NK_DP	SD.child	D.child	0.234704	-0.647979
mean_HLA_DR_B_Plasma	SD.child	D.child	0.234704	-0.561532
mean_HLA_DR_T_CD8_EMRA	SD.adult	SD.child	0.234704	-0.465531
T_CD8_T_CD8_Naive	SD.child	D.child	0.234704	-0.0835595
mean_PD_1_T_CD4_CM	SD.child	D.child	0.234704	0.443834
mean_CD1c_B_Transitional	SD.child	D.child	0.234704	0.46766
mean_CD27_T_CD4_Naive	SD.adult	SD.child	0.234704	0.602955
mean_CD25_B_Transitional	SD.adult	SD.child	0.234704	0.642629
mean_PD_L1_M_Mono_CD16	SD.adult	SD.child	0.234704	0.646448
B_cMemory	SD.adult	SD.child	0.234704	0.657812
mean_HLA_DR_NK_DN	SD.child	D.child	0.234704	0.663191
mean_CCR7_T_DN_other	SD.child	D.child	0.234704	0.693513
mean_CD32_B_Transitional	SD.child	D.child	0.234704	0.746691
mean_HLA_DR_T_CD4_EM	SD.child	D.child	0.234704	0.887118
mean_PD_L1_M_Mono_CD14	SD.child	D.child	0.234704	1.18509
M_pDC	D.adult	D.child	0.245649	-0.563528
NK_DP	SD.adult	D.adult	0.245649	-0.403259
mean_CD209_M_Monocyte	D.adult	D.child	0.245649	-0.388236
M_Monocyte_M_Mono_CD14	D.adult	D.child	0.245649	-0.387247
M_Mono_DN	D.adult	D.child	0.245649	0.0858015
mean_CD69_NK_DN	SD.adult	D.adult	0.245649	0.161443
T_CD4_T_CD4_Naive	SD.adult	D.adult	0.245649	0.2025
mean_PD_L1_NK_CD16	SD.adult	D.adult	0.245649	0.229803
mean_CD38_NK_CD56	D.adult	D.child	0.245649	0.271954
mean_CTLA_4_T_CD4_EMRA	SD.adult	D.adult	0.245649	0.520224
mean_CD209_M_Basophil	SD.adult	D.adult	0.247974	-0.0313538
mean_CD45RA_B_Transitional	D.adult	D.child	0.254151	-0.217201
mean_Ki_67_M_Mono_DP	D.adult	D.child	0.254151	0.228937
T_DN_T_NKT	SD.adult	D.adult	0.257635	0.217164
mean_PD_L1_M_Basophil	D.adult	D.child	0.2663	-0.567827
mean_CD209_M_Mono_CD14	SD.adult	SD.child	0.267212	-0.853717
mean_CCR7_T_CD4_Naive	SD.adult	SD.child	0.267212	-0.799537
mean_CD33_M_Basophil	SD.child	D.child	0.267212	-0.582619
mean_CD11c_NK_DN	SD.adult	SD.child	0.267212	-0.568519
mean_CD25_B_EffectorMemory	SD.child	D.child	0.267212	-0.566981
mean_CD16_NK_CD16	SD.child	D.child	0.267212	-0.552296
M_M_Basophil	SD.child	D.child	0.267212	-0.515866
mean_CD45RA_NK_CD56	SD.adult	SD.child	0.267212	-0.496743
mean_CCR7_T_CD8_EM	SD.adult	SD.child	0.267212	-0.479603
mean_HLA_DR_NK	SD.adult	SD.child	0.267212	-0.374758
mean_Ki_67_M_pDC	SD.child	D.child	0.267212	-0.107816
T_CD8_Naive	SD.child	D.child	0.267212	-0.0428406
mean_Ki_67_M_pDC	SD.adult	SD.child	0.267212	0.134908
mean_Ki_67_B_Naive	SD.adult	SD.child	0.267212	0.346414
mean_Ki_67_NK_DN	SD.child	D.child	0.267212	0.377237
mean_CD33_M_Monocyte	SD.adult	SD.child	0.267212	0.444073
mean_CD141_M_Mono_CD14	SD.adult	SD.child	0.267212	0.552959
mean_CD38_M_cDC2	SD.adult	SD.child	0.267212	0.559318
mean_CD33_M_cDC1	SD.adult	SD.child	0.267212	0.654281
mean_CD38_M_cDC2	SD.child	D.child	0.267212	0.725132
mean_CD27_T_CD4_EM	SD.adult	SD.child	0.267212	0.766779
mean_CD45RA_M_Mono_CD14	SD.child	D.child	0.267212	0.775907
mean_CD141_M_Mono_CD14	SD.child	D.child	0.267212	0.83059
M_Mono_DN	SD.adult	D.adult	0.270009	-0.571559
mean_CD38_M_Mono_CD16	D.adult	D.child	0.270009	-0.482784
mean_CCR7_T_GD	SD.adult	D.adult	0.270009	-0.409401
NK_NK_CD16	D.adult	D.child	0.270009	-0.401488
B_Naive_IgM	SD.adult	D.adult	0.270009	-0.383765
mean_HLA_DR_M_pDC	SD.adult	D.adult	0.270009	-0.353425
mean_PD_1_NK_CD16	D.adult	D.child	0.270009	-0.0969418
B_Naive_IgD	SD.adult	D.adult	0.270009	0.0986968
mean_HLA_DR_T_NKT	SD.adult	D.adult	0.270009	0.136913
mean_CD64_M_cDC1	SD.adult	D.adult	0.270009	0.199545
mean_Ki_67_NK_CD16	SD.adult	D.adult	0.270009	0.365729
M_cDC_M_cDC2	D.adult	D.child	0.278773	-0.417466
mean_CD33_M_Basophil	D.adult	D.child	0.278919	-0.426266
mean_CD25_B_cMemory	D.adult	D.child	0.282775	-0.514527
T_CD4_EM	SD.adult	D.adult	0.282775	-0.455232
mean_Ki_67_T_NKT	D.adult	D.child	0.282775	-0.423878
mean_CD11c_NK_DN	SD.adult	D.adult	0.282775	-0.266014
mean_CD38_T_CD8_Naive	SD.adult	D.adult	0.282775	0.0125295
B_cMemory_ND	D.adult	D.child	0.282775	0.31098
T_CD8_T_GD	D.adult	D.child	0.282775	0.351431
mean_CD45RA_M_Basophil	SD.adult	D.adult	0.285232	0.408103
T_CD4_T_GD	SD.adult	D.adult	0.291939	-0.0629645
mean_CD11c_NK_CD16	D.adult	D.child	0.295932	-0.512221
T_GD	SD.adult	D.adult	0.295932	-0.499573
M_cDC2	D.adult	D.child	0.295932	0.0123494
mean_CD38_M_Mono_CD14	SD.adult	D.adult	0.295932	0.394579
T_NKT	D.adult	D.child	0.295932	0.403228
mean_HLA_DR_NK_CD56	D.adult	D.child	0.295932	0.408689
mean_CCR7_T_CD8_EMRA	SD.adult	D.adult	0.295932	0.478184
mean_Ki_67_T_GD	SD.adult	SD.child	0.3023	-0.904365
mean_HLA_DR_T_CD4_EMRA	SD.adult	SD.child	0.3023	-0.783449
mean_CD45RA_B_EffectorMemory	SD.child	D.child	0.3023	-0.778743
B_cMemory	SD.child	D.child	0.3023	-0.752314
mean_CD45RA_B_Plasma	SD.child	D.child	0.3023	-0.707489
NK_CD16	SD.adult	SD.child	0.3023	-0.652997
mean_CD209_M_Mono_CD16	SD.child	D.child	0.3023	-0.630412
mean_CD23_B_Plasma	SD.adult	SD.child	0.3023	-0.61792
mean_CD11c_NK_CD56	SD.adult	SD.child	0.3023	-0.5185
mean_Ki_67_M_cDC2	SD.child	D.child	0.3023	-0.51273
mean_CD1c_B_cMemory	SD.child	D.child	0.3023	-0.467098
mean_PD_L1_NK_CD16	SD.adult	SD.child	0.3023	-0.428028
mean_CD38_B_Naive	SD.adult	SD.child	0.3023	-0.38921
T_CD8_T_CD8_EMRA	SD.child	D.child	0.3023	-0.37683
mean_CD38_NK_CD56	SD.adult	SD.child	0.3023	-0.36921
mean_HLA_DR_NK_DP	SD.adult	SD.child	0.3023	-0.280649
mean_CD45RA_M_pDC	SD.adult	SD.child	0.3023	0.454378
mean_CD32_B_Plasma	SD.child	D.child	0.3023	0.482539
T_CD4_T_CD4_CM	SD.child	D.child	0.3023	0.486785
mean_PD_L1_T_CD8_CM	SD.adult	SD.child	0.3023	0.526544
mean_CD1c_B_Naive	SD.adult	SD.child	0.3023	0.581785
mean_CD64_M_Monocyte	SD.child	D.child	0.3023	0.585768
mean_CD64_M_cDC2	SD.child	D.child	0.3023	0.670229
mean_CCR7_T_GD	SD.child	D.child	0.3023	0.690431
T_CD4_T_Treg	SD.child	D.child	0.3023	0.778356
mean_HLA_DR_T_CD4_CM	SD.child	D.child	0.3023	1.08036
B_Transitional	SD.adult	D.adult	0.305435	-0.116443
mean_PD_1_T_CD8_Naive	D.adult	D.child	0.309483	0.172398
mean_CD16_NK_DN	D.adult	D.child	0.309483	0.261293
mean_CD69_NK_CD56	SD.adult	D.adult	0.309483	0.298764
mean_CD27_T_CD4_CM	SD.adult	D.adult	0.309483	0.388249
mean_CD45RA_NK_CD56	D.adult	D.child	0.309483	0.419565
mean_PD_L1_M_cDC1	SD.adult	D.adult	0.309483	0.422683
T_DN_T_DN_other	SD.adult	D.adult	0.309483	0.495164
M_Basophil	SD.adult	SD.child	0.311358	0.436121
mean_CD33_M_Basophil	SD.adult	D.adult	0.312076	0.27528
mean_CD64_M_cDC1	D.adult	D.child	0.31904	0.501381
mean_HLA_DR_T_CD4_CM	SD.adult	D.adult	0.323427	-0.572382
mean_HLA_DR_M_Mono_DN	D.adult	D.child	0.323427	-0.344676
mean_HLA_DR_T_CD8_EMRA	SD.adult	D.adult	0.323427	-0.335777
mean_PD_L1_M_pDC	D.adult	D.child	0.323427	-0.222179
mean_Ki_67_B_Naive	D.adult	D.child	0.323427	-0.154353
NK_NK_CD56	SD.adult	D.adult	0.323427	0.179299
mean_PD_1_T_CD4_Naive	D.adult	D.child	0.323427	0.32815
mean_HLA_DR_T_CD8_EM	D.adult	D.child	0.323427	0.350351
mean_CCR7_B_EffectorMemory	D.adult	D.child	0.323427	0.364457
mean_CCR7_T_DN_other	SD.adult	D.adult	0.323427	0.368091
mean_CD38_NK	SD.adult	D.adult	0.323427	0.50778
mean_Ki_67_NK_DP	D.adult	D.child	0.337764	-0.359421
mean_CCR7_T_CD4_CM	SD.adult	D.adult	0.337764	-0.306087
mean_CD16_NK_CD56	SD.adult	D.adult	0.337764	-0.266274
mean_HLA_DR_M_Mono_CD16	SD.adult	D.adult	0.337764	-0.264624
mean_CCR7_B_Plasma	SD.adult	D.adult	0.337764	0.203963
mean_CD38_T_CD4_CM	SD.adult	D.adult	0.337764	0.268809
T_CD8_EM	SD.adult	D.adult	0.337764	0.284083
T_CD8_Naive	SD.adult	D.adult	0.337764	0.327361
mean_PD_1_T_CD8_EMRA	D.adult	D.child	0.337764	0.331113
mean_CD45RA_B_cMemory	D.adult	D.child	0.337764	0.380294
T_NKT	SD.adult	SD.child	0.340299	-0.59701
mean_CD27_T_NKT	SD.child	D.child	0.340299	-0.585529
mean_CD45RA_M_Monocyte	SD.adult	SD.child	0.340299	-0.561625
mean_CD209_M_pDC	SD.child	D.child	0.340299	-0.212639
T_CD8_T_NKT	SD.adult	SD.child	0.340299	-0.17469
mean_CD64_M_cDC2	SD.adult	SD.child	0.340299	0.12816
mean_CD27_T_CD8_EM	SD.adult	SD.child	0.340299	0.219958
mean_CD141_M_Mono_CD16	SD.adult	SD.child	0.340299	0.376463
M_M_Monocyte	SD.child	D.child	0.340299	0.439622
mean_HLA_DR_M_cDC1	SD.adult	SD.child	0.340299	0.467499
T_CD8_T_CD8_CM	SD.child	D.child	0.340299	0.476163
mean_CTLA_4_T_Treg	SD.adult	SD.child	0.340299	0.499903
mean_CD209_M_Mono_CD16	SD.adult	SD.child	0.340299	0.548007
mean_Ki_67_T_NKT	SD.child	D.child	0.340299	0.552338
mean_CD38_T_CD8_Naive	SD.child	D.child	0.340299	0.623001
mean_PD_1_T_Treg	SD.child	D.child	0.340299	0.723596
mean_Ki_67_M_Basophil	SD.adult	SD.child	0.350045	-0.324324
mean_CD69_NK_DP	D.adult	D.child	0.352492	-0.447517
mean_CD33_M_Mono_DP	SD.adult	D.adult	0.352492	-0.441009
mean_CD38_B_cMemory	D.adult	D.child	0.352492	-0.235222
NK_DN	D.adult	D.child	0.352492	-0.122956
B_Plasma_ND	SD.adult	D.adult	0.352492	0.057789
mean_CD33_M_cDC2	SD.adult	D.adult	0.352492	0.213773
mean_CD38_M_Mono_CD14	D.adult	D.child	0.352492	0.319083
mean_CTLA_4_T_Treg	D.adult	D.child	0.352492	0.438107
T_CD8_T_CD8_Naive	SD.adult	D.adult	0.352492	0.527175
mean_Ki_67_M_Monocyte	SD.adult	D.adult	0.352492	0.596146
NK_CD16	D.adult	D.child	0.36761	-0.396473
B_cMemory_IgMD	D.adult	D.child	0.36761	-0.291327
mean_CCR7_T_Treg	SD.adult	D.adult	0.36761	-0.261285
B_B_Plasma	D.adult	D.child	0.36761	-0.154741
mean_HLA_DR_B_cMemory	D.adult	D.child	0.36761	-0.026958
mean_CCR7_B_cMemory	SD.adult	D.adult	0.36761	0.145194
mean_CD141_M_Monocyte	D.adult	D.child	0.36761	0.14566
mean_PD_1_NK	D.adult	D.child	0.36761	0.176616
mean_HLA_DR_NK_DP	SD.adult	D.adult	0.36761	0.233112
mean_CD33_M_cDC1	SD.child	D.child	0.369082	0.170119
mean_CD33_M_Mono_DP	SD.child	D.child	0.370018	-0.261506
mean_CD141_M_Basophil	D.adult	D.child	0.378514	-0.307431
mean_PD_L1_B_Transitional	D.adult	D.child	0.378586	0.27459
B_Transitional_IgD	SD.adult	D.adult	0.379122	-0.323852
T_CD8_T_CD8_CM	SD.adult	SD.child	0.380916	-0.830879
mean_CD209_M_Monocyte	SD.adult	SD.child	0.380916	-0.809515
mean_PD_1_T_CD4_Naive	SD.adult	SD.child	0.380916	-0.766766
mean_CD38_T_CD4_CM	SD.adult	SD.child	0.380916	-0.69677
M_Mono_DN	SD.adult	SD.child	0.380916	-0.546173
mean_CTLA_4_B_Plasma	SD.child	D.child	0.380916	-0.515447
mean_CD11c_NK_CD16	SD.child	D.child	0.380916	-0.478232
mean_CD32_B_EffectorMemory	SD.adult	SD.child	0.380916	-0.471073
T_DN_T_DN_other	SD.adult	SD.child	0.380916	-0.465865
mean_CD27_T_CD8_EM	SD.child	D.child	0.380916	-0.291334
mean_CTLA_4_T_GD	SD.adult	SD.child	0.380916	-0.225882
mean_CD11c_NK_DP	SD.child	D.child	0.380916	0.318042
NK_NK_CD16	SD.child	D.child	0.380916	0.366385
T_CD4_T_Treg	SD.adult	SD.child	0.380916	0.401045
T_CD8_EM	SD.adult	SD.child	0.380916	0.412677
T_CD4_T_CD4_EM	SD.child	D.child	0.380916	0.46298
T_CD4_EM	SD.child	D.child	0.380916	0.476431
mean_CD38_T_CD4_CM	SD.child	D.child	0.380916	0.782214
mean_PD_L1_M_Monocyte	SD.child	D.child	0.380916	0.884856
mean_CD209_M_Mono_CD16	D.adult	D.child	0.383115	-0.550609
mean_CD45RA_M_Mono_CD14	SD.adult	D.adult	0.383115	-0.231142
mean_PD_L1_T_Treg	SD.adult	D.adult	0.383115	0.226963
mean_CD1c_B_cMemory	SD.adult	D.adult	0.383115	0.230412
B_cMemory_IgA	D.adult	D.child	0.383115	0.268734
mean_CD38_NK_DN	D.adult	D.child	0.383115	0.297962
mean_CD38_T_CD4_EM	D.adult	D.child	0.383115	0.379289
mean_PD_L1_T_Treg	D.adult	D.child	0.383115	0.379642
mean_CD33_M_Mono_DP	SD.adult	SD.child	0.391651	0.170001
mean_PD_L1_M_Mono_DP	SD.adult	SD.child	0.391651	0.519619
M_Monocyte_M_Mono_DP	D.adult	D.child	0.394417	-0.221621
B_EffectorMemory_IgG	D.adult	D.child	0.394417	-0.19033
mean_Ki_67_NK_CD56	D.adult	D.child	0.399004	-0.353271
mean_CD16_NK_DN	SD.adult	D.adult	0.399004	-0.349545
mean_Ki_67_T_CD4_Naive	D.adult	D.child	0.399004	-0.175385
mean_HLA_DR_NK_DN	D.adult	D.child	0.399004	-0.0916341
mean_CD141_M_Mono_CD14	D.adult	D.child	0.399004	0.169938
mean_Ki_67_NK_DN	SD.adult	D.adult	0.399004	0.378565
mean_HLA_DR_M_Mono_DP	D.adult	D.child	0.410641	-0.106086
mean_CD38_B_Transitional	SD.adult	D.adult	0.410641	0.43665
mean_CD25_B_Transitional	SD.adult	D.adult	0.410641	0.487437
mean_CD209_M_cDC1	SD.child	D.child	0.412164	0.0474195
mean_Ki_67_M_cDC1	SD.child	D.child	0.412164	0.331648
mean_PD_L1_M_Mono_DP	SD.child	D.child	0.413079	0.432974
mean_CD69_NK	D.adult	D.child	0.415273	-0.431408
NK_NK_DP	SD.adult	D.adult	0.415273	-0.363585
mean_CD23_B_cMemory	SD.adult	D.adult	0.415273	-0.344374
T_T_CD4	SD.adult	D.adult	0.415273	-0.278353
mean_CD141_M_Mono_CD16	D.adult	D.child	0.415273	-0.20871
M_M_Monocyte	SD.adult	D.adult	0.415273	-0.190307
T_GD	D.adult	D.child	0.415273	-0.0964475
mean_CD56_NK_DP	D.adult	D.child	0.415273	0.343208
T_DN_T_NKT	D.adult	D.child	0.415273	0.401473
mean_HLA_DR_T_CD4_CM	SD.adult	SD.child	0.424333	-0.923762
mean_CD33_M_pDC	SD.adult	SD.child	0.424333	-0.818205
T_DN_other	SD.adult	SD.child	0.424333	-0.741738
mean_HLA_DR_T_DN_other	SD.adult	SD.child	0.424333	-0.651306
mean_CD45RA_M_Mono_CD14	SD.adult	SD.child	0.424333	-0.612542
mean_CD56_NK_CD56	SD.child	D.child	0.424333	-0.521796
mean_CD38_M_cDC1	SD.adult	SD.child	0.424333	-0.510756
mean_CD38_T_CD8_EM	SD.adult	SD.child	0.424333	-0.485357
B_EffectorMemory_IgG	SD.child	D.child	0.424333	-0.461017
mean_CD45RA_NK_DN	SD.adult	SD.child	0.424333	-0.386303
mean_CD64_M_pDC	SD.child	D.child	0.424333	-0.252676
T_DN_other	SD.child	D.child	0.424333	-0.0448012
mean_PD_L1_NK_DN	SD.adult	SD.child	0.424333	0.0742373
M_Monocyte_M_Mono_DN	SD.child	D.child	0.424333	0.221149
mean_PD_1_T_DN_other	SD.child	D.child	0.424333	0.221521
mean_CTLA_4_T_CD4_EM	SD.adult	SD.child	0.424333	0.228548
mean_Ki_67_B_EffectorMemory	SD.adult	SD.child	0.424333	0.370039
mean_CCR7_T_CD8_EM	SD.child	D.child	0.424333	0.377602
mean_CD38_B_Naive	SD.child	D.child	0.424333	0.384944
mean_CTLA_4_T_NKT	SD.adult	SD.child	0.424333	0.388203
B_B_Memory	SD.adult	SD.child	0.424333	0.418623
mean_CD33_M_Mono_CD14	SD.adult	SD.child	0.424333	0.441725
mean_PD_L1_T_CD8_CM	SD.child	D.child	0.424333	0.487703
NK_CD56	SD.child	D.child	0.424333	0.514556
mean_CD38_NK_CD16	SD.adult	SD.child	0.424333	1.02332
mean_HLA_DR_M_Basophil	D.adult	D.child	0.427185	0.049963
mean_CD141_M_cDC1	SD.adult	D.adult	0.431917	-0.201701
mean_CD38_NK_DP	D.adult	D.child	0.431917	-0.186864
mean_CTLA_4_T_CD8_EM	D.adult	D.child	0.431917	0.0178125
M_Mono_DP	SD.adult	D.adult	0.431917	0.0870439
M_Monocyte_M_Mono_DN	D.adult	D.child	0.431917	0.190354
mean_CD209_M_Mono_CD16	SD.adult	D.adult	0.431917	0.231631
mean_PD_L1_B_cMemory	D.adult	D.child	0.431917	0.245428
T_CD8_EM	D.adult	D.child	0.431917	0.319275
mean_PD_L1_B_Transitional	SD.adult	D.adult	0.444255	0.00505361
B_cMemory_IgM	D.adult	D.child	0.444255	0.384144
mean_CD56_NK_DP	SD.adult	D.adult	0.448932	-0.409396
mean_CD64_M_Monocyte	D.adult	D.child	0.448932	-0.332831
mean_CD1c_B_cMemory	D.adult	D.child	0.448932	-0.284256
B_EffectorMemory_ND	SD.adult	D.adult	0.448932	-0.204072
T_CD4_T_CD4_EMRA	SD.adult	D.adult	0.448932	-0.168355
mean_PD_1_T_GD	D.adult	D.child	0.448932	-0.00100817
mean_PD_1_T_GD	SD.adult	D.adult	0.448932	0.0329171
mean_PD_1_T_CD8_EMRA	SD.adult	D.adult	0.448932	0.338932
mean_CD32_B_Naive	D.adult	D.child	0.448932	0.339495
mean_CD45RA_NK_DN	D.adult	D.child	0.448932	0.363069
mean_CD141_M_Basophil	SD.adult	D.adult	0.452691	0.18339
mean_PD_L1_M_cDC1	SD.child	D.child	0.458095	0.189029
mean_CD45RA_M_Mono_DP	SD.child	D.child	0.458975	0.454963
mean_CD45RA_M_cDC1	D.adult	D.child	0.46143	0.0971972
mean_CD33_M_pDC	SD.adult	D.adult	0.466312	-0.630494
mean_CD11c_NK	D.adult	D.child	0.466312	-0.473492
mean_CD209_M_Mono_CD14	D.adult	D.child	0.466312	-0.258635
mean_CD16_NK_CD16	D.adult	D.child	0.466312	-0.209682
NK_CD56	SD.adult	D.adult	0.466312	-0.135147
T_CD8_T_CD8_CM	SD.adult	D.adult	0.466312	0.126194
mean_CD33_M_Mono_CD14	SD.adult	D.adult	0.466312	0.156491
mean_HLA_DR_M_Monocyte	D.adult	D.child	0.466312	0.278107
T_T_CD8	SD.adult	D.adult	0.466312	0.294253
mean_Ki_67_M_Mono_CD14	SD.adult	D.adult	0.466312	0.471936
mean_CD64_M_cDC1	SD.adult	SD.child	0.470183	-0.662949
mean_HLA_DR_T_CD4_Naive	SD.adult	SD.child	0.470183	-0.536942
mean_Ki_67_NK_CD16	SD.child	D.child	0.470183	-0.5346
mean_CD69_NK_DN	SD.adult	SD.child	0.470183	-0.470546
mean_Ki_67_T_CD8_EM	SD.adult	SD.child	0.470183	-0.417014
mean_PD_1_T_CD4_EMRA	SD.adult	SD.child	0.470183	-0.396202
mean_CCR7_B_cMemory	SD.adult	SD.child	0.470183	-0.38782
B_EffectorMemory	SD.child	D.child	0.470183	-0.307103
mean_CD45RA_NK	SD.adult	SD.child	0.470183	-0.292547
NK_CD56	SD.adult	SD.child	0.470183	-0.233815
mean_HLA_DR_B_cMemory	SD.child	D.child	0.470183	-0.229267
B_Transitional	SD.adult	SD.child	0.470183	-0.194818
mean_CD45RA_NK_DP	SD.adult	SD.child	0.470183	-0.193757
mean_CD33_M_cDC2	SD.child	D.child	0.470183	-0.192594
B_Plasma_IgA	SD.adult	SD.child	0.470183	-0.167681
mean_PD_L1_T_NKT	SD.adult	SD.child	0.470183	0.254265
mean_CD69_NK_CD56	SD.child	D.child	0.470183	0.296333
mean_CD27_T_CD4_EMRA	SD.adult	SD.child	0.470183	0.298745
T_T_CD8	SD.adult	SD.child	0.470183	0.302316
M_Mono_CD14	SD.adult	SD.child	0.470183	0.364886
B_cMemory_IgMD	SD.adult	SD.child	0.470183	0.369153
mean_HLA_DR_M_Mono_DN	SD.adult	SD.child	0.470183	0.382817
mean_HLA_DR_NK_DN	SD.adult	SD.child	0.470183	0.457201
mean_Ki_67_T_Treg	SD.child	D.child	0.470183	0.492271
M_cDC1	SD.adult	SD.child	0.470183	0.513752
mean_CD45RA_B_cMemory	SD.adult	SD.child	0.470183	0.884754
B_cMemory_IgD	SD.child	D.child	0.47848	-0.315132
mean_CD32_B_Transitional	SD.adult	D.adult	0.479386	0.334732
B_EffectorMemory_ND	SD.child	D.child	0.482811	-0.39847
mean_CD45RA_M_Mono_DP	SD.adult	SD.child	0.48338	0.0402737
mean_CCR7_T_CD4_CM	D.adult	D.child	0.484049	0.304274
B_B_Inexperienced	D.adult	D.child	0.502136	-0.283734
mean_CD64_M_Mono_CD14	D.adult	D.child	0.502136	-0.253219
mean_Ki_67_T_Treg	D.adult	D.child	0.502136	-0.250184
mean_PD_1_T_CD8_EM	D.adult	D.child	0.502136	-0.201761
mean_PD_L1_T_NKT	D.adult	D.child	0.502136	-0.159016
mean_CTLA_4_T_CD4_Naive	SD.adult	D.adult	0.502136	0.237855
mean_HLA_DR_B_Plasma	D.adult	D.child	0.502136	0.292243
mean_CD45RA_M_cDC1	SD.child	D.child	0.506765	0.177257
M_cDC_M_cDC2	SD.adult	SD.child	0.50801	0.0376956
B_Inexperienced_B_Naive	SD.adult	D.adult	0.515982	0.376237
T_CD8_T_GD	SD.adult	SD.child	0.518686	-0.745302
T_CD8_EMRA	SD.adult	SD.child	0.518686	-0.664503
mean_PD_1_T_CD8_Naive	SD.adult	SD.child	0.518686	-0.65665
B_Naive	SD.child	D.child	0.518686	-0.55617
mean_CD38_T_CD8_CM	SD.adult	SD.child	0.518686	-0.464487
mean_CD38_T_NKT	SD.adult	SD.child	0.518686	-0.440154
mean_CD209_M_Mono_DN	SD.adult	SD.child	0.518686	-0.429592
mean_Ki_67_T_CD8_EMRA	SD.adult	SD.child	0.518686	-0.428882
mean_CD38_B_Transitional	SD.adult	SD.child	0.518686	-0.412417
mean_CD33_M_Mono_CD16	SD.child	D.child	0.518686	-0.377402
mean_CD45RA_NK_DN	SD.child	D.child	0.518686	-0.33623
mean_CD11c_NK_CD56	SD.child	D.child	0.518686	-0.334313
mean_HLA_DR_M_Mono_CD14	SD.child	D.child	0.518686	-0.328081
mean_CD38_T_CD4_EMRA	SD.adult	SD.child	0.518686	-0.305976
mean_CD27_T_CD8_CM	SD.child	D.child	0.518686	-0.292142
mean_CD33_M_Mono_CD14	SD.child	D.child	0.518686	-0.217602
B_Naive	SD.adult	SD.child	0.518686	-0.167101
mean_CD25_NK_DP	SD.adult	SD.child	0.518686	-0.152118
mean_Ki_67_T_CD4_Naive	SD.adult	SD.child	0.518686	-0.0507882
mean_CD69_NK_DN	SD.child	D.child	0.518686	-0.037022
B_Naive_IgMD	SD.child	D.child	0.518686	0.00557904
M_M_pDC	SD.adult	SD.child	0.518686	0.0281229
mean_CD38_B_Plasma	SD.adult	SD.child	0.518686	0.0868963
B_cMemory_IgM	SD.adult	SD.child	0.518686	0.205293
mean_PD_L1_B_EffectorMemory	SD.adult	SD.child	0.518686	0.211002
mean_CD64_M_Mono_DN	SD.adult	SD.child	0.518686	0.236046
B_Plasma_IgG	SD.child	D.child	0.518686	0.252464
mean_CCR7_T_CD4_EM	SD.child	D.child	0.518686	0.26101
mean_PD_1_T_NKT	SD.child	D.child	0.518686	0.268148
mean_PD_1_T_CD8_Naive	SD.child	D.child	0.518686	0.309827
T_DN_T_GD	SD.adult	SD.child	0.518686	0.352461
mean_CD45RA_M_Mono_DN	SD.child	D.child	0.518686	0.354616
mean_CD64_M_Mono_CD14	SD.child	D.child	0.518686	0.3648
mean_CD1c_B_cMemory	SD.adult	SD.child	0.518686	0.380751
mean_CD23_B_Transitional	SD.adult	SD.child	0.518686	0.392487
mean_CD45RA_M_Monocyte	SD.child	D.child	0.518686	0.442526
mean_PD_L1_B_Transitional	SD.child	D.child	0.518686	0.469303
T_CD8_T_NKT	SD.child	D.child	0.518686	0.488843
mean_Ki_67_B_cMemory	SD.child	D.child	0.518686	0.533938
mean_PD_L1_B_EffectorMemory	SD.child	D.child	0.518686	0.551152
T_CD8_CM	SD.child	D.child	0.518686	0.637792
mean_CD45RA_B_Naive	SD.adult	D.adult	0.520566	-0.371396
mean_CD56_NK	SD.adult	D.adult	0.520566	-0.33814
mean_CD25_B_EffectorMemory	D.adult	D.child	0.520566	-0.322944
B_Plasma_IgG	D.adult	D.child	0.520566	-0.297626
mean_CD38_T_CD8_CM	D.adult	D.child	0.520566	-0.193628
mean_Ki_67_NK_CD16	D.adult	D.child	0.520566	-0.17156
mean_HLA_DR_B_cMemory	SD.adult	D.adult	0.520566	0.0473036
mean_CD23_B_Naive	SD.adult	D.adult	0.520566	0.108502
mean_PD_L1_M_cDC2	SD.adult	D.adult	0.520566	0.156599
mean_CD38_M_cDC1	SD.adult	D.adult	0.520566	0.165868
M_cDC2	SD.adult	D.adult	0.520566	0.332958
mean_HLA_DR_NK_CD16	SD.adult	D.adult	0.520566	0.35356
mean_HLA_DR_M_Basophil	SD.adult	SD.child	0.533284	-0.255839
B_EffectorMemory_IgMD	SD.child	D.child	0.533284	0.462983
mean_CCR7_B_Transitional	SD.adult	D.adult	0.534808	-0.0285612
mean_Ki_67_NK	D.adult	D.child	0.53933	-0.332235
M_M_cDC	D.adult	D.child	0.53933	-0.30441
mean_CD23_B_cMemory	D.adult	D.child	0.53933	-0.141063
mean_PD_L1_T_GD	D.adult	D.child	0.53933	0.0880823
mean_HLA_DR_T_CD8_CM	SD.adult	D.adult	0.53933	0.205326
mean_CD141_M_cDC2	D.adult	D.child	0.53933	0.315489
mean_CD25_NK_DN	SD.adult	D.adult	0.53933	0.319226
mean_CD38_B_EffectorMemory	D.adult	D.child	0.53933	0.333079
B_Transitional_IgMD	D.adult	D.child	0.548105	-0.156299
B_Transitional_IgM	SD.child	D.child	0.548186	-0.492669
mean_CD11c_NK_DP	D.adult	D.child	0.558418	-0.402269
mean_PD_1_T_DN_other	SD.adult	D.adult	0.558418	-0.301347
mean_PD_1_T_NKT	D.adult	D.child	0.558418	-0.252651
mean_CD11c_NK_CD16	SD.adult	D.adult	0.558418	-0.120219
mean_PD_L1_B_EffectorMemory	D.adult	D.child	0.558418	-0.110844
T_CD8_T_NKT	SD.adult	D.adult	0.558418	-0.0317436
mean_PD_L1_M_Mono_DN	SD.adult	D.adult	0.558418	-0.0264079
mean_CD23_B_Plasma	D.adult	D.child	0.558418	0.387174
B_EffectorMemory_IgA	SD.child	D.child	0.55905	0.0299191
B_cMemory_ND	SD.adult	SD.child	0.569291	-0.599472
T_CD4_EMRA	SD.adult	SD.child	0.569291	-0.50857
T_CD4_Naive	SD.adult	SD.child	0.569291	-0.50296
mean_HLA_DR_T_CD8_Naive	SD.adult	SD.child	0.569291	-0.498141
B_Transitional	SD.child	D.child	0.569291	-0.429251
B_Memory_B_EffectorMemory	SD.adult	SD.child	0.569291	-0.41937
B_cMemory_IgMD	SD.child	D.child	0.569291	-0.348206
mean_Ki_67_M_Mono_CD16	SD.adult	SD.child	0.569291	-0.340421
mean_CD25_B_Transitional	SD.child	D.child	0.569291	-0.325826
B_Naive_IgM	SD.adult	SD.child	0.569291	-0.293166
mean_CD23_B_cMemory	SD.adult	SD.child	0.569291	-0.250758
mean_CD38_B_Transitional	SD.child	D.child	0.569291	-0.196877
mean_CD32_B_Plasma	SD.adult	SD.child	0.569291	-0.167122
mean_PD_L1_T_CD8_Naive	SD.adult	SD.child	0.569291	-0.107817
mean_CTLA_4_T_CD8_EMRA	SD.adult	SD.child	0.569291	0.0641226
mean_PD_1_T_CD8_EM	SD.child	D.child	0.569291	0.14813
mean_Ki_67_NK	SD.child	D.child	0.569291	0.168791
B_EffectorMemory_ND	SD.adult	SD.child	0.569291	0.285687
mean_PD_L1_B_Transitional	SD.adult	SD.child	0.569291	0.288222
B_Plasma_IgM	SD.adult	SD.child	0.569291	0.302952
mean_PD_L1_T_CD8_EM	SD.adult	SD.child	0.569291	0.340442
mean_CTLA_4_T_CD8_CM	SD.adult	SD.child	0.569291	0.362538
mean_CCR7_B_Plasma	SD.child	D.child	0.569291	0.41197
mean_CD45RA_B_EffectorMemory	SD.adult	SD.child	0.569291	0.454718
mean_CD141_M_Monocyte	SD.child	D.child	0.569291	0.523599
mean_CD209_M_Mono_CD14	SD.child	D.child	0.569291	0.645849
mean_CD25_B_Transitional	D.adult	D.child	0.573472	-0.0823802
mean_CD64_M_Mono_DP	D.adult	D.child	0.573472	0.457456
mean_CCR7_B_EffectorMemory	SD.adult	D.adult	0.577821	-0.18906
mean_PD_1_NK_CD16	SD.adult	D.adult	0.577821	-0.14837
mean_CD64_M_cDC2	D.adult	D.child	0.577821	-0.146526
mean_CD16_NK	D.adult	D.child	0.577821	-0.142324
mean_CD16_NK_DP	D.adult	D.child	0.577821	-0.10344
M_Mono_CD14	SD.adult	D.adult	0.577821	0.0281653
mean_CTLA_4_B_cMemory	D.adult	D.child	0.577821	0.060358
B_Naive_IgD	D.adult	D.child	0.577821	0.0848336
mean_CCR7_T_CD8_CM	SD.adult	D.adult	0.577821	0.152372
mean_CD25_NK_CD56	SD.adult	D.adult	0.577821	0.223973
T_T_CD8	D.adult	D.child	0.577821	0.249275
mean_CD23_B_Naive	D.adult	D.child	0.577821	0.258944
mean_CD38_NK_CD56	SD.adult	D.adult	0.577821	0.387552
mean_CD141_M_Basophil	SD.adult	SD.child	0.585667	0.179665
mean_CD209_M_Mono_DP	SD.adult	SD.child	0.585667	0.286865
mean_CD64_M_Mono_DP	SD.adult	SD.child	0.585667	0.328983
B_EffectorMemory_IgM	SD.child	D.child	0.585667	0.680799
B_Plasma_IgMD	SD.child	D.child	0.592903	-0.284821
B_cMemory_IgM	SD.adult	D.adult	0.593289	0.0774369
mean_CD64_M_Mono_CD16	D.adult	D.child	0.597527	-0.293467
mean_CD25_B_Naive	D.adult	D.child	0.597527	-0.166843
mean_Ki_67_T_CD8_CM	D.adult	D.child	0.597527	-0.0866841
mean_CCR7_B_Plasma	D.adult	D.child	0.597527	-0.0678071
T_Treg	D.adult	D.child	0.597527	0.258462
M_Monocyte_M_Mono_DP	SD.adult	D.adult	0.597527	0.388127
mean_HLA_DR_M_cDC1	SD.child	D.child	0.611681	0.187214
mean_Ki_67_M_Mono_DP	SD.child	D.child	0.612377	0.217107
mean_CD38_M_Basophil	D.adult	D.child	0.61336	-0.337863
mean_CD45RA_M_Basophil	D.adult	D.child	0.61336	0.123577
mean_HLA_DR_B_Transitional	D.adult	D.child	0.613413	-0.0944332
mean_CD1c_B_Transitional	SD.adult	D.adult	0.613413	0.282121
B_Naive_IgM	D.adult	D.child	0.617525	-0.461513
NK_DP	D.adult	D.child	0.617525	-0.284305
mean_CD25_B_Plasma	SD.adult	D.adult	0.617525	-0.257591
mean_CD69_NK_CD56	D.adult	D.child	0.617525	-0.198332
mean_Ki_67_T_CD8_EM	D.adult	D.child	0.617525	-0.138301
M_M_cDC	SD.adult	D.adult	0.617525	-0.0723628
mean_HLA_DR_M_Mono_DP	SD.adult	D.adult	0.617525	0.00405384
mean_PD_1_NK_CD56	D.adult	D.child	0.617525	0.0226318
T_CD8_CM	D.adult	D.child	0.617525	0.0846195
B_Naive_IgMD	SD.adult	D.adult	0.617525	0.178478
T_CD4_T_Treg	D.adult	D.child	0.617525	0.180118
B_Naive_ND	D.adult	D.child	0.617525	0.280611
mean_HLA_DR_T_NKT	D.adult	D.child	0.617525	0.305272
mean_CD38_M_Basophil	SD.child	D.child	0.62218	-0.677659
mean_CD38_T_DN_other	SD.adult	SD.child	0.62218	-0.453337
mean_PD_L1_T_Treg	SD.adult	SD.child	0.62218	-0.362705
mean_CCR7_T_NKT	SD.adult	SD.child	0.62218	-0.344791
T_CD4_T_NKT	SD.adult	SD.child	0.62218	-0.289423
mean_CD38_M_Mono_CD14	SD.adult	SD.child	0.62218	-0.284652
mean_HLA_DR_B_Transitional	SD.child	D.child	0.62218	-0.21755
mean_PD_1_NK_CD56	SD.adult	SD.child	0.62218	-0.216709
mean_CD38_M_Monocyte	SD.adult	SD.child	0.62218	-0.214198
M_pDC	SD.child	D.child	0.62218	-0.188773
mean_HLA_DR_T_NKT	SD.adult	SD.child	0.62218	-0.104676
mean_CD32_B_Naive	SD.adult	SD.child	0.62218	-0.0854959
M_Mono_DN	SD.child	D.child	0.62218	-0.0803346
mean_PD_L1_NK_CD56	SD.adult	SD.child	0.62218	-0.057809
mean_PD_L1_M_pDC	SD.adult	SD.child	0.62218	0.0482597
mean_CTLA_4_B_Naive	SD.adult	SD.child	0.62218	0.0728387
mean_CD23_B_Transitional	SD.child	D.child	0.62218	0.221096
mean_PD_1_T_Treg	SD.adult	SD.child	0.62218	0.2283
mean_CD1c_B_Plasma	SD.adult	SD.child	0.62218	0.343817
mean_CD16_NK_CD16	SD.adult	SD.child	0.62218	0.350123
mean_CD27_T_GD	SD.adult	SD.child	0.62218	0.353935
mean_Ki_67_B_Transitional	SD.child	D.child	0.62218	0.38293
mean_Ki_67_B_Plasma	SD.child	D.child	0.62218	0.398023
mean_Ki_67_T_CD8_Naive	SD.child	D.child	0.62218	0.47144
mean_CD38_NK_DP	SD.child	D.child	0.62218	0.480246
M_cDC2	SD.adult	SD.child	0.62218	0.526271
mean_CD209_M_Monocyte	SD.child	D.child	0.62218	0.562733
T_CD8_T_GD	SD.child	D.child	0.62218	0.59711
B_Plasma_ND	SD.child	D.child	0.62218	0.59912
B_Transitional_IgM	SD.adult	D.adult	0.625761	-0.215073
mean_CD141_M_Mono_DP	D.adult	D.child	0.633834	-0.331984
mean_PD_L1_M_Mono_DP	D.adult	D.child	0.633834	0.306609
NK_CD16	SD.adult	D.adult	0.637803	-0.205404
mean_PD_1_T_CD4_CM	D.adult	D.child	0.637803	-0.118659
mean_CD16_NK_CD16	SD.adult	D.adult	0.637803	0.0725857
mean_CD45RA_B_Plasma	D.adult	D.child	0.637803	0.11658
mean_PD_L1_NK_DN	D.adult	D.child	0.637803	0.179249
mean_CTLA_4_T_DN_other	D.adult	D.child	0.637803	0.303924
NK_NK_CD56	D.adult	D.child	0.637803	0.328178
B_EffectorMemory_IgD	SD.adult	SD.child	0.639339	-0.227726
mean_CD141_M_Mono_DP	SD.adult	SD.child	0.64032	0.252372
mean_HLA_DR_B_Transitional	SD.adult	D.adult	0.654536	0.107607
mean_HLA_DR_T_CD4_Naive	SD.adult	D.adult	0.65835	-0.181164
B_cMemory_ND	SD.adult	D.adult	0.65835	-0.142092
mean_CD38_T_NKT	D.adult	D.child	0.65835	-0.114907
mean_CD38_T_CD8_Naive	D.adult	D.child	0.65835	-0.0193551
mean_Ki_67_T_CD4_CM	D.adult	D.child	0.65835	0.00625156
mean_CD45RA_M_cDC2	D.adult	D.child	0.65835	0.148865
T_DN_other	SD.adult	D.adult	0.65835	0.223227
mean_CD38_T_DN_other	D.adult	D.child	0.65835	0.240172
B_Transitional_IgM	SD.adult	SD.child	0.662707	-0.621147
M_cDC1	SD.child	D.child	0.667507	0.364025
M_Monocyte_M_Mono_DP	SD.child	D.child	0.668119	-0.0341741
B_Plasma_IgA	D.adult	D.child	0.675508	-0.125925
mean_Ki_67_B_cMemory	SD.adult	SD.child	0.676839	-0.471579
T_CD8_Naive	SD.adult	SD.child	0.676839	-0.414896
mean_CD141_M_pDC	SD.child	D.child	0.676839	-0.334856
mean_CD23_B_cMemory	SD.child	D.child	0.676839	-0.312193
mean_CD45RA_NK	SD.child	D.child	0.676839	-0.296421
mean_HLA_DR_B_EffectorMemory	SD.child	D.child	0.676839	-0.294393
mean_Ki_67_T_DN_other	SD.adult	SD.child	0.676839	-0.286211
mean_CTLA_4_T_CD4_Naive	SD.adult	SD.child	0.676839	-0.245525
mean_CD25_B_EffectorMemory	SD.adult	SD.child	0.676839	-0.169525
mean_CD38_NK_DP	SD.adult	SD.child	0.676839	-0.104908
B_Plasma_log_IgG_IgA	SD.adult	SD.child	0.676839	-0.0955505
mean_CD69_NK_CD16	SD.child	D.child	0.676839	-0.0853869
B_Plasma_ND	SD.adult	SD.child	0.676839	-0.0673403
mean_CD11c_NK	SD.child	D.child	0.676839	0.0844982
mean_CD23_B_EffectorMemory	SD.child	D.child	0.676839	0.0867786
mean_Ki_67_NK	SD.adult	SD.child	0.676839	0.0921858
mean_CD209_M_cDC1	SD.adult	SD.child	0.676839	0.108739
mean_CCR7_T_CD4_EMRA	SD.adult	SD.child	0.676839	0.181833
T_DN_T_NKT	SD.adult	SD.child	0.676839	0.182534
mean_PD_1_T_CD8_CM	SD.child	D.child	0.676839	0.242485
mean_CD209_M_pDC	SD.adult	SD.child	0.676839	0.260996
mean_CTLA_4_T_DN_other	SD.adult	SD.child	0.676839	0.319997
B_Naive_IgD	SD.child	D.child	0.676839	0.542989
mean_CD45RA_B_Transitional	SD.adult	SD.child	0.676839	0.545067
mean_CD69_NK_DN	D.adult	D.child	0.679151	-0.381451
mean_CD209_M_cDC1	SD.adult	D.adult	0.679151	-0.271173
mean_CD1c_B_Naive	SD.adult	D.adult	0.679151	-0.160827
mean_PD_L1_T_CD8_CM	D.adult	D.child	0.679151	-0.0321926
mean_CD33_M_cDC1	SD.adult	D.adult	0.679151	0.0319117
mean_CD1c_B_EffectorMemory	SD.adult	D.adult	0.679151	0.130293
mean_CCR7_T_CD8_EM	SD.adult	D.adult	0.679151	0.153844
mean_CTLA_4_T_GD	SD.adult	D.adult	0.679151	0.259608
mean_CD56_NK	D.adult	D.child	0.679151	0.303902
mean_HLA_DR_T_GD	SD.adult	D.adult	0.700193	-0.216435
mean_PD_1_T_CD4_Naive	SD.adult	D.adult	0.700193	-0.128304
mean_PD_L1_T_CD4_CM	D.adult	D.child	0.700193	-0.0695148
mean_CD32_B_EffectorMemory	SD.adult	D.adult	0.700193	-0.0446026
mean_PD_1_T_DN_other	D.adult	D.child	0.700193	0.151001
mean_CTLA_4_B_Naive	SD.adult	D.adult	0.700193	0.242182
T_CD8_T_NKT	D.adult	D.child	0.700193	0.409398
B_cMemory_IgD	SD.adult	D.adult	0.717448	-0.282792
mean_CTLA_4_B_Transitional	SD.adult	D.adult	0.718202	0.451355
B_Transitional_IgMD	SD.child	D.child	0.721187	0.459411
mean_Ki_67_T_GD	D.adult	D.child	0.721462	-0.173815
mean_CD38_T_CD8_EM	D.adult	D.child	0.721462	-0.123435
mean_PD_1_T_CD8_CM	D.adult	D.child	0.721462	0.0168384
NK_NK_CD16	SD.adult	D.adult	0.721462	0.0175189
B_Naive_IgMD	D.adult	D.child	0.721462	0.108057
T_CD8_T_CD8_EM	D.adult	D.child	0.721462	0.139794
B_Plasma_IgMD	SD.adult	D.adult	0.72161	-0.301182
M_Mono_DP	SD.child	D.child	0.725753	0.33692
B_EffectorMemory_IgM	SD.adult	SD.child	0.733304	-0.646068
T_T_DN	SD.adult	SD.child	0.733304	-0.591533
T_CD8_T_CD8_EMRA	SD.adult	SD.child	0.733304	-0.492315
B_Naive_IgM	SD.child	D.child	0.733304	-0.437371
mean_Ki_67_T_CD8_Naive	SD.adult	SD.child	0.733304	-0.351314
T_CD8_T_CD8_Naive	SD.adult	SD.child	0.733304	-0.324249
mean_CD38_M_Mono_CD16	SD.child	D.child	0.733304	-0.317599
B_Naive_IgD	SD.adult	SD.child	0.733304	-0.315065
mean_Ki_67_M_cDC1	SD.adult	SD.child	0.733304	-0.27931
mean_CCR7_B_Plasma	SD.adult	SD.child	0.733304	-0.27231
B_B_Inexperienced	SD.adult	SD.child	0.733304	-0.207119
mean_CD25_NK_DN	SD.child	D.child	0.733304	-0.183818
mean_CD33_M_Monocyte	SD.child	D.child	0.733304	-0.134615
NK_CD16	SD.child	D.child	0.733304	-0.0858165
mean_CTLA_4_T_CD4_EMRA	SD.adult	SD.child	0.733304	-0.0792277
M_M_pDC	SD.child	D.child	0.733304	-0.0487197
B_Naive_ND	SD.child	D.child	0.733304	-0.00390033
T_CD8_EMRA	SD.child	D.child	0.733304	0.0381673
mean_Ki_67_NK_DP	SD.adult	SD.child	0.733304	0.0964353
mean_CD25_NK	SD.child	D.child	0.733304	0.128204
mean_CD45RA_NK_CD16	SD.adult	SD.child	0.733304	0.162854
mean_CD69_NK	SD.adult	SD.child	0.733304	0.175328
mean_CTLA_4_B_cMemory	SD.adult	SD.child	0.733304	0.234013
mean_CD209_M_cDC2	SD.adult	SD.child	0.733304	0.255591
B_Memory_B_EffectorMemory	SD.child	D.child	0.733304	0.32423
mean_CTLA_4_T_CD8_EM	SD.adult	SD.child	0.733304	0.333645
B_EffectorMemory_IgG	SD.adult	SD.child	0.733304	0.368953
T_NKT	SD.child	D.child	0.733304	0.714057
B_EffectorMemory_IgG	SD.adult	D.adult	0.739894	0.173103
mean_CD11c_NK_DN	D.adult	D.child	0.742943	-0.471344
mean_CD141_M_Mono_CD16	SD.adult	D.adult	0.742943	-0.3072
mean_CD38_NK	D.adult	D.child	0.742943	-0.124259
mean_HLA_DR_M_cDC2	D.adult	D.child	0.742943	-0.0541345
B_cMemory_IgA	SD.adult	D.adult	0.742943	-0.00167877
mean_HLA_DR_T_CD8_EM	SD.adult	D.adult	0.742943	0.0892738
mean_CTLA_4_T_CD8_Naive	SD.adult	D.adult	0.742943	0.19677
T_CD4_T_CD4_CM	D.adult	D.child	0.742943	0.262521
T_CD4_T_GD	SD.adult	SD.child	0.75542	0.201125
mean_CD38_M_Mono_DP	SD.adult	SD.child	0.75542	0.220874
B_EffectorMemory_IgM	SD.adult	D.adult	0.761783	0.304104
mean_CD33_M_Mono_DP	D.adult	D.child	0.761795	0.282679
mean_HLA_DR_T_CD4_EM	SD.adult	D.adult	0.764621	-0.440496
mean_Ki_67_M_cDC1	SD.adult	D.adult	0.764621	-0.251783
mean_CD64_M_Mono_DN	D.adult	D.child	0.764621	-0.096513
mean_CD209_M_Mono_CD14	SD.adult	D.adult	0.764621	-0.0557383
B_Memory_B_EffectorMemory	D.adult	D.child	0.764621	0.00920633
mean_CD209_M_Monocyte	SD.adult	D.adult	0.764621	0.0228742
mean_PD_1_T_CD4_EMRA	SD.adult	D.adult	0.764621	0.100026
mean_CD56_NK_CD16	SD.adult	D.adult	0.764621	0.140917
mean_PD_L1_M_Monocyte	D.adult	D.child	0.764621	0.19753
T_CD8_T_CD8_EMRA	D.adult	D.child	0.764621	0.200122
mean_CD32_B_Plasma	SD.adult	D.adult	0.764621	0.215027
mean_CD23_B_Transitional	SD.adult	D.adult	0.783888	0.0372168
mean_CD64_M_Mono_DP	SD.child	D.child	0.784985	-0.0216283
mean_CD141_M_pDC	D.adult	D.child	0.78648	0.0184005
T_CD4_T_CD4_EM	SD.adult	D.adult	0.78648	0.0222584
mean_CD32_B_cMemory	D.adult	D.child	0.78648	0.178418
mean_CD64_M_Basophil	SD.child	D.child	0.790985	-0.387878
mean_CCR7_T_NKT	SD.child	D.child	0.790985	-0.380553
B_cMemory_IgA	SD.child	D.child	0.790985	-0.379531
mean_Ki_67_T_CD4_EMRA	SD.adult	SD.child	0.790985	-0.323002
mean_CD141_M_Basophil	SD.child	D.child	0.790985	-0.293631
mean_CD25_NK_DP	SD.child	D.child	0.790985	-0.234915
T_DN_T_GD	SD.child	D.child	0.790985	-0.230777
mean_CD69_NK_CD56	SD.adult	SD.child	0.790985	-0.22844
mean_HLA_DR_T_CD4_EM	SD.adult	SD.child	0.790985	-0.194258
mean_PD_L1_NK_DP	SD.adult	SD.child	0.790985	-0.191497
mean_Ki_67_M_cDC2	SD.adult	SD.child	0.790985	-0.155518
mean_CD8_NK	SD.adult	SD.child	0.790985	-0.125486
B_EffectorMemory	SD.adult	SD.child	0.790985	-0.11456
mean_PD_1_NK_CD16	SD.child	D.child	0.790985	-0.108514
mean_CD64_M_pDC	SD.adult	SD.child	0.790985	-0.105093
mean_PD_L1_T_CD4_EM	SD.adult	SD.child	0.790985	-0.0964349
mean_HLA_DR_T_CD8_EM	SD.adult	SD.child	0.790985	-0.0939898
mean_HLA_DR_T_CD8_CM	SD.adult	SD.child	0.790985	-0.0817426
mean_CD38_M_Mono_DN	SD.adult	SD.child	0.790985	-0.0551073
mean_CD56_NK_CD16	SD.child	D.child	0.790985	-0.0374043
mean_Ki_67_T_CD4_EM	SD.adult	SD.child	0.790985	-0.0369208
mean_CD56_NK_DN	SD.adult	SD.child	0.790985	-0.0229839
mean_CD45RA_B_Plasma	SD.adult	SD.child	0.790985	-0.00963679
mean_CD56_NK_DN	SD.child	D.child	0.790985	0.035695
mean_Ki_67_NK_DP	SD.child	D.child	0.790985	0.0432909
mean_CD27_T_DN_other	SD.adult	SD.child	0.790985	0.0471684
M_pDC	SD.adult	SD.child	0.790985	0.0541989
mean_CD69_NK_DP	SD.adult	SD.child	0.790985	0.0583655
mean_HLA_DR_B_Plasma	SD.adult	SD.child	0.790985	0.210765
mean_CD69_NK_DP	SD.child	D.child	0.790985	0.228485
mean_PD_L1_M_pDC	SD.child	D.child	0.790985	0.236275
mean_CD38_T_Treg	SD.adult	SD.child	0.790985	0.253108
mean_HLA_DR_B_cMemory	SD.adult	SD.child	0.790985	0.284246
T_CD4_EM	SD.adult	SD.child	0.790985	0.323084
mean_CD141_M_cDC2	SD.child	D.child	0.790985	0.380249
mean_CD209_M_Mono_DP	D.adult	D.child	0.806157	0.0860747
B_Inexperienced_B_Naive	D.adult	D.child	0.806157	0.0947338
mean_CD45RA_M_pDC	D.adult	D.child	0.808505	-0.268268
mean_HLA_DR_B_EffectorMemory	SD.adult	D.adult	0.808505	-0.19213
NK_NK_DN	D.adult	D.child	0.808505	-0.139655
mean_PD_1_T_CD4_EM	D.adult	D.child	0.808505	-0.00552151
mean_CD45RA_M_Mono_DN	D.adult	D.child	0.808505	0.0456944
NK_DN	SD.adult	D.adult	0.808505	0.0747994
mean_CD38_M_Monocyte	D.adult	D.child	0.808505	0.137631
mean_PD_L1_NK_CD56	D.adult	D.child	0.808505	0.149151
mean_CD38_T_CD4_EMRA	D.adult	D.child	0.808505	0.347321
mean_CD38_M_Basophil	SD.adult	SD.child	0.815276	0.265751
mean_CD69_NK_CD16	D.adult	D.child	0.830679	-0.240921
mean_HLA_DR_T_DN_other	SD.adult	D.adult	0.830679	-0.22505
mean_CD38_M_Mono_DP	SD.adult	D.adult	0.830679	-0.153627
mean_CD33_M_Mono_CD16	D.adult	D.child	0.830679	-0.152488
B_cMemory_IgG	SD.adult	D.adult	0.830679	-0.0762146
mean_PD_L1_M_Mono_DN	D.adult	D.child	0.830679	0.0445818
mean_CD45RA_NK_CD16	D.adult	D.child	0.830679	0.0458291
mean_CD141_M_pDC	SD.adult	D.adult	0.830679	0.101448
mean_PD_L1_M_Basophil	SD.adult	D.adult	0.83978	0.0551605
mean_CD141_M_Mono_DP	SD.child	D.child	0.845488	-0.117173
T_CD8_CM	SD.adult	SD.child	0.849993	-0.698798
mean_Ki_67_T_CD4_CM	SD.adult	SD.child	0.849993	-0.536556
mean_CD38_T_CD4_Naive	SD.adult	SD.child	0.849993	-0.336062
mean_CD45RA_NK_DP	SD.child	D.child	0.849993	-0.214309
M_M_Monocyte	SD.adult	SD.child	0.849993	-0.17199
mean_CD27_T_NKT	SD.adult	SD.child	0.849993	-0.137285
mean_CD38_B_EffectorMemory	SD.adult	SD.child	0.849993	-0.092212
mean_CD209_M_Mono_DN	SD.child	D.child	0.849993	-0.070414
mean_CTLA_4_T_CD8_Naive	SD.adult	SD.child	0.849993	-0.0682546
mean_Ki_67_T_CD8_CM	SD.adult	SD.child	0.849993	-0.0626689
mean_CD25_NK_CD16	SD.adult	SD.child	0.849993	-0.05122
mean_PD_L1_NK	SD.adult	SD.child	0.849993	-0.0381947
mean_CD16_NK_CD56	SD.adult	SD.child	0.849993	-0.0277847
mean_CD32_B_Naive	SD.child	D.child	0.849993	-0.0198969
mean_HLA_DR_M_pDC	SD.adult	SD.child	0.849993	-0.00152566
T_T_CD4	SD.adult	SD.child	0.849993	0.0112213
mean_PD_L1_T_GD	SD.adult	SD.child	0.849993	0.0123404
mean_HLA_DR_M_cDC2	SD.adult	SD.child	0.849993	0.0162046
mean_PD_L1_T_DN_other	SD.adult	SD.child	0.849993	0.0651666
M_Monocyte_M_Mono_CD14	SD.child	D.child	0.849993	0.0738718
T_DN_T_DN_other	SD.child	D.child	0.849993	0.0832554
mean_Ki_67_NK_DN	SD.adult	SD.child	0.849993	0.138448
mean_Ki_67_T_Treg	SD.adult	SD.child	0.849993	0.143876
mean_CD64_M_Monocyte	SD.adult	SD.child	0.849993	0.167502
B_Inexperienced_B_Naive	SD.adult	SD.child	0.849993	0.202587
T_Treg	SD.adult	SD.child	0.849993	0.237104
mean_CD38_M_pDC	SD.child	D.child	0.849993	0.244981
mean_Ki_67_B_Naive	SD.child	D.child	0.849993	0.255262
mean_CD38_NK	SD.child	D.child	0.849993	0.280461
mean_PD_L1_M_Mono_CD16	SD.child	D.child	0.849993	0.281373
B_Naive_IgMD	SD.adult	SD.child	0.849993	0.325635
M_Mono_CD16	SD.adult	SD.child	0.849993	0.49907
T_CD8_CM	SD.adult	D.adult	0.852985	-0.142288
mean_CD27_T_Treg	SD.adult	D.adult	0.852985	-0.0966362
T_T_DN	SD.adult	D.adult	0.852985	-0.081205
mean_CD33_M_Monocyte	D.adult	D.child	0.852985	-0.020852
mean_CD209_M_Mono_DP	SD.adult	D.adult	0.852985	-0.0109056
mean_HLA_DR_B_Naive	SD.adult	D.adult	0.852985	-0.0073698
mean_Ki_67_M_cDC2	SD.adult	D.adult	0.852985	0.0124492
mean_CCR7_B_Naive	SD.adult	D.adult	0.852985	0.0499039
mean_CD27_T_CD4_Naive	SD.adult	D.adult	0.852985	0.0839967
mean_CD38_M_Mono_DN	D.adult	D.child	0.852985	0.125777
mean_PD_L1_T_CD8_EM	D.adult	D.child	0.852985	0.17297
mean_Ki_67_T_CD8_EMRA	D.adult	D.child	0.852985	0.221536
NK_CD56	D.adult	D.child	0.852985	0.283974
B_EffectorMemory_ND	D.adult	D.child	0.873843	0.120234
mean_PD_1_NK_DN	D.adult	D.child	0.875406	-0.388083
mean_PD_1_NK_CD56	SD.adult	D.adult	0.875406	-0.173005
mean_Ki_67_M_Mono_CD16	D.adult	D.child	0.875406	-0.150108
mean_PD_1_T_CD4_CM	SD.adult	D.adult	0.875406	-0.0912191
mean_PD_L1_T_CD4_EM	D.adult	D.child	0.875406	-0.0851421
mean_Ki_67_T_CD4_EM	D.adult	D.child	0.875406	0.151195
mean_CD33_M_cDC2	D.adult	D.child	0.875406	0.153251
mean_PD_L1_M_Mono_CD16	D.adult	D.child	0.875406	0.156432
T_CD4_T_NKT	D.adult	D.child	0.875406	0.210591
mean_PD_L1_M_Mono_CD14	D.adult	D.child	0.875406	0.27639
B_Plasma_IgMD	D.adult	D.child	0.875902	0.145984
B_cMemory_IgG	SD.child	D.child	0.87623	-0.0543261
mean_CD64_M_Basophil	SD.adult	SD.child	0.87623	0.0508922
mean_CD38_M_Basophil	SD.adult	D.adult	0.885176	0.012448
mean_CD32_B_Transitional	D.adult	D.child	0.896637	-0.259974
mean_HLA_DR_T_CD8_Naive	SD.adult	D.adult	0.897925	-0.356741
mean_CD32_B_Plasma	D.adult	D.child	0.897925	0.0248606
mean_CD33_M_Mono_CD14	D.adult	D.child	0.897925	0.0352382
mean_CD38_T_Treg	D.adult	D.child	0.897925	0.0355824
M_Mono_CD14	D.adult	D.child	0.897925	0.0952751
NK_NK_DN	SD.adult	D.adult	0.897925	0.406452
mean_CTLA_4_B_EffectorMemory	SD.adult	D.adult	0.897925	0.42998
B_cMemory_IgD	SD.adult	SD.child	0.906432	-0.400889
mean_CD209_M_Mono_DP	SD.child	D.child	0.906918	-0.158273
mean_CD38_T_CD8_Naive	SD.adult	SD.child	0.90959	-0.658238
T_GD	SD.adult	SD.child	0.90959	-0.616955
T_CD4_T_CD4_Naive	SD.adult	SD.child	0.90959	-0.504794
mean_CTLA_4_T_CD4_CM	SD.adult	SD.child	0.90959	-0.473914
mean_HLA_DR_NK_CD56	SD.adult	SD.child	0.90959	-0.274976
M_Mono_CD14	SD.child	D.child	0.90959	-0.181009
mean_CD25_NK_CD16	SD.child	D.child	0.90959	-0.172675
mean_CD64_M_Mono_CD16	SD.child	D.child	0.90959	-0.159976
mean_PD_L1_M_Mono_DN	SD.adult	SD.child	0.90959	-0.153458
mean_PD_1_T_CD8_EMRA	SD.adult	SD.child	0.90959	-0.0862392
mean_PD_1_NK_CD16	SD.adult	SD.child	0.90959	-0.081473
mean_CD11c_NK_CD16	SD.adult	SD.child	0.90959	-0.0753696
mean_PD_L1_T_CD4_CM	SD.adult	SD.child	0.90959	-0.0670368
mean_CD38_M_pDC	SD.adult	SD.child	0.90959	-0.0580778
mean_CD141_M_cDC1	SD.adult	SD.child	0.90959	-0.0339262
mean_CD33_M_Mono_CD16	SD.adult	SD.child	0.90959	-0.0319719
mean_CD32_B_cMemory	SD.child	D.child	0.90959	-0.0112623
mean_CD33_M_Mono_DN	SD.child	D.child	0.90959	0.000926062
mean_CD38_T_CD4_EM	SD.adult	SD.child	0.90959	0.0159435
mean_CD16_NK_DN	SD.child	D.child	0.90959	0.0230817
mean_Ki_67_T_NKT	SD.adult	SD.child	0.90959	0.0245934
B_B_Plasma	SD.adult	SD.child	0.90959	0.0254675
T_CD8_T_CD8_EM	SD.child	D.child	0.90959	0.0295314
mean_CD69_NK	SD.child	D.child	0.90959	0.0498042
T_T_CD4	SD.child	D.child	0.90959	0.0545723
mean_PD_L1_T_CD4_Naive	SD.adult	SD.child	0.90959	0.067509
mean_CD45RA_B_Transitional	SD.child	D.child	0.90959	0.0795273
mean_PD_L1_B_Plasma	SD.child	D.child	0.90959	0.0918412
mean_CD25_B_cMemory	SD.adult	SD.child	0.90959	0.111358
mean_CD25_NK_CD56	SD.adult	SD.child	0.90959	0.129812
mean_CD64_M_Mono_CD14	SD.adult	SD.child	0.90959	0.140214
mean_PD_L1_T_CD8_EMRA	SD.adult	SD.child	0.90959	0.167431
mean_HLA_DR_NK_CD16	SD.adult	SD.child	0.90959	0.179541
T_T_CD8	SD.child	D.child	0.90959	0.206976
mean_CD1c_B_Transitional	SD.adult	SD.child	0.90959	0.230949
mean_CTLA_4_B_EffectorMemory	SD.adult	SD.child	0.90959	0.237722
B_Inexperienced_B_Naive	SD.child	D.child	0.90959	0.275634
B_cMemory_IgM	SD.child	D.child	0.90959	0.296385
mean_PD_L1_M_cDC2	SD.child	D.child	0.90959	0.42604
T_DN_T_NKT	SD.child	D.child	0.90959	0.47688
T_CD4_T_NKT	SD.child	D.child	0.90959	0.568835
mean_Ki_67_T_CD4_Naive	SD.child	D.child	0.90959	0.622693
B_Plasma_log_IgG_IgA	D.adult	D.child	0.919518	-0.0627475
M_Mono_DP	D.adult	D.child	0.919518	0.26915
T_NKT	SD.adult	D.adult	0.920524	-0.158649
mean_Ki_67_NK_DN	D.adult	D.child	0.920524	0.0949957
mean_Ki_67_B_EffectorMemory	D.adult	D.child	0.920524	0.100178
mean_CD38_NK_DN	SD.adult	D.adult	0.920524	0.103837
mean_CD1c_B_Plasma	D.adult	D.child	0.920524	0.253239
M_M_Basophil	SD.adult	SD.child	0.937927	0.0658457
M_Monocyte_M_Mono_DP	SD.adult	SD.child	0.937927	0.110246
M_Mono_DP	SD.adult	SD.child	0.937927	0.171949
mean_CD1c_B_EffectorMemory	D.adult	D.child	0.943187	-0.0820663
mean_CD45RA_M_Mono_DP	SD.adult	D.adult	0.943187	-0.0695876
T_CD4_Naive	SD.adult	D.adult	0.943187	-0.0589381
mean_CD209_M_Mono_DN	SD.adult	D.adult	0.943187	-0.0382323
mean_CCR7_T_CD4_EM	D.adult	D.child	0.943187	-0.0228251
B_EffectorMemory_IgMD	D.adult	D.child	0.943187	-0.02024
mean_CD45RA_B_Naive	D.adult	D.child	0.943187	0.022519
mean_Ki_67_T_CD8_Naive	D.adult	D.child	0.965894	-0.290684
T_CD8_T_CD8_CM	D.adult	D.child	0.965894	-0.274165
mean_CD32_B_cMemory	SD.adult	D.adult	0.965894	-0.112031
mean_CD1c_B_Naive	D.adult	D.child	0.965894	-0.0242404
mean_PD_1_T_Treg	D.adult	D.child	0.965894	-0.0181669
NK_NK_DP	D.adult	D.child	0.965894	-0.0013275
mean_CD33_M_Mono_DN	D.adult	D.child	0.965894	0.00354911
mean_CCR7_T_CD8_Naive	SD.adult	D.adult	0.965894	0.0238237
mean_CD11c_NK_DP	SD.adult	D.adult	0.965894	0.0426199
mean_HLA_DR_B_Naive	D.adult	D.child	0.965894	0.0645232
T_CD4_T_CD4_EMRA	SD.adult	SD.child	0.969851	-0.518445
mean_PD_L1_M_Mono_CD14	SD.adult	SD.child	0.969851	-0.499928
mean_CD25_NK_DN	SD.adult	SD.child	0.969851	-0.243212
mean_CD11c_NK_DN	SD.child	D.child	0.969851	-0.124476
mean_HLA_DR_M_Mono_CD14	SD.adult	SD.child	0.969851	-0.112372
mean_CD25_B_Plasma	SD.adult	SD.child	0.969851	-0.110492
mean_CD16_NK_DN	SD.adult	SD.child	0.969851	-0.0782736
B_Naive_ND	SD.adult	SD.child	0.969851	-0.00201121
mean_CD25_B_Naive	SD.adult	SD.child	0.969851	0.00416959
mean_HLA_DR_M_Monocyte	SD.adult	SD.child	0.969851	0.00844216
mean_CD8_NK	SD.child	D.child	0.969851	0.033645
mean_PD_L1_T_CD4_EMRA	SD.adult	SD.child	0.969851	0.0720474
mean_PD_1_T_CD4_EM	SD.adult	SD.child	0.969851	0.126041
mean_CD38_NK	SD.adult	SD.child	0.969851	0.156387
mean_CD56_NK_CD56	SD.adult	SD.child	0.969851	0.170358
mean_PD_L1_M_Mono_DN	SD.child	D.child	0.969851	0.174743
T_CD8_EM	SD.child	D.child	0.969851	0.195643
mean_CD69_NK_CD16	SD.adult	SD.child	0.969851	0.259027
B_EffectorMemory_IgM	D.adult	D.child	0.976967	-0.183831
mean_Ki_67_B_Transitional	D.adult	D.child	0.988483	-0.0978367
mean_Ki_67_T_DN_other	D.adult	D.child	0.988628	-0.107863
B_Plasma_IgM	D.adult	D.child	0.988628	0.215772
mean_PD_L1_M_cDC2	SD.adult	SD.child	1	-0.502129
mean_PD_1_NK_DN	SD.child	D.child	1	-0.3321
mean_PD_L1_M_Monocyte	SD.adult	SD.child	1	-0.308943
mean_CD38_B_Plasma	D.adult	D.child	1	-0.223706
mean_Ki_67_NK_CD56	SD.adult	SD.child	1	-0.193974
mean_CCR7_T_CD8_EM	D.adult	D.child	1	-0.0901162
B_Memory_B_EffectorMemory	SD.adult	D.adult	1	-0.0821411
mean_PD_1_NK_CD56	SD.child	D.child	1	-0.0485794
mean_PD_1_T_NKT	SD.adult	SD.child	1	-0.0216649
mean_Ki_67_B_EffectorMemory	SD.child	D.child	1	0.0295728
B_Plasma_IgG	SD.adult	SD.child	1	0.0313421
mean_CD11c_NK	SD.adult	D.adult	1	0.0584404
mean_CD32_B_cMemory	SD.adult	SD.child	1	0.0711151
mean_PD_1_T_CD8_EM	SD.adult	SD.child	1	0.0763793
mean_PD_1_T_CD8_CM	SD.adult	SD.child	1	0.0794139
mean_CD27_T_CD8_EMRA	SD.adult	SD.child	1	0.096324
B_Plasma	SD.adult	SD.child	1	0.115447
mean_CD23_B_Plasma	SD.child	D.child	1	0.239332
B_Plasma_IgMD	SD.adult	SD.child	1	0.243697
mean_CD38_T_CD4_Naive	SD.child	D.child	1	0.266075
mean_HLA_DR_B_Transitional	SD.adult	SD.child	1	0.26852
M_cDC1	D.adult	D.child	1	0.283856
M_M_cDC	SD.adult	SD.child	1	0.356467
mean_CD64_M_Mono_CD16	SD.adult	SD.child	1	0.39685
M_Monocyte_M_Mono_CD16	SD.adult	SD.child	1	0.483264
