# Supplementary material for: Magnitude and kinetics of the human immune cell response associated with severe dengue progression by single-cell proteomics
Source: Sci Adv. 2023 Mar 24;9(12):eade7702. doi: 10.1126/sciadv.ade7702 (PMC10038348; doi:10.1126/sciadv.ade7702)
Supplement: Supplementary file 2 — Tables S1 to S6 [file sciadv.ade7702_tables_s1_to_s6.zip › ade7702_Table_S5.xls]

## Sheet: Table_S5
feature	group1	group2	effect	p.value	p.symbol
mean_CD38_M_pDC	C	DHF	-4.2525	1.29e-08	###
mean_PD_L1_T_CD8_EM	C	DHF	-2.73267	2.58e-08	###
mean_PD_L1_NK_CD56	C	DHF	-2.43307	2.58e-08	###
mean_CD38_M_Mono_DN	C	DHF	-3.89153	5.16e-08	###
mean_CD38_M_Monocyte	C	DHF	-3.66799	5.16e-08	###
mean_PD_L1_T_CD8_EMRA	C	DHF	-2.85886	5.16e-08	###
mean_CD38_M_cDC2	C	DHF	-2.72786	5.16e-08	###
mean_PD_L1_NK	C	DHF	-2.66731	5.16e-08	###
B_B_Plasma	C	DHF	-2.70066	9.03e-08	###
mean_CD69_NK	C	DHF	-2.01375	9.03e-08	###
mean_CD69_NK_DP	C	DHF	-1.79456	9.03e-08	###
mean_CTLA_4_T_CD8_CM	D	DHF	-1.99804	1.39e-07	###
mean_CD64_M_cDC2	C	DHF	-3.35523	1.55e-07	###
mean_CD38_T_GD	C	DHF	-3.19774	1.55e-07	###
mean_Ki_67_NK_CD56	C	DHF	-3.02341	1.55e-07	###
mean_PD_L1_NK_DP	C	DHF	-2.59344	1.55e-07	###
mean_PD_L1_T_DN_other	C	DHF	-2.39187	1.55e-07	###
M_cDC2	C	DHF	2.03294	2.45e-07	###
mean_PD_1_T_CD4_EM	C	DHF	-2.07866	3.87e-07	###
mean_PD_L1_M_Mono_CD16	C	DHF	-2.0243	3.87e-07	###
mean_CTLA_4_T_CD4_EM	C	DHF	-1.94889	3.87e-07	###
mean_Ki_67_M_Mono_DN	C	DHF	-2.19538	5.8e-07	###
mean_PD_L1_T_GD	C	DHF	-2.17246	5.8e-07	###
mean_CTLA_4_T_CD8_EM	C	DHF	-2.0131	5.8e-07	###
mean_CD64_M_Monocyte	C	DHF	-2.72622	8.64e-07	###
mean_Ki_67_T_CD8_CM	C	DHF	-2.57714	8.64e-07	###
mean_PD_L1_NK_DN	C	DHF	-2.31576	8.64e-07	###
mean_PD_L1_T_CD4_EM	C	DHF	-2.30046	8.64e-07	###
mean_CD38_T_CD4_EM	C	DHF	-2.24368	8.64e-07	###
mean_CD69_NK_DN	C	DHF	-1.97917	8.64e-07	###
mean_CD38_T_DN_other	C	DHF	-1.89764	8.64e-07	###
mean_CD38_T_CD8_EM	C	DHF	-3.23158	1.25e-06	###
mean_CD38_NK_CD56	C	DHF	-3.07366	1.25e-06	###
mean_CD38_T_CD8_EMRA	C	DHF	-3.00739	1.25e-06	###
mean_CD38_M_Mono_CD14	C	DHF	-2.99254	1.25e-06	###
mean_CD69_NK_CD56	C	DHF	-1.9803	1.25e-06	###
mean_Ki_67_T_GD	C	DHF	-1.69847	1.25e-06	###
mean_Ki_67_M_Monocyte	C	DHF	-1.60062	1.25e-06	###
B_B_Memory	C	DHF	2.60069	1.25e-06	###
mean_Ki_67_T_CD8_EM	C	DHF	-2.66228	1.79e-06	###
mean_PD_L1_T_NKT	C	DHF	-2.28063	1.79e-06	###
mean_CD141_M_Mono_CD14	C	DHF	-1.97191	1.79e-06	###
mean_Ki_67_M_Mono_CD14	C	DHF	-1.45023	1.79e-06	###
mean_CTLA_4_T_NKT	D	DHF	-1.87537	1.92e-06	###
mean_CD64_M_Mono_DN	C	DHF	-3.0305	2.51e-06	###
mean_CD38_T_NKT	C	DHF	-2.883	2.51e-06	###
mean_CD38_B_cMemory	C	DHF	-2.44591	2.51e-06	###
mean_PD_L1_T_CD4_CM	C	DHF	-2.2153	2.51e-06	###
mean_PD_L1_T_Treg	C	DHF	-2.09137	2.51e-06	###
mean_CTLA_4_T_CD8_CM	C	DHF	-2.09067	2.51e-06	###
B_Plasma	C	DHF	-1.8036	2.51e-06	###
mean_PD_L1_T_CD4_EMRA	C	DHF	-1.78851	2.51e-06	###
mean_Ki_67_NK_DN	C	DHF	-1.30853	2.51e-06	###
mean_CTLA_4_T_CD8_EM	D	DHF	-1.61999	2.83e-06	###
B_Plasma	D	DHF	-1.81623	3.22e-06	###
mean_CD38_NK_DP	C	DHF	-2.56856	3.51e-06	###
mean_Ki_67_T_CD4_EM	C	DHF	-2.05117	3.51e-06	###
mean_CD38_T_CD8_CM	C	DHF	-2.89442	4.81e-06	###
mean_CD38_NK	C	DHF	-2.56499	4.81e-06	###
mean_CD64_M_Mono_CD14	C	DHF	-2.41681	4.81e-06	###
mean_CD38_T_Treg	C	DHF	-2.19466	4.81e-06	###
M_M_cDC	C	DHF	1.49128	4.81e-06	###
mean_PD_L1_B_EffectorMemory	C	DHF	-1.57099	6.55e-06	###
mean_PD_L1_B_cMemory	DWS	DHF	-1.62999	7.71e-06	###
mean_CD64_M_Mono_CD16	C	DHF	-2.33918	8.82e-06	###
mean_CD38_NK_DN	C	DHF	-2.09441	8.82e-06	###
mean_Ki_67_NK	C	DHF	-1.9705	1.18e-05	###
mean_Ki_67_T_NKT	C	DHF	-1.88276	1.18e-05	###
mean_PD_1_T_NKT	C	DHF	-1.78645	1.18e-05	###
mean_CD38_B_EffectorMemory	C	DHF	-2.04673	1.55e-05	###
mean_PD_L1_B_cMemory	C	DHF	-1.74609	1.55e-05	###
mean_CD45RA_M_Mono_CD16	C	DHF	2.15951	1.55e-05	###
mean_HLA_DR_M_Mono_DN	DWS	DHF	1.60001	1.95e-05	###
mean_CD38_B_Plasma	C	DHF	-2.26699	2.04e-05	###
mean_CD141_M_Monocyte	C	DHF	-1.72388	2.04e-05	###
mean_PD_1_T_CD8_EM	C	DHF	-1.61612	2.04e-05	###
mean_CD45RA_NK_DN	C	DHF	1.97157	2.04e-05	###
M_Monocyte_M_Mono_CD16	D	DHF	0.876349	2.11e-05
mean_CCR7_T_NKT	DWS	DHF	-1.6895	2.33e-05	###
mean_PD_L1_NK_DP	D	DHF	-1.49863	2.36e-05	###
mean_Ki_67_NK_DP	C	DHF	-1.68521	2.65e-05	###
B_B_Plasma	D	DHF	-1.57904	2.92e-05	###
mean_CTLA_4_T_CD4_EM	D	DHF	-1.53646	3.25e-05	###
mean_PD_L1_NK	D	DHF	-1.45108	3.25e-05	###
mean_CTLA_4_T_NKT	C	DHF	-1.88514	3.43e-05	###
mean_PD_L1_B_Naive	C	DHF	-1.77392	3.43e-05	###
mean_PD_L1_NK_CD16	C	DHF	-1.01839	3.43e-05	###
mean_PD_L1_T_DN_other	D	DHF	-1.46238	3.61e-05	###
mean_PD_L1_T_CD8_CM	C	DHF	-1.89936	4.4e-05	###
mean_CTLA_4_T_Treg	C	DHF	-1.89344	4.4e-05	###
mean_Ki_67_B_cMemory	C	DHF	-1.77848	4.4e-05	###
mean_HLA_DR_T_CD8_EM	C	DHF	-1.59704	4.4e-05	###
mean_CTLA_4_T_CD4_CM	C	DHF	-1.54589	4.4e-05	###
mean_HLA_DR_T_CD8_CM	C	DHF	-1.56576	5.62e-05	###
mean_PD_L1_T_CD8_Naive	C	DHF	-1.18768	5.62e-05	###
M_cDC1	C	DHF	1.71379	5.62e-05	###
mean_CD45RA_B_Naive	C	DHF	1.75443	5.62e-05	###
M_Mono_CD16	D	DHF	0.631798	6.66e-05
mean_CD38_M_Mono_DP	C	DHF	-1.20836	6.79e-05	###
mean_CD64_M_Mono_DP	C	DHF	-0.920188	6.79e-05
mean_CD38_M_Mono_CD16	C	DHF	-1.94896	7.12e-05	###
mean_PD_L1_T_CD4_Naive	C	DHF	-1.52061	7.12e-05	###
mean_HLA_DR_T_NKT	C	DHF	-1.46283	7.12e-05	###
M_Mono_CD16	C	DHF	1.60967	7.12e-05	###
mean_PD_L1_B_Naive	DWS	DHF	-1.42558	8.72e-05	###
mean_PD_L1_T_CD8_EMRA	D	DHF	-1.40233	8.94e-05	###
mean_CD64_M_cDC1	C	DHF	-1.41603	8.98e-05	###
M_cDC_M_cDC2	C	DHF	1.26365	9.64e-05	###
mean_Ki_67_T_DN_other	C	DHF	-1.40481	0.000112534	###
mean_PD_1_T_Treg	C	DHF	-1.39138	0.000112534	###
mean_Ki_67_T_CD8_EMRA	C	DHF	-1.34055	0.000112534	###
mean_PD_L1_T_CD8_Naive	DWS	DHF	-1.42082	0.000137676	###
mean_Ki_67_B_Transitional	C	DHF	-1.35709	0.000140358	###
mean_HLA_DR_M_Mono_DN	C	DHF	1.80126	0.000140358	###
mean_PD_L1_T_CD4_CM	DWS	DHF	-1.55939	0.000159651	###
B_EffectorMemory_IgD	C	DHF	1.5784	0.000174139	###
B_B_Inexperienced	C	DHF	1.66443	0.000174139	###
mean_HLA_DR_M_Mono_DN	D	DHF	1.23471	0.000189449	###
mean_CD38_B_Plasma	D	DHF	-0.878132	0.000207393
M_cDC_M_cDC2	DWS	DHF	1.26527	0.000212265	###
B_cMemory	C	DHF	1.38203	0.000215063	###
mean_CD45RA_NK	C	DHF	1.50139	0.000215063	###
M_cDC_M_cDC2	D	DHF	0.849546	0.000216341
T_Treg	DWS	OI	-3.44761	0.00022792	###
B_Plasma_IgG	C	DHF	-1.50572	0.000264303	###
mean_CD38_T_CD8_EMRA	D	DHF	-1.0807	0.000270905	###
mean_PD_L1_B_cMemory	D	DHF	-1.2421	0.000295717	###
mean_CD38_T_GD	D	DHF	-1.1546	0.000322577	###
mean_Ki_67_T_Treg	C	DHF	-1.61242	0.000323458	###
mean_HLA_DR_NK	C	DHF	-1.27283	0.000323458	###
mean_CD45RA_NK_DP	C	DHF	1.36022	0.000323458	###
T_CD8_T_CD8_EMRA	C	DHF	1.49843	0.000323458	###
mean_CD38_M_Mono_DN	DWS	DHF	-1.25215	0.000324932	###
mean_CD141_M_Mono_CD14	D	DHF	-0.940035	0.000351634
mean_CD38_T_NKT	D	DHF	-1.11668	0.000383048	###
B_B_Inexperienced	D	DHF	1.22798	0.000383048	###
mean_CCR7_B_cMemory	C	DHF	-1.23137	0.00039405	###
mean_HLA_DR_NK_DP	C	DHF	-0.933753	0.00039405
mean_CD45RA_M_Monocyte	C	DHF	1.41788	0.00039405	###
mean_CD45RA_B_cMemory	C	DHF	1.51411	0.00039405	###
mean_CD38_M_Mono_DN	D	DHF	-1.06286	0.000416985	###
mean_PD_L1_M_Mono_DP	C	DHF	-1.48168	0.000419971	###
mean_CD38_M_Monocyte	D	DHF	-1.04252	0.000453626	###
T_CD8_CM	C	DHF	-1.36377	0.000478141	###
mean_CD45RA_NK_CD56	C	DHF	1.44981	0.000478141	###
B_EffectorMemory_IgMD	C	DHF	1.52388	0.000478141	###
mean_CD38_B_Plasma	DWS	DHF	-1.26592	0.00048667	###
mean_CD64_M_cDC1	DWS	DHF	-1.01895	0.00048667	###
B_B_Memory	D	DHF	1.04962	0.00049316	###
T_Treg	C	OI	-4.54176	0.000515996	###
T_CD4_T_Treg	C	OI	-4.17428	0.000515996	###
mean_PD_L1_M_Mono_CD16	C	OI	-2.88185	0.000515996	###
mean_Ki_67_M_cDC1	C	OI	-2.83503	0.000515996	###
mean_CD64_M_Mono_DN	D	DHF	-1.10587	0.000535787	###
mean_CTLA_4_T_DN_other	C	DHF	-1.44873	0.000577781	###
mean_CD69_NK_CD16	C	DHF	-1.2213	0.000577781	###
mean_Ki_67_T_CD4_CM	C	DHF	-1.1796	0.000577781	###
M_Monocyte_M_Mono_CD16	C	DHF	1.29615	0.000577781	###
mean_CD25_B_Naive	C	DHF	1.48812	0.000577781	###
T_CD4_T_Treg	D	OI	-1.4042	0.000615833	###
mean_PD_L1_B_Naive	D	DHF	-1.07612	0.000684421	###
mean_CCR7_T_CD8_CM	C	DHF	-1.41367	0.00069555	###
mean_HLA_DR_NK_CD56	C	DHF	-1.2579	0.00069555	###
mean_PD_1_T_CD4_CM	C	DHF	-1.24981	0.00069555	###
mean_HLA_DR_M_cDC2	C	DHF	1.47371	0.00069555	###
mean_CD45RA_B_Plasma	C	DHF	1.51955	0.00069555	###
B_Plasma	DWS	DHF	-1.18398	0.000717559	###
mean_PD_1_T_CD8_CM	DWS	DHF	-1.18015	0.000717559	###
mean_PD_1_T_Treg	D	DHF	-1.3288	0.000741676	###
mean_CTLA_4_T_CD4_CM	D	DHF	-1.19497	0.000741676	###
mean_CD64_M_cDC2	D	DHF	-1.05551	0.000741676	###
T_CD4_T_Treg	DWS	OI	-2.61	0.000797721	###
mean_Ki_67_T_CD8_CM	D	DHF	-1.13013	0.000803218	###
mean_PD_L1_NK_DN	D	DHF	-1.06158	0.000803218	###
mean_PD_L1_B_Plasma	C	DHF	-1.41606	0.00083409	###
mean_CCR7_B_Transitional	C	DHF	-1.1108	0.00083409	###
mean_CTLA_4_T_Treg	D	DHF	-1.46418	0.000869326	###
mean_PD_L1_T_Treg	DWS	DHF	-1.23049	0.000921855	###
B_B_Plasma	DWS	DHF	-1.1123	0.000921855	###
mean_HLA_DR_NK	D	DHF	-1.00606	0.000940296	###
mean_CD45RA_M_Mono_DN	C	DHF	1.15327	0.000996702	###
mean_PD_L1_T_CD8_EM	D	DHF	-1.10944	0.00101644	##
mean_CD38_T_CD8_EM	D	DHF	-1.02993	0.00101644	##
mean_Ki_67_NK_CD56	C	OI	-4.04904	0.00103199	##
mean_CD38_M_cDC2	C	OI	-2.67261	0.00103199	##
mean_PD_L1_T_CD8_EM	C	OI	-2.64795	0.00103199	##
mean_CD45RA_NK	C	OI	1.77685	0.00103199	##
mean_PD_1_T_NKT	DWS	DHF	-1.06631	0.00104236	##
mean_CD141_M_Mono_DP	C	DHF	-1.20879	0.00104462	##
mean_PD_L1_T_NKT	D	DHF	-1.27516	0.00109809	##
mean_PD_L1_B_Plasma	D	DHF	-1.2624	0.00109809	##
mean_PD_L1_T_CD8_Naive	D	DHF	-1.07019	0.00109809	##
T_Treg	D	OI	-2.49571	0.00115064	##
mean_CD64_M_Mono_DN	DWS	DHF	-1.12027	0.00117676	##
mean_PD_L1_T_CD4_EMRA	D	DHF	-1.30458	0.00118558	##
mean_CD38_B_Naive	C	DHF	-1.3595	0.00118667	##
B_Plasma_log_IgG_IgA	C	DHF	-1.58566	0.00121213	##
mean_PD_L1_T_CD8_CM	DWS	DHF	-1.27768	0.00132644	##
mean_PD_L1_T_CD4_Naive	DWS	DHF	-1.25805	0.00132644	##
mean_PD_L1_NK_DP	DWS	DHF	-1.09584	0.00132644	##
mean_HLA_DR_M_Monocyte	DWS	DHF	1.09323	0.00132644	##
mean_Ki_67_B_Transitional	D	DHF	-1.19422	0.00134649	##
mean_PD_L1_T_GD	D	DHF	-1.09084	0.00137958	##
mean_PD_L1_NK_CD16	D	DHF	-0.854427	0.00137958
mean_CD1c_B_Naive	C	DHF	1.31396	0.00140812	##
mean_CD45RA_M_pDC	C	DHF	1.37741	0.00140812	##
mean_PD_L1_T_CD4_CM	D	DHF	-1.10724	0.00148687	##
mean_PD_L1_T_CD4_Naive	D	DHF	-1.09097	0.00148687	##
mean_CD141_M_Monocyte	D	DHF	-0.855395	0.00148687
mean_CD45RA_NK_CD56	D	DHF	1.16043	0.00148687	##
mean_PD_L1_NK	DWS	DHF	-1.0805	0.00149287	##
mean_CD45RA_B_Plasma	D	DHF	0.921562	0.00160158
mean_Ki_67_M_Mono_CD16	D	DHF	-1.12957	0.00185502	##
mean_PD_L1_B_Plasma	DWS	DHF	-1.143	0.00188255	##
mean_Ki_67_B_Plasma	C	DHF	-1.38454	0.00196295	##
mean_CD141_M_cDC2	C	DHF	-1.38379	0.00196295	##
mean_CTLA_4_T_GD	C	DHF	-1.2224	0.00196295	##
mean_CTLA_4_T_CD8_EMRA	C	DHF	-1.13593	0.00196295	##
mean_Ki_67_NK_DN	C	OI	-3.57934	0.00206398	##
mean_PD_L1_NK	C	OI	-2.82068	0.00206398	##
mean_CD38_M_Monocyte	C	OI	-2.63036	0.00206398	##
mean_CD38_NK_DN	C	OI	-2.61838	0.00206398	##
mean_CD38_T_GD	C	OI	-2.51889	0.00206398	##
mean_CD38_NK_CD56	C	OI	-2.32963	0.00206398	##
mean_PD_L1_T_CD8_EMRA	C	OI	-2.32166	0.00206398	##
mean_PD_L1_B_EffectorMemory	DWS	DHF	-1.15058	0.00210938	##
mean_CD38_T_CD8_CM	D	DHF	-0.930146	0.00230258
T_CD8_T_CD8_EMRA	D	DHF	0.902727	0.00230258
mean_CD45RA_B_cMemory	D	DHF	0.980045	0.00230258
mean_PD_1_T_CD8_EMRA	C	DHF	-1.13378	0.00230646	##
mean_PD_1_T_CD4_EMRA	C	DHF	-1.05245	0.00230646	##
mean_CD64_M_Monocyte	D	DHF	-0.999372	0.00247184
mean_CD45RA_M_pDC	D	DHF	0.987599	0.00247184
mean_CD45RA_NK_CD56	D	OI	1.59055	0.00251195	##
mean_CCR7_B_Plasma	DWS	DHF	-1.28694	0.00263699	##
mean_Ki_67_B_Plasma	D	DHF	-1.02949	0.00265209	##
mean_CD38_M_cDC2	D	DHF	-0.944172	0.00265209
mean_PD_L1_M_pDC	C	DHF	-1.06179	0.00270187	##
mean_CD27_T_CD4_Naive	C	DHF	1.14184	0.00270187	##
B_Plasma_IgA	C	DHF	1.41433	0.00270187	##
mean_Ki_67_M_Basophil	C	DHF	-1.33535	0.00279207	##
mean_PD_L1_NK_CD56	D	DHF	-0.963499	0.00284394
mean_CTLA_4_T_DN_other	D	DHF	-0.93118	0.00284394
T_CD8_EMRA	D	DHF	0.594473	0.00304802
mean_HLA_DR_M_Monocyte	D	DHF	0.991096	0.00304802
B_cMemory_IgM	C	DHF	-1.33366	0.00315538	##
mean_PD_L1_M_Monocyte	C	DHF	-1.19234	0.00315538	##
mean_CD25_B_Plasma	C	DHF	1.05114	0.00315538	##
mean_CD38_T_Treg	D	DHF	-1.00715	0.00326499	##
mean_CD38_M_pDC	DWS	DHF	-1.15633	0.00327819	##
mean_PD_L1_T_DN_other	DWS	DHF	-0.993303	0.00327819
B_Plasma_log_IgG_IgA	D	DHF	-0.911671	0.00354329
mean_PD_L1_NK_DP	C	OI	-2.53501	0.00361197	##
mean_PD_L1_T_GD	C	OI	-2.4886	0.00361197	##
mean_CD38_M_Mono_DN	C	OI	-2.47766	0.00361197	##
mean_PD_L1_T_CD4_EM	C	OI	-2.41265	0.00361197	##
mean_PD_L1_NK_CD56	C	OI	-2.35554	0.00361197	##
mean_CD38_M_Mono_CD14	C	OI	-2.24196	0.00361197	##
mean_CD45RA_M_Mono_DN	C	OI	2.10335	0.00361197	##
mean_PD_1_T_CD8_EM	DWS	DHF	-0.906194	0.0036476
mean_PD_L1_NK_DN	DWS	DHF	-0.851597	0.0036476
mean_CD25_NK_DP	C	DHF	-1.19662	0.00367431	##
mean_PD_L1_M_Mono_CD14	C	DHF	-1.16808	0.00367431	##
mean_PD_L1_M_Mono_DN	C	DHF	-0.896703	0.00367431
T_T_DN	C	DHF	0.583026	0.00367431
mean_Ki_67_NK_CD56	D	DHF	-0.960594	0.00374041
mean_PD_L1_T_CD8_CM	D	DHF	-0.991912	0.00400033
mean_CD16_NK_DP	D	DHF	0.85803	0.00400033
mean_PD_L1_B_Transitional	DWS	DHF	-1.03436	0.00405322	##
mean_PD_L1_NK_CD16	DWS	DHF	-0.838183	0.00405322
mean_HLA_DR_M_Mono_CD14	DWS	DHF	0.990267	0.00405322
M_Monocyte_M_Mono_DP	C	DHF	-0.772312	0.00419305
mean_PD_1_T_GD	C	DHF	-1.15199	0.00426618	##
mean_CTLA_4_T_CD4_EMRA	C	DHF	-1.04481	0.00426618	##
mean_CD25_B_EffectorMemory	C	DHF	1.15518	0.00426618	##
mean_Ki_67_M_Mono_DN	D	DHF	-1.06298	0.00427609	##
mean_PD_L1_B_EffectorMemory	D	DHF	-1.00836	0.00427609	##
mean_CD38_M_Mono_CD16	D	DHF	-1.00819	0.00427609	##
mean_CD64_M_Mono_DP	C	OI	-1.10349	0.00435476	##
mean_CD38_T_DN_other	DWS	DHF	-0.986409	0.00449797
mean_PD_L1_NK_CD56	DWS	DHF	-0.97895	0.00449797
mean_PD_L1_T_CD8_EMRA	DWS	DHF	-0.920079	0.00449797
mean_HLA_DR_M_pDC	D	OI	1.37437	0.00478081	##
mean_HLA_DR_NK_DN	D	DHF	-0.956776	0.00487839
mean_Ki_67_T_NKT	D	DHF	-0.879869	0.00487839
T_CD4_T_Treg	C	DHF	-1.05975	0.00493962	##
M_M_Monocyte	C	DHF	-0.697904	0.00493962
mean_CD45RA_M_Mono_CD14	C	DHF	0.910782	0.00493962
mean_CD38_B_EffectorMemory	DWS	DHF	-1.08436	0.00498502	##
mean_CD38_T_NKT	DWS	DHF	-0.976495	0.00498502
mean_Ki_67_B_Transitional	DWS	DHF	-0.560965	0.00498502
mean_CD38_M_Monocyte	DWS	DHF	-0.951926	0.00551768
mean_CD38_T_CD4_EM	D	DHF	-0.802068	0.0055542
mean_CCR7_B_cMemory	D	DHF	-0.703691	0.0055542
mean_CD209_M_cDC2	D	DHF	0.650896	0.0055542
mean_CCR7_T_CD8_Naive	C	DHF	-1.13483	0.00570351	##
mean_HLA_DR_T_GD	C	DHF	-1.13433	0.00570351	##
mean_PD_1_T_CD8_CM	C	DHF	-1.07694	0.00570351	##
mean_Ki_67_T_CD4_EMRA	C	DHF	-0.993241	0.00570351
mean_HLA_DR_NK_CD16	C	DHF	-0.926125	0.00570351
mean_CD25_B_cMemory	C	DHF	1.35348	0.00570351	##
mean_CTLA_4_T_CD8_EMRA	D	DHF	-1.02512	0.00592197	##
mean_PD_L1_M_Mono_CD16	D	DHF	-1.0074	0.00592197	##
mean_CTLA_4_T_CD4_EMRA	D	DHF	-0.985461	0.00592197
mean_CD141_M_Mono_DP	C	OI	-1.66674	0.00593761	##
mean_CD209_M_pDC	DWS	DHF	-0.730754	0.00609949
B_B_Memory	DWS	DHF	1.03301	0.00609949	##
M_cDC1	D	OI	-0.594998	0.00614902
mean_Ki_67_NK	C	OI	-2.6531	0.00619195	##
mean_CD38_M_pDC	C	OI	-2.55619	0.00619195	##
mean_CD64_M_Mono_CD16	C	OI	-2.3233	0.00619195	##
mean_Ki_67_NK_DP	C	OI	-2.30874	0.00619195	##
mean_CD38_B_Naive	C	OI	-2.29847	0.00619195	##
mean_CD141_M_Mono_CD14	C	OI	-2.21461	0.00619195	##
M_cDC2	DHF	OI	-2.17391	0.00619195	##
mean_Ki_67_T_GD	C	OI	-2.13765	0.00619195	##
mean_CD38_NK	C	OI	-2.00529	0.00619195	##
mean_CD38_T_CD8_EMRA	C	OI	-1.9976	0.00619195	##
mean_CD38_NK_DP	C	OI	-1.88388	0.00619195	##
mean_Ki_67_M_Mono_DN	C	OI	-1.83824	0.00619195	##
mean_Ki_67_M_cDC1	DHF	OI	-1.65198	0.00619195	##
mean_CD45RA_NK_CD56	C	OI	1.77897	0.00619195	##
mean_HLA_DR_M_cDC2	C	OI	1.81103	0.00619195	##
mean_CD45RA_NK_DN	C	OI	2.06368	0.00619195	##
mean_PD_1_T_CD4_EM	D	DHF	-0.877431	0.00631094
mean_HLA_DR_M_Mono_CD16	D	DHF	0.885762	0.00631094
mean_CD38_T_CD4_CM	C	DHF	-1.1437	0.00656805	##
mean_Ki_67_M_cDC2	C	DHF	-1.10371	0.00656805	##
mean_CD38_B_cMemory	DWS	DHF	-0.973194	0.00673417
mean_CTLA_4_T_CD8_CM	DWS	DHF	-0.825256	0.00673417
M_cDC2	DWS	DHF	0.702368	0.00673417
mean_HLA_DR_NK_CD56	D	DHF	-0.650533	0.00715659
M_cDC2	D	DHF	0.455319	0.00715659
mean_PD_L1_T_NKT	DWS	DHF	-1.00162	0.00742566	##
M_Mono_CD16	DWS	DHF	0.49896	0.00742566
mean_PD_1_T_DN_other	C	DHF	-1.03172	0.00754354	##
T_Treg	C	DHF	-0.900227	0.00754354
mean_CTLA_4_B_cMemory	C	DHF	-0.46526	0.00754354
B_Plasma_ND	C	DHF	1.02536	0.00754354	##
mean_CD16_NK	D	DHF	0.861393	0.00761541
mean_HLA_DR_M_Mono_DP	C	DHF	-1.03201	0.00791256	##
mean_CD38_M_Mono_DP	C	OI	-1.19911	0.00802151	##
mean_CTLA_4_T_Treg	DWS	DHF	-1.07836	0.0081781	##
mean_CCR7_B_cMemory	DWS	DHF	-0.731771	0.0081781
mean_CD23_B_Plasma	DWS	DHF	0.760755	0.0081781
mean_Ki_67_M_Mono_CD16	D	OI	-2.80842	0.00834616	##
mean_Ki_67_T_CD8_EM	D	DHF	-0.813899	0.00861065
mean_Ki_67_T_CD4_EMRA	D	DHF	-0.578757	0.00861065
mean_Ki_67_B_Naive	C	DHF	-1.04325	0.00864181	##
M_Mono_CD14	C	DHF	0.940808	0.00864181
mean_CD64_M_cDC2	DWS	DHF	-0.872041	0.00899588
B_B_Inexperienced	DWS	DHF	0.96284	0.00899588
M_M_cDC	D	DHF	0.655226	0.00914944
mean_HLA_DR_M_cDC2	D	DHF	0.925733	0.00914944
mean_PD_L1_T_DN_other	C	OI	-2.29231	0.00928793	##
mean_CD38_M_Mono_CD16	C	OI	-2.05358	0.00928793	##
mean_CD38_T_DN_other	C	OI	-1.99536	0.00928793	##
mean_CTLA_4_T_CD8_CM	C	OI	-1.96367	0.00928793	##
mean_CD64_M_Mono_DN	C	OI	-1.94958	0.00928793	##
mean_CD64_M_Monocyte	C	OI	-1.94751	0.00928793	##
M_cDC1	DHF	OI	-1.90841	0.00928793	##
mean_Ki_67_B_Transitional	C	OI	-1.86215	0.00928793	##
mean_Ki_67_M_pDC	C	OI	-1.84076	0.00928793	##
mean_CD141_M_Monocyte	C	OI	-1.83957	0.00928793	##
mean_Ki_67_T_CD8_CM	C	OI	-1.81036	0.00928793	##
mean_CD64_M_Mono_CD14	C	OI	-1.76881	0.00928793	##
mean_CD38_T_CD8_CM	C	OI	-1.71601	0.00928793	##
mean_Ki_67_M_Mono_CD14	C	OI	-1.63338	0.00928793	##
mean_CD38_T_NKT	C	OI	-1.60149	0.00928793	##
mean_CTLA_4_T_CD4_EM	C	OI	-1.57096	0.00928793	##
mean_PD_L1_T_CD4_EMRA	C	OI	-1.14868	0.00928793	##
mean_CD45RA_M_Mono_CD16	C	OI	1.94387	0.00928793	##
mean_CD27_T_CD8_EM	C	DHF	-1.10106	0.00987482	##
mean_CD38_T_GD	DWS	DHF	-0.876692	0.00988356
mean_CD38_T_DN_other	D	DHF	-0.705163	0.0103156
mean_CD25_B_cMemory	D	DHF	0.709806	0.0103156
mean_CCR7_B_Plasma	DWS	OI	-1.83304	0.0107123	#
M_Basophil	DWS	OI	-0.218256	0.0107123
mean_CD209_M_Basophil	DHF	OI	-1.56368	0.0107378	#
mean_PD_L1_M_Mono_DP	D	DHF	-0.823843	0.0107908
M_M_cDC	DWS	DHF	0.788045	0.010846
mean_CD45RA_B_Plasma	DWS	DHF	0.863116	0.010846
mean_Ki_67_B_EffectorMemory	C	DHF	-1.13133	0.011256	#
mean_CD45RA_B_Transitional	C	DHF	0.987374	0.011256
mean_CD38_B_cMemory	D	DHF	-0.788362	0.0116085
mean_Ki_67_T_CD4_EM	D	DHF	-0.614354	0.0116085
mean_PD_L1_T_GD	DWS	DHF	-0.928515	0.0118882
mean_PD_L1_T_CD8_EM	DWS	DHF	-0.91228	0.0118882
mean_CD45RA_NK_DN	D	DHF	0.728568	0.0123059
mean_HLA_DR_T_CD8_EMRA	C	DHF	-1.01017	0.012799	#
mean_CCR7_B_Naive	C	DHF	-1.00861	0.012799	#
mean_CD1c_B_Plasma	C	DHF	0.941764	0.012799
mean_HLA_DR_M_Monocyte	C	DHF	0.983259	0.012799
mean_CTLA_4_T_CD4_EM	DWS	DHF	-1.10318	0.0130154	#
mean_PD_L1_T_CD4_EM	DWS	DHF	-0.937466	0.0130154
mean_CTLA_4_T_NKT	DWS	DHF	-0.93538	0.0130154
mean_CD38_T_CD8_CM	DWS	DHF	-0.92596	0.0130154
mean_PD_1_T_Treg	DWS	DHF	-0.900816	0.0130154
mean_CD38_M_Mono_CD16	DWS	DHF	-0.82651	0.0130154
mean_CCR7_T_CD8_EM	DWS	DHF	-0.763244	0.0130154
T_CD4_T_CD4_EMRA	D	DHF	0.357011	0.0130392
mean_CD45RA_B_Transitional	DWS	OI	-1.37864	0.0137892	#
mean_CD141_M_cDC2	D	DHF	-1.06399	0.0138099	#
mean_CTLA_4_T_CD8_EM	C	OI	-2.03483	0.0139319	#
mean_PD_L1_NK_DN	C	OI	-1.94339	0.0139319	#
mean_CD64_M_cDC2	C	OI	-1.77649	0.0139319	#
T_CD4_T_Treg	DHF	OI	-1.67252	0.0139319	#
mean_Ki_67_M_Monocyte	C	OI	-1.6335	0.0139319	#
mean_CTLA_4_T_CD4_CM	C	OI	-1.50024	0.0139319	#
mean_Ki_67_T_NKT	C	OI	-1.28968	0.0139319	#
mean_CD64_M_cDC1	DHF	OI	1.13693	0.0139319	#
mean_CD45RA_M_Monocyte	C	OI	1.62371	0.0139319	#
mean_CD32_B_Naive	C	OI	1.69335	0.0139319	#
mean_Ki_67_M_Basophil	D	DHF	-0.710908	0.0141441
B_Plasma_IgG	DWS	DHF	-0.938863	0.0142332
M_Basophil	DHF	OI	-0.958186	0.014243
mean_CD16_NK	C	DHF	0.855226	0.0145192
mean_HLA_DR_NK_DP	D	DHF	-0.629681	0.0154695
mean_CD23_B_Plasma	D	DHF	0.667304	0.0154695
mean_PD_L1_T_CD4_EMRA	DWS	DHF	-0.868245	0.0155474
mean_CTLA_4_T_CD8_EM	DWS	DHF	-0.793325	0.0155474
T_CD8_EM	C	DHF	-0.987396	0.0164317
mean_CD38_T_CD4_EMRA	C	DHF	-0.947458	0.0164317
mean_CD64_M_Monocyte	DWS	DHF	-0.81039	0.0169638
mean_HLA_DR_B_Plasma	DWS	DHF	0.847219	0.0169638
mean_Ki_67_M_cDC1	DWS	DHF	0.860371	0.0169638
mean_CD45RA_NK	D	DHF	0.716136	0.0172974
mean_HLA_DR_M_cDC2	D	OI	1.0555	0.0181995	#
mean_CD38_B_EffectorMemory	D	DHF	-0.752807	0.0182785
mean_PD_L1_M_pDC	DWS	DHF	-0.942873	0.0184887
mean_CD38_T_CD8_EM	DWS	DHF	-0.921648	0.0184887
mean_CD38_M_cDC1	DWS	DHF	-0.721214	0.0184887
mean_PD_L1_M_cDC2	C	DHF	-0.716116	0.0185537
mean_CD141_M_cDC1	C	DHF	0.168178	0.0185537
mean_CD23_B_Plasma	C	DHF	1.0497	0.0185537	#
mean_HLA_DR_M_Mono_DP	C	OI	-1.30913	0.0187215	#
mean_CD1c_B_Plasma	D	DHF	0.372003	0.0193069
mean_CD45RA_NK_CD16	D	DHF	0.733258	0.0193069
mean_HLA_DR_M_Mono_CD14	D	DHF	0.780765	0.0193069
B_Plasma_IgG	D	DHF	-0.782237	0.0194486
mean_CD38_B_EffectorMemory	C	OI	-2.07446	0.0196078	#
mean_Ki_67_T_CD8_EM	C	OI	-1.76319	0.0196078	#
mean_CD38_T_CD8_EM	C	OI	-1.75826	0.0196078	#
mean_CTLA_4_T_Treg	C	OI	-1.74678	0.0196078	#
M_M_cDC	DHF	OI	-1.29806	0.0196078	#
mean_PD_L1_B_Naive	C	OI	-1.24812	0.0196078	#
mean_Ki_67_T_CD8_EMRA	C	OI	-1.10385	0.0196078	#
T_Treg	DHF	OI	-0.988494	0.0196078
B_cMemory	C	OI	1.0195	0.0196078	#
B_Plasma	DHF	OI	1.15459	0.0196078	#
mean_CD38_M_cDC2	DWS	DHF	-0.962052	0.0201286
mean_CD141_M_Mono_CD14	DWS	DHF	-0.951724	0.0201286
mean_CD38_T_CD4_EM	DWS	DHF	-0.724009	0.0201286
M_Monocyte_M_Mono_CD16	DWS	DHF	0.533311	0.0201286
mean_CD27_T_Treg	DWS	DHF	0.962261	0.0201286
mean_CD64_M_Mono_CD14	D	DHF	-0.716466	0.0203841
mean_CD38_NK_CD16	C	DHF	-0.984978	0.0209023
mean_CD38_M_cDC1	C	DHF	-0.815547	0.0209023
mean_CD16_NK_DP	C	DHF	0.844078	0.0209023
M_cDC2	D	OI	-1.68298	0.0209383	#
M_pDC	D	OI	-0.613354	0.0209383
mean_Ki_67_T_DN_other	D	DHF	-0.408268	0.021512
T_Treg	DWS	DHF	-0.750896	0.0218901
M_cDC1	DWS	OI	-1.05915	0.0221083	#
mean_CD56_NK_CD56	DWS	OI	-0.881603	0.0221083
mean_CD25_B_EffectorMemory	D	DHF	0.702682	0.0226924
mean_CD45RA_NK_CD16	C	DHF	0.736585	0.0234961
T_DN_T_NKT	DWS	DHF	-0.866055	0.0237802
mean_PD_1_T_CD8_EMRA	DWS	DHF	-0.784989	0.0237802
mean_PD_L1_T_CD4_EM	D	DHF	-0.663581	0.0252186
mean_CD45RA_B_Transitional	D	OI	-0.630604	0.0252843
mean_CCR7_B_EffectorMemory	DWS	DHF	-0.86238	0.025806
mean_CTLA_4_T_CD4_CM	DWS	DHF	-0.763049	0.025806
mean_CD25_B_cMemory	DWS	DHF	0.838348	0.025806
mean_CD27_T_CD4_Naive	DWS	DHF	1.00945	0.025806	#
mean_CCR7_T_Treg	C	DHF	-0.86957	0.026354
mean_CD209_M_cDC2	C	DHF	0.520832	0.026354
mean_Ki_67_B_Naive	D	DHF	-0.431721	0.0265683
mean_CTLA_4_T_CD8_CM	D	OI	-1.42698	0.0272749	#
mean_CD38_T_CD4_EM	C	OI	-1.78262	0.0273478	#
mean_CTLA_4_T_GD	C	OI	-1.38456	0.0273478	#
mean_CTLA_4_T_NKT	C	OI	-1.26238	0.0273478	#
mean_CD45RA_B_Transitional	DHF	OI	-1.19627	0.0273478	#
B_Plasma_IgM	DHF	OI	-1.1247	0.0273478	#
mean_Ki_67_NK_CD16	C	OI	-0.929754	0.0273478
mean_CD25_B_Naive	C	OI	1.19914	0.0273478	#
B_B_Plasma	DHF	OI	1.33066	0.0273478	#
mean_CD45RA_NK_DP	C	OI	1.38677	0.0273478	#
mean_HLA_DR_M_Mono_DN	C	OI	1.40717	0.0273478	#
mean_CD38_B_Naive	DWS	OI	-1.43263	0.0274644	#
mean_HLA_DR_B_Plasma	DWS	OI	1.26555	0.0274644	#
T_CD4_T_GD	D	DHF	0.499803	0.0275284
mean_CD64_M_Mono_CD16	DWS	DHF	-0.633746	0.0279749
mean_CD69_NK_DP	D	DHF	-0.750538	0.0279783
mean_Ki_67_T_Treg	D	DHF	-0.672444	0.0279783
mean_Ki_67_B_cMemory	D	DHF	-0.665674	0.0279783
mean_CTLA_4_B_Transitional	D	DHF	-0.794526	0.0290861
mean_CD38_M_Mono_CD14	D	DHF	-0.694904	0.0294507
mean_CD25_B_Plasma	D	DHF	0.644838	0.0294507
mean_CD45RA_B_EffectorMemory	D	DHF	0.696047	0.0294507
mean_HLA_DR_T_DN_other	C	DHF	-0.899822	0.0294965
mean_CCR7_B_EffectorMemory	C	DHF	-0.871203	0.0294965
mean_CTLA_4_B_Transitional	C	DHF	-0.835952	0.0294965
mean_PD_L1_B_Transitional	C	DHF	-0.759023	0.0294965
mean_CD11c_NK_DP	C	DHF	-0.715268	0.0294965
mean_HLA_DR_M_cDC1	C	DHF	0.52881	0.0294965
mean_HLA_DR_M_Mono_CD14	C	DHF	0.782112	0.0294965
mean_HLA_DR_T_Treg	C	DHF	0.821741	0.0294965
mean_HLA_DR_B_Plasma	C	DHF	0.874465	0.0294965
mean_CD141_M_Mono_CD16	C	DHF	0.920936	0.0294965
mean_CD38_M_Mono_CD14	DWS	DHF	-0.775748	0.0302944
T_CD8_T_NKT	DWS	DHF	-0.496741	0.0302944
mean_CD16_NK_DP	DWS	DHF	0.663217	0.0302944
B_Plasma_IgA	D	DHF	0.546468	0.0305407
mean_HLA_DR_M_Monocyte	D	OI	0.934623	0.0309213
mean_PD_1_T_CD4_EMRA	D	DHF	-0.649481	0.0309875
NK_NK_CD56	D	DHF	-0.565896	0.0309875
NK_DP	D	DHF	0.695877	0.0309875
M_Mono_DP	C	OI	-1.54653	0.0314807	#
mean_CCR7_B_Naive	D	DHF	-0.776589	0.032591
B_Plasma_IgM	D	DHF	0.449394	0.032591
mean_CTLA_4_T_DN_other	DWS	DHF	-0.884535	0.0327723
mean_CD32_B_Transitional	DWS	DHF	-0.679083	0.0327723
mean_Ki_67_M_Mono_DN	DWS	DHF	-0.676995	0.0327723
T_CD4_T_NKT	DWS	DHF	-0.562275	0.0327723
mean_Ki_67_T_CD4_Naive	C	DHF	-0.866113	0.0329436
mean_Ki_67_M_pDC	C	DHF	-0.843933	0.0329436
mean_CCR7_T_DN_other	C	DHF	-0.818088	0.0329436
B_EffectorMemory_IgD	D	DHF	0.697893	0.0336079
mean_CD209_M_pDC	DWS	OI	-0.883154	0.0336182
NK_NK_DP	D	DHF	0.764987	0.0342632
mean_CD56_NK_CD56	D	OI	-0.938886	0.0349566
mean_PD_L1_M_Mono_CD16	DWS	DHF	-0.736332	0.0354166
B_Plasma_IgA	DWS	DHF	0.616218	0.0354166
B_Plasma_IgM	DWS	DHF	0.663617	0.0354166
mean_CD45RA_M_Mono_CD16	DWS	DHF	0.66587	0.0354166
mean_CD69_NK	D	DHF	-0.638126	0.0360064
B_cMemory_IgD	DWS	DHF	-0.83836	0.0364718
mean_CD38_B_cMemory	C	OI	-2.00523	0.0366357	#
mean_CD69_NK	C	OI	-1.9252	0.0366357	#
mean_CD69_NK_DP	C	OI	-1.87657	0.0366357	#
mean_CD69_NK_CD56	C	OI	-1.67341	0.0366357	#
mean_PD_L1_T_CD4_CM	C	OI	-1.48617	0.0366357	#
mean_CD23_B_Plasma	DHF	OI	-1.48477	0.0366357	#
mean_CTLA_4_T_DN_other	C	OI	-1.44461	0.0366357	#
mean_CTLA_4_T_CD8_EMRA	C	OI	-1.28444	0.0366357	#
mean_HLA_DR_NK_DP	C	OI	-1.19782	0.0366357	#
mean_PD_L1_T_CD4_Naive	C	OI	-0.779635	0.0366357
mean_PD_L1_T_CD8_Naive	C	OI	-0.537236	0.0366357
T_CD4_T_CD4_EMRA	DHF	OI	-0.311502	0.0366357
mean_CD45RA_M_Mono_CD14	C	OI	1.25349	0.0366357	#
mean_CD32_B_Transitional	C	OI	1.2985	0.0366357	#
mean_CCR7_T_NKT	C	DHF	-0.766018	0.0367175
NK_NK_CD56	C	DHF	-0.565241	0.0367175
mean_CCR7_T_CD8_Naive	D	DHF	-0.795189	0.0378227
mean_PD_1_T_CD8_EM	D	DHF	-0.509227	0.0378227
mean_HLA_DR_NK	DWS	DHF	-0.728054	0.0382355
mean_CD209_M_cDC1	DWS	DHF	-0.673809	0.0382355
mean_CD38_B_Naive	DWS	DHF	-0.582175	0.0382355
mean_HLA_DR_T_DN_other	DWS	DHF	-0.381797	0.0382355
mean_CD45RA_NK_DP	D	DHF	0.570654	0.0397144
B_EffectorMemory_IgM	C	DHF	-0.798461	0.0400345
mean_PD_L1_M_Mono_DP	C	OI	-1.21379	0.0402767	#
mean_CD64_M_cDC1	D	DHF	-0.592302	0.0406108
mean_CD45RA_M_cDC2	C	DHF	0.479748	0.0408399
mean_CD45RA_B_EffectorMemory	C	DHF	0.800158	0.0408399
mean_CD38_B_EffectorMemory	DWS	OI	-1.0495	0.0409117	#
mean_PD_L1_M_cDC1	DWS	OI	-0.550234	0.0409117
mean_HLA_DR_M_Mono_DN	DWS	OI	1.16822	0.0409117	#
B_Plasma_log_IgG_IgA	DWS	DHF	-0.848782	0.0412373
mean_CD38_T_Treg	DWS	DHF	-0.738223	0.0412373
B_cMemory_IgMD	DWS	DHF	-0.736278	0.0412373
mean_CD64_M_Mono_CD14	DWS	DHF	-0.706369	0.0412373
mean_PD_L1_M_Mono_CD14	D	DHF	-0.560435	0.0416838
M_Mono_DP	C	DHF	-0.469365	0.0420192
mean_Ki_67_M_Monocyte	D	DHF	-0.782722	0.0437332
mean_PD_L1_T_Treg	D	DHF	-0.590399	0.0437332
mean_PD_1_T_NKT	D	DHF	-0.509344	0.0437332
mean_CD25_B_Naive	D	DHF	0.570205	0.0437332
mean_CCR7_T_CD8_Naive	DWS	DHF	-0.713858	0.0444306
mean_PD_1_NK_CD56	DWS	DHF	-0.610603	0.0444306
T_CD4_T_CD4_CM	DWS	DHF	0.775943	0.0444306
mean_CCR7_B_Transitional	D	DHF	-0.621379	0.0445896
mean_Ki_67_M_Mono_CD16	C	DHF	-0.281515	0.0453339
mean_CD141_M_Monocyte	DWS	DHF	-0.863866	0.0478239
mean_CCR7_T_CD8_CM	DWS	DHF	-0.726774	0.0478239
mean_CD16_NK	DWS	DHF	0.629948	0.0478239
mean_HLA_DR_M_Mono_CD16	DWS	DHF	0.644561	0.0478239
T_CD4_EMRA	D	DHF	0.396029	0.0480814
mean_CD23_B_EffectorMemory	D	DHF	0.520156	0.0480814
mean_PD_1_T_CD4_EM	C	OI	-1.7558	0.0485036	#
B_cMemory_IgM	C	OI	-1.50377	0.0485036	#
mean_PD_L1_B_EffectorMemory	C	OI	-1.47864	0.0485036	#
mean_Ki_67_T_CD4_CM	C	OI	-1.40364	0.0485036	#
mean_CD38_NK_CD16	C	OI	-1.29906	0.0485036	#
mean_Ki_67_T_CD4_EMRA	C	OI	-1.2045	0.0485036	#
mean_CD45RA_B_Plasma	DHF	OI	-1.1029	0.0485036	#
mean_Ki_67_M_Mono_CD16	C	OI	-1.01834	0.0485036	#
mean_CD45RA_M_cDC2	C	OI	1.11286	0.0485036	#
mean_PD_L1_T_CD8_EMRA	DHF	OI	1.13369	0.0485036	#
mean_CD38_T_CD8_EM	DHF	OI	1.29611	0.0485036	#
mean_HLA_DR_M_pDC	C	OI	1.34916	0.0485036	#
T_CD4_T_CD4_EMRA	DWS	OI	-0.967645	0.0491168
mean_CTLA_4_T_CD8_EMRA	D	OI	-1.09583	0.0493477	#
mean_CD23_B_EffectorMemory	C	DHF	0.674449	0.0502224
mean_HLA_DR_NK_CD16	D	DHF	-0.764031	0.0503849
mean_CTLA_4_B_cMemory	D	DHF	-0.625858	0.0503849
mean_Ki_67_T_GD	D	DHF	-0.426531	0.0503849
mean_CD27_T_Treg	D	DHF	0.697372	0.0503849
mean_Ki_67_M_Basophil	C	OI	-1.85386	0.0510742
B_Plasma_IgM	C	OI	-1.58891	0.0510742
T_CD4_T_GD	DHF	OI	-0.543849	0.0510742
M_Basophil	C	OI	0.0248741	0.0510742
mean_PD_L1_M_Mono_DP	DWS	DHF	-0.571324	0.0514261
mean_HLA_DR_M_cDC2	DWS	DHF	0.737513	0.0514261
mean_HLA_DR_T_NKT	D	DHF	-0.349399	0.0527779
mean_Ki_67_T_CD4_EMRA	D	OI	-0.495578	0.0550361
mean_Ki_67_T_DN_other	DWS	DHF	-0.588028	0.0552461
mean_PD_L1_M_cDC1	DWS	DHF	-0.511128	0.0552461
mean_PD_1_T_CD8_EMRA	D	DHF	-0.698344	0.0552628
mean_CD45RA_B_Naive	D	DHF	0.664245	0.0552628
mean_CD16_NK_CD56	C	DHF	-0.934286	0.0555296
mean_CCR7_T_CD8_EM	C	DHF	-0.782648	0.0555296
mean_CD11c_NK	C	DHF	-0.626585	0.0555296
mean_CD209_M_Monocyte	C	DHF	-0.540947	0.0555296
B_EffectorMemory_IgMD	DWS	DHF	0.645683	0.0559527
mean_CD38_T_CD4_Naive	DWS	OI	-0.486319	0.0586895
mean_HLA_DR_M_cDC2	DWS	OI	0.915421	0.0586895
mean_HLA_DR_M_Mono_CD14	DWS	OI	0.966527	0.0586895
mean_HLA_DR_M_Monocyte	DWS	OI	1.00782	0.0586895
mean_Ki_67_T_GD	DWS	DHF	-0.627954	0.059293
mean_PD_1_T_CD4_CM	DWS	DHF	-0.25412	0.059293
mean_HLA_DR_T_Treg	DWS	DHF	0.638969	0.059293
mean_CTLA_4_T_CD4_Naive	D	DHF	-0.605126	0.0605182
mean_CD38_B_Naive	D	OI	-0.938158	0.061162
mean_Ki_67_T_CD8_Naive	C	DHF	-0.683854	0.0612792
mean_CD23_B_Transitional	C	DHF	0.763617	0.0612792
mean_CD38_T_Treg	C	OI	-1.84875	0.0624355
mean_PD_1_T_GD	C	OI	-1.59526	0.0624355
mean_CD69_NK_DN	C	OI	-1.50031	0.0624355
mean_PD_L1_B_cMemory	C	OI	-1.48049	0.0624355
mean_Ki_67_T_CD4_EM	C	OI	-1.44197	0.0624355
mean_Ki_67_M_cDC2	C	OI	-1.4082	0.0624355
mean_PD_L1_T_NKT	C	OI	-1.40705	0.0624355
mean_HLA_DR_NK	C	OI	-1.3102	0.0624355
mean_Ki_67_B_Plasma	C	OI	-1.17009	0.0624355
mean_PD_L1_M_pDC	C	OI	-1.08168	0.0624355
mean_CTLA_4_T_CD4_EMRA	C	OI	-0.80969	0.0624355
mean_HLA_DR_M_cDC1	C	OI	0.593653	0.0624355
mean_CD45RA_NK_CD16	C	OI	0.699741	0.0624355
mean_CD209_M_cDC2	C	OI	0.711	0.0624355
mean_PD_L1_NK_CD56	DHF	OI	0.981285	0.0624355
mean_CD27_T_CD8_EMRA	DHF	OI	0.989024	0.0624355
mean_PD_L1_B_Transitional	DHF	OI	1.008	0.0624355
mean_PD_L1_NK_DP	DHF	OI	1.09144	0.0624355
mean_PD_L1_NK	DHF	OI	1.10049	0.0624355
mean_PD_L1_T_CD4_CM	DHF	OI	1.11061	0.0624355
mean_PD_L1_T_NKT	DHF	OI	1.13711	0.0624355
mean_HLA_DR_B_Plasma	C	OI	1.17855	0.0624355
B_Plasma_IgA	C	OI	1.19496	0.0624355
mean_CD45RA_M_pDC	C	OI	1.31668	0.0624355
M_Basophil	D	OI	-0.154428	0.0627555
mean_CD38_T_CD4_EMRA	D	DHF	-0.38709	0.0632936
T_NKT	DWS	DHF	-0.5992	0.0635758
mean_CD45RA_NK_CD16	DWS	DHF	0.534241	0.0635758
M_Monocyte_M_Mono_DP	C	OI	-1.62935	0.0641966
mean_Ki_67_T_CD4_CM	D	DHF	-0.30563	0.0661708
mean_CD38_B_Transitional	C	DHF	-0.76317	0.0674962
B_Transitional	C	DHF	0.721925	0.0674962
B_Naive	C	DHF	0.840411	0.0674962
T_CD8_T_GD	D	OI	0.513643	0.0678227
mean_CD32_B_Naive	D	OI	0.905085	0.0678227
mean_CD45RA_M_Basophil	D	OI	-0.966804	0.068896
mean_Ki_67_B_Transitional	D	OI	-1.04957	0.0689274
mean_PD_L1_B_cMemory	DWS	OI	-1.11507	0.0694017
mean_PD_L1_B_Naive	DWS	OI	-0.864494	0.0694017
mean_Ki_67_T_CD8_EMRA	D	DHF	-0.540447	0.0722405
T_CD4_T_Treg	D	DHF	-0.219547	0.0722405
mean_PD_1_T_CD4_EM	DWS	DHF	-0.618482	0.072886
mean_CD209_M_Mono_CD14	C	DHF	-0.615873	0.0742045
mean_CD64_M_pDC	C	DHF	-0.568576	0.0742045
mean_CD32_B_Transitional	C	DHF	0.571873	0.0742045
mean_Ki_67_NK_CD56	D	OI	-0.932536	0.0749696
M_Mono_CD14	D	OI	-0.648615	0.0749696
mean_CTLA_4_T_GD	D	DHF	-0.690394	0.075438
mean_Ki_67_M_Mono_CD14	D	DHF	-0.653394	0.075438
mean_CD33_M_Mono_DN	D	DHF	-0.436309	0.075438
mean_CD45RA_M_cDC2	D	DHF	0.357747	0.075438
mean_CD33_M_Mono_CD16	D	DHF	0.517317	0.075438
mean_CCR7_B_Transitional	DWS	DHF	-0.673975	0.0779318
M_Monocyte_M_Mono_CD14	D	DHF	-0.549065	0.0787474
B_EffectorMemory_ND	D	OI	0.927643	0.0790473
mean_Ki_67_T_Treg	C	OI	-2.13608	0.0799794
mean_Ki_67_B_cMemory	C	OI	-1.48819	0.0799794
mean_CD38_B_Naive	DHF	OI	-1.24396	0.0799794
mean_CD56_NK_CD56	DHF	OI	-1.11507	0.0799794
T_CD8_T_CD8_EMRA	DHF	OI	-1.10462	0.0799794
mean_CD25_NK_DP	C	OI	-1.10382	0.0799794
mean_Ki_67_T_CD8_Naive	C	OI	-1.07957	0.0799794
mean_CCR7_B_Plasma	C	OI	-1.06206	0.0799794
mean_HLA_DR_T_CD8_CM	C	OI	-1.02967	0.0799794
mean_CD45RA_B_Naive	DHF	OI	-0.997548	0.0799794
mean_Ki_67_T_DN_other	C	OI	-0.971481	0.0799794
mean_PD_1_T_CD4_EMRA	C	OI	-0.871283	0.0799794
mean_Ki_67_T_CD4_Naive	C	OI	-0.843564	0.0799794
mean_PD_L1_NK_CD16	C	OI	-0.641576	0.0799794
mean_CD209_M_Mono_CD16	C	OI	-0.523517	0.0799794
mean_PD_L1_M_Mono_DN	C	OI	-0.492118	0.0799794
mean_CD27_T_CD4_Naive	C	OI	0.677611	0.0799794
B_Inexperienced_B_Naive	DHF	OI	0.87876	0.0799794
mean_PD_L1_T_DN_other	DHF	OI	0.948802	0.0799794
mean_CD16_NK_CD56	DHF	OI	1.02468	0.0799794
mean_CD32_B_cMemory	C	OI	1.14121	0.0799794
mean_CD64_M_cDC2	DHF	OI	1.29554	0.0799794
mean_CD209_M_Basophil	C	OI	-1.12743	0.0799859
mean_CD45RA_M_Mono_DP	C	DHF	0.443049	0.081359
T_CD8_T_CD8_EM	C	DHF	-0.749417	0.0814293
mean_CD27_T_CD4_EMRA	C	DHF	0.63737	0.0814293
B_EffectorMemory	C	DHF	0.713907	0.0814293
mean_CD209_M_cDC1	DWS	OI	-0.833225	0.0817094
mean_CD209_M_Basophil	DWS	OI	-0.723262	0.0817094
T_CD4_T_CD4_CM	DWS	OI	1.02174	0.0817094
mean_CD27_T_CD4_Naive	D	DHF	0.570668	0.082171
mean_Ki_67_B_Plasma	D	OI	-0.898725	0.0827161
mean_CD141_M_Mono_CD14	D	OI	-0.424415	0.0827161
mean_HLA_DR_M_Mono_CD14	D	OI	0.782912	0.0827161
mean_CD209_M_cDC2	D	OI	0.935535	0.0827161
mean_CD69_NK_DP	DWS	DHF	-0.600015	0.0832505
mean_CD45RA_NK_CD56	DWS	DHF	0.590773	0.0832505
mean_Ki_67_T_CD4_Naive	D	DHF	-0.792873	0.0857114
mean_HLA_DR_T_Treg	D	DHF	0.556908	0.0857114
mean_CCR7_T_CD8_EMRA	DWS	DHF	-0.655053	0.0888512
mean_Ki_67_M_Monocyte	DWS	DHF	-0.611989	0.0888512
mean_CD69_NK	DWS	DHF	-0.495458	0.0888512
T_CD4_EM	DWS	DHF	-0.455683	0.0888512
mean_Ki_67_B_cMemory	DWS	DHF	-0.283165	0.0888512
mean_CD38_M_Mono_DP	DWS	DHF	-0.120598	0.0888512
mean_CD27_T_CD8_CM	C	DHF	-0.603617	0.0891948
mean_CD25_NK	C	DHF	-0.598874	0.0891948
T_CD4_T_CD4_EMRA	C	DHF	0.473287	0.0891948
mean_CD33_M_Mono_CD16	C	DHF	0.680192	0.0891948
mean_HLA_DR_T_CD8_CM	D	DHF	-0.581412	0.0893712
mean_CD27_T_CD8_CM	D	DHF	-0.487937	0.0893712
mean_CD56_NK_DN	D	DHF	0.49326	0.0893712
mean_HLA_DR_M_Basophil	D	OI	-0.565627	0.0903326
mean_CTLA_4_T_CD4_CM	D	OI	-0.838919	0.0909975
mean_CD38_M_cDC1	D	DHF	-0.510027	0.0928639
mean_CD32_B_Transitional	D	DHF	-0.473691	0.09292
T_CD8_T_CD8_EM	D	DHF	-0.514814	0.0931527
mean_PD_L1_M_cDC2	DWS	DHF	-0.70188	0.0947431
mean_Ki_67_T_CD8_CM	DWS	DHF	-0.641229	0.0947431
mean_HLA_DR_NK_DN	DWS	DHF	-0.292901	0.0947431
mean_CD25_B_Plasma	DWS	DHF	0.549066	0.0947431
mean_CD209_M_Mono_CD16	DWS	OI	-1.01251	0.0953846
T_CD4_EMRA	DWS	OI	-0.922998	0.0953846
T_CD8_T_NKT	DWS	OI	-0.836955	0.0953846
mean_CD45RA_B_Naive	DWS	OI	-0.798106	0.0953846
mean_CD38_T_CD8_Naive	DWS	OI	-0.500302	0.0953846
mean_PD_1_T_CD4_Naive	DWS	OI	-0.212827	0.0953846
T_CD8_T_GD	DWS	OI	0.643072	0.0953846
mean_Ki_67_M_Mono_DP	C	DHF	-0.59407	0.0969423
mean_CD38_NK_CD56	D	DHF	-0.634328	0.0970585
mean_CD69_NK_CD16	D	DHF	-0.350854	0.0970585
mean_CD27_T_NKT	C	DHF	-0.567568	0.0975258
mean_CTLA_4_T_CD4_Naive	C	DHF	-0.533531	0.0975258
mean_Ki_67_NK_CD16	C	DHF	-0.409044	0.0975258
B_Naive_ND	C	DHF	0.194386	0.0975258
M_M_Basophil	C	OI	-0.000427341	0.0987949
mean_CTLA_4_T_GD	D	OI	-0.859387	0.0999271
M_Monocyte_M_Mono_CD14	D	OI	-0.850622	0.0999271
mean_CD45RA_M_cDC2	D	OI	0.801919	0.0999271
mean_CD38_T_CD4_CM	C	OI	-1.4924	0.100103
mean_Ki_67_B_Naive	C	OI	-1.37565	0.100103
mean_CD38_B_Plasma	C	OI	-1.32559	0.100103
mean_PD_L1_T_Treg	C	OI	-1.29213	0.100103
mean_CD38_T_CD4_EMRA	C	OI	-1.13836	0.100103
mean_PD_1_T_DN_other	C	OI	-1.05406	0.100103
mean_PD_L1_B_Plasma	C	OI	-1.04442	0.100103
mean_HLA_DR_T_NKT	C	OI	-0.827797	0.100103
mean_HLA_DR_T_CD8_EM	C	OI	-0.819091	0.100103
mean_PD_L1_M_Monocyte	C	OI	-0.789973	0.100103
mean_HLA_DR_NK_CD16	C	OI	-0.76086	0.100103
mean_PD_L1_NK_CD16	DHF	OI	0.646413	0.100103
mean_HLA_DR_T_NKT	DHF	OI	0.720814	0.100103
mean_CTLA_4_T_NKT	DHF	OI	0.827882	0.100103
mean_HLA_DR_NK_CD56	DHF	OI	0.84703	0.100103
mean_PD_L1_T_CD8_EM	DHF	OI	0.986047	0.100103
mean_Ki_67_T_CD8_EM	DHF	OI	1.04085	0.100103
mean_CD27_T_CD8_EMRA	C	OI	1.11861	0.100103
mean_CD38_M_Mono_DN	DHF	OI	1.24439	0.100103
mean_CCR7_T_DN_other	DWS	DHF	-0.696818	0.100935
mean_PD_1_T_CD4_EMRA	DWS	DHF	-0.329146	0.100935
mean_PD_1_NK	DWS	DHF	-0.198236	0.100935
mean_CD69_NK_CD56	D	DHF	-0.476067	0.101091
mean_Ki_67_NK	D	DHF	-0.370945	0.105253
mean_CD141_M_Mono_DN	C	DHF	-0.860954	0.106446
B_cMemory_ND	C	DHF	-0.610028	0.106446
mean_CD209_M_Basophil	D	OI	-0.0657151	0.107396
mean_CD16_NK_DN	DWS	DHF	0.508233	0.107437
mean_PD_L1_M_cDC1	D	DHF	-0.475619	0.108887
mean_CD38_T_CD4_Naive	D	OI	-1.20598	0.109456
mean_CTLA_4_T_NKT	D	OI	-0.958834	0.109456
mean_HLA_DR_NK_DN	D	OI	-0.841536	0.109456
mean_CTLA_4_T_DN_other	D	OI	-0.791776	0.109456
mean_CD45RA_M_pDC	D	OI	1.02063	0.109456
mean_HLA_DR_T_GD	D	DHF	-0.456586	0.109546
mean_PD_1_T_CD8_CM	D	DHF	-0.375856	0.109546
mean_CD25_NK_DP	D	DHF	-0.144091	0.109546
mean_Ki_67_M_Mono_CD16	DWS	OI	-1.32637	0.110883
M_pDC	DWS	OI	-0.545323	0.110883
mean_Ki_67_B_Transitional	DWS	OI	-0.300496	0.110883
T_CD4_T_NKT	DWS	OI	-0.217075	0.110883
mean_CD23_B_Transitional	DWS	OI	0.826712	0.110883
T_CD8_T_GD	D	DHF	-0.0701235	0.113973
mean_CD8_NK	D	DHF	0.437337	0.113973
mean_CD38_NK_CD56	DWS	DHF	-0.705389	0.114256
mean_CCR7_T_GD	DWS	DHF	-0.52856	0.114256
mean_CD32_B_cMemory	DWS	DHF	-0.486171	0.114256
mean_Ki_67_T_CD4_Naive	DWS	DHF	-0.130646	0.114256
mean_CD23_B_cMemory	DWS	DHF	0.433157	0.114256
mean_PD_1_NK_DN	C	DHF	-0.648119	0.115979
M_pDC	C	DHF	0.593243	0.115979
mean_Ki_67_M_cDC1	D	OI	-0.48411	0.116754
mean_Ki_67_M_Basophil	D	OI	-0.646726	0.116837
mean_PD_L1_M_Monocyte	D	DHF	-0.435417	0.118537
M_Monocyte_M_Mono_CD16	D	OI	0.585973	0.119682
mean_HLA_DR_B_Plasma	D	OI	0.738869	0.119682
mean_HLA_DR_M_Mono_DN	D	OI	0.75744	0.119682
mean_CD45RA_M_Basophil	C	OI	-0.879461	0.120978
mean_CD45RA_M_Mono_DP	C	OI	0.488709	0.120978
mean_CD32_B_EffectorMemory	DWS	DHF	-0.648958	0.121403
mean_Ki_67_M_Mono_CD14	DWS	DHF	-0.618309	0.121403
B_Inexperienced_B_Naive	DWS	DHF	-0.54777	0.121403
mean_PD_1_T_DN_other	DWS	DHF	-0.195051	0.121403
NK_DP	DWS	DHF	0.563204	0.121403
mean_HLA_DR_M_Basophil	D	DHF	-0.433539	0.12221
mean_CD141_M_Mono_DP	D	DHF	-0.28596	0.122324
mean_HLA_DR_T_DN_other	D	DHF	-0.31801	0.123239
B_B_Plasma	C	OI	-1.57352	0.124355
mean_PD_1_T_CD4_CM	C	OI	-1.37618	0.124355
mean_CD38_T_CD4_Naive	DHF	OI	-1.3388	0.124355
M_Mono_CD14	DHF	OI	-1.15322	0.124355
mean_CD45RA_B_cMemory	DHF	OI	-0.943723	0.124355
mean_CD16_NK_DP	DHF	OI	-0.860899	0.124355
mean_CD11c_NK_DP	C	OI	-0.737894	0.124355
mean_CD38_T_CD8_Naive	C	OI	-0.724054	0.124355
mean_PD_L1_M_Mono_CD14	C	OI	-0.628068	0.124355
mean_CD27_T_Treg	C	OI	-0.594054	0.124355
mean_CTLA_4_T_CD8_Naive	C	OI	-0.382085	0.124355
mean_PD_L1_M_cDC2	C	OI	-0.3154	0.124355
mean_CD45RA_B_Plasma	C	OI	0.501847	0.124355
mean_Ki_67_T_GD	DHF	OI	0.700236	0.124355
M_M_cDC	C	OI	0.711036	0.124355
M_Monocyte_M_Mono_CD16	C	OI	0.788292	0.124355
mean_HLA_DR_M_Mono_CD14	C	OI	0.80913	0.124355
mean_CD141_M_Mono_CD16	C	OI	0.831442	0.124355
mean_PD_L1_T_CD4_EM	DHF	OI	0.832941	0.124355
mean_PD_L1_T_CD4_Naive	DHF	OI	0.850193	0.124355
mean_CTLA_4_T_CD8_EM	DHF	OI	0.867072	0.124355
mean_CD38_M_Monocyte	DHF	OI	0.910928	0.124355
B_cMemory_IgMD	C	OI	0.942832	0.124355
mean_PD_L1_T_CD4_EMRA	DHF	OI	0.979746	0.124355
mean_CD23_B_Transitional	C	OI	0.998416	0.124355
mean_CD27_T_CD4_EMRA	C	OI	1.03883	0.124355
mean_CD64_M_Mono_DN	DHF	OI	1.05356	0.124355
mean_CCR7_T_CD8_CM	DHF	OI	1.13078	0.124355
mean_PD_L1_M_Basophil	C	DHF	-0.558025	0.124441
T_CD8_T_CD8_CM	C	DHF	-0.731161	0.126147
T_T_CD8	C	DHF	-0.697977	0.126147
mean_PD_1_NK_CD56	C	DHF	-0.547892	0.126147
mean_CTLA_4_B_EffectorMemory	C	DHF	-0.424635	0.126147
mean_CD27_T_GD	C	DHF	0.528575	0.126147
M_cDC2	DWS	OI	-0.75072	0.127977
M_M_Basophil	DWS	OI	0.111557	0.127977
mean_HLA_DR_M_cDC1	DWS	OI	0.250329	0.127977
mean_CD45RA_NK_CD56	DWS	OI	0.740088	0.127977
mean_CD45RA_M_Monocyte	D	DHF	0.335204	0.128082
mean_CD1c_B_Naive	D	DHF	0.479219	0.128082
mean_CD38_NK_DP	DWS	DHF	-0.671427	0.128884
mean_CD141_M_cDC2	DWS	DHF	-0.649318	0.128884
mean_CD38_T_CD8_EMRA	DWS	DHF	-0.52435	0.128884
mean_CD27_T_CD8_EM	DWS	DHF	-0.427149	0.128884
T_CD8_EMRA	DWS	DHF	0.54073	0.128884
mean_CTLA_4_T_CD8_Naive	D	OI	-0.582054	0.13054
mean_CD23_B_Plasma	D	OI	-0.478621	0.13054
mean_CD141_M_Monocyte	D	OI	-0.351276	0.13054
NK_NK_DN	D	DHF	-0.776871	0.133068
T_Treg	D	DHF	-0.561147	0.133068
mean_CD69_NK_DN	D	DHF	-0.120927	0.133068
mean_CD64_M_Basophil	C	DHF	-0.485002	0.134947
mean_CD38_T_CD4_CM	DWS	DHF	-0.417393	0.13671
B_Naive_IgD	DWS	DHF	-0.328417	0.13671
mean_PD_1_NK_DP	DWS	DHF	-0.188963	0.13671
mean_HLA_DR_B_Transitional	DWS	DHF	0.460816	0.13671
mean_PD_1_NK	C	DHF	-0.488745	0.136974
mean_CD27_T_CD8_Naive	C	DHF	0.566727	0.136974
NK_NK_DP	C	DHF	0.634493	0.136974
mean_CD141_M_Mono_DN	D	DHF	-0.507484	0.1382
B_cMemory_IgMD	D	DHF	-0.359226	0.1382
mean_CTLA_4_T_CD8_EM	D	OI	-0.569063	0.142144
mean_CD45RA_NK	D	OI	0.750721	0.142144
mean_CD27_T_CD8_EMRA	D	OI	0.793446	0.142144
mean_CD38_M_Mono_DP	D	DHF	-0.235856	0.142148
mean_CD64_M_Mono_CD16	D	DHF	-0.375013	0.143479
mean_HLA_DR_B_Plasma	D	DHF	0.482445	0.143479
mean_Ki_67_NK_CD56	DWS	DHF	-0.57993	0.144886
mean_CTLA_4_T_CD4_EMRA	DWS	DHF	-0.42417	0.144886
mean_CD27_T_CD8_EMRA	DWS	DHF	-0.33406	0.144886
mean_CTLA_4_T_CD8_Naive	DWS	OI	-0.200875	0.147123
mean_CD16_NK_CD56	DWS	OI	0.652466	0.147123
mean_HLA_DR_B_cMemory	DWS	OI	0.66562	0.147123
mean_HLA_DR_M_pDC	DWS	OI	0.765562	0.147123
T_GD	C	DHF	0.136063	0.14848
mean_CD16_NK_CD16	C	DHF	0.36334	0.14848
mean_CD25_NK_DN	C	DHF	0.601928	0.14848
mean_HLA_DR_T_CD8_EM	D	DHF	-0.424988	0.148908
mean_PD_L1_T_CD8_CM	C	OI	-1.1864	0.152219
M_pDC	DHF	OI	-0.989753	0.152219
mean_CD69_NK_CD16	C	OI	-0.965399	0.152219
mean_CCR7_B_Transitional	C	OI	-0.93006	0.152219
B_B_Inexperienced	DHF	OI	-0.82827	0.152219
mean_CD141_M_Mono_DN	C	OI	-0.785682	0.152219
mean_CTLA_4_B_EffectorMemory	C	OI	-0.726515	0.152219
mean_HLA_DR_T_GD	C	OI	-0.701426	0.152219
mean_CD11c_NK	C	OI	-0.694217	0.152219
mean_CD141_M_cDC1	DHF	OI	-0.521253	0.152219
mean_CTLA_4_T_CD4_Naive	C	OI	-0.367415	0.152219
mean_CD38_M_Mono_DP	DHF	OI	0.122908	0.152219
mean_PD_L1_B_EffectorMemory	DHF	OI	0.726177	0.152219
mean_Ki_67_T_CD8_CM	DHF	OI	0.809133	0.152219
mean_CD1c_B_Naive	C	OI	0.822421	0.152219
mean_CD45RA_B_Naive	C	OI	0.845566	0.152219
mean_HLA_DR_T_CD8_CM	DHF	OI	0.870204	0.152219
mean_PD_L1_T_CD8_Naive	DHF	OI	0.882167	0.152219
mean_HLA_DR_M_pDC	DHF	OI	0.909555	0.152219
mean_CD27_T_NKT	DHF	OI	0.953144	0.152219
mean_HLA_DR_M_Monocyte	C	OI	0.957837	0.152219
mean_CD45RA_NK_DN	D	OI	0.659994	0.154412
mean_CD56_NK_DN	D	OI	0.672038	0.154412
mean_CD38_M_pDC	D	DHF	-0.561388	0.154489
mean_CD45RA_M_Basophil	D	DHF	-0.518734	0.158443
mean_CCR7_T_CD8_CM	D	DHF	-0.259899	0.160223
mean_HLA_DR_T_CD4_EM	C	DHF	-0.597626	0.160685
mean_Ki_67_B_Naive	DWS	DHF	-0.593421	0.162326
mean_HLA_DR_NK_CD56	DWS	DHF	-0.47677	0.162326
mean_HLA_DR_T_NKT	DWS	DHF	-0.26395	0.162326
mean_CD38_T_CD4_Naive	DWS	DHF	0.0291001	0.162326
NK_CD16	DWS	DHF	0.182438	0.162326
mean_CD23_B_Transitional	DWS	DHF	0.430811	0.162326
mean_CD45RA_M_pDC	DWS	DHF	0.444129	0.162326
mean_CD8_NK	DWS	DHF	0.446236	0.162326
mean_CD64_M_Mono_DP	D	DHF	-0.129697	0.164352
B_EffectorMemory_IgMD	D	DHF	0.425339	0.164376
mean_CD38_B_EffectorMemory	D	OI	-0.707139	0.167458
mean_Ki_67_T_CD4_Naive	D	OI	-0.495512	0.167458
M_Monocyte_M_Mono_DN	D	OI	0.743473	0.167458
M_Mono_DP	DWS	OI	-0.83724	0.167977
mean_CD64_M_Mono_CD16	DWS	OI	-0.586101	0.167977
mean_PD_1_NK_CD56	DWS	OI	-0.464991	0.167977
mean_PD_L1_B_Transitional	D	DHF	-0.133862	0.170315
T_CD4_T_Treg	DWS	DHF	-0.517351	0.171602
mean_PD_L1_M_Mono_CD14	DWS	DHF	-0.513726	0.171602
mean_CD64_M_pDC	DWS	DHF	-0.440069	0.171602
mean_CD69_NK_CD56	DWS	DHF	-0.397853	0.171602
mean_CD209_M_Mono_CD16	DWS	DHF	-0.380101	0.171602
mean_CD27_T_CD8_EM	D	DHF	-0.409583	0.172161
mean_CD25_NK	D	DHF	-0.304383	0.172161
mean_CCR7_B_Plasma	C	DHF	-0.669406	0.173609
mean_PD_1_T_CD4_Naive	C	DHF	-0.482082	0.173609
mean_PD_L1_M_Basophil	C	OI	-1.00903	0.176826
M_cDC_M_cDC2	DHF	OI	-0.802368	0.176826
mean_CCR7_T_NKT	D	DHF	-0.105861	0.178368
T_GD	D	DHF	0.0399181	0.178368
mean_PD_1_T_CD8_Naive	D	DHF	0.271821	0.178368
mean_CTLA_4_B_Plasma	D	OI	-1.24636	0.181201
mean_Ki_67_T_Treg	D	OI	-1.07306	0.181201
mean_Ki_67_T_NKT	DWS	DHF	-0.37724	0.18126
mean_HLA_DR_T_CD4_Naive	DWS	DHF	0.0318746	0.18126
mean_Ki_67_M_Mono_DP	DWS	DHF	0.315123	0.18126
B_B_Memory	DHF	OI	-1.62647	0.184727
B_Plasma	C	OI	-1.18873	0.184727
M_Mono_CD16	DHF	OI	-0.945954	0.184727
mean_CD25_B_Plasma	DHF	OI	-0.894168	0.184727
mean_PD_1_T_CD8_EM	C	OI	-0.809411	0.184727
T_CD8_EMRA	DHF	OI	-0.806112	0.184727
mean_CD27_T_Treg	DHF	OI	-0.782198	0.184727
mean_CD56_NK_CD56	C	OI	-0.685235	0.184727
M_M_Monocyte	DHF	OI	0.229486	0.184727
mean_CD25_B_Plasma	C	OI	0.515234	0.184727
T_T_DN	C	OI	0.642014	0.184727
mean_CD32_B_Naive	DHF	OI	0.666239	0.184727
M_cDC2	C	OI	0.674276	0.184727
mean_HLA_DR_T_DN_other	DHF	OI	0.68285	0.184727
mean_CD64_M_Monocyte	DHF	OI	0.711165	0.184727
mean_Ki_67_T_DN_other	DHF	OI	0.727516	0.184727
mean_PD_L1_T_Treg	DHF	OI	0.747827	0.184727
mean_Ki_67_T_NKT	DHF	OI	0.770903	0.184727
mean_PD_L1_T_CD8_CM	DHF	OI	0.786379	0.184727
mean_PD_1_T_Treg	DHF	OI	0.789852	0.184727
T_CD8_T_GD	C	OI	0.816002	0.184727
mean_PD_1_T_CD8_EM	DHF	OI	0.836648	0.184727
mean_PD_L1_T_GD	DHF	OI	0.884526	0.184727
mean_CD141_M_cDC2	DHF	OI	0.910247	0.184727
mean_HLA_DR_T_CD8_EM	DHF	OI	0.912926	0.184727
mean_CCR7_T_NKT	DHF	OI	0.936626	0.184727
mean_CD27_T_CD8_EM	DHF	OI	0.993456	0.184727
B_Naive_ND	C	OI	1.01961	0.184727
B_EffectorMemory_IgD	C	OI	1.04481	0.184727
mean_CCR7_T_CD4_CM	C	DHF	-0.77956	0.187268
mean_HLA_DR_NK_DN	C	DHF	-0.490305	0.187268
mean_CD25_B_Transitional	DWS	OI	-0.968925	0.190997
mean_CTLA_4_T_GD	DWS	OI	-0.628593	0.190997
mean_PD_L1_M_pDC	DWS	OI	-0.6209	0.190997
mean_CTLA_4_T_CD4_CM	DWS	OI	-0.393099	0.190997
mean_HLA_DR_T_CD4_Naive	D	DHF	-0.182519	0.191268
mean_CD45RA_M_Mono_CD16	D	DHF	0.527678	0.191268
mean_CD25_B_Transitional	DWS	DHF	-0.68078	0.191304
mean_HLA_DR_NK_DP	DWS	DHF	-0.515632	0.191304
mean_CD1c_B_Transitional	DWS	DHF	-0.432076	0.191304
M_Monocyte_M_Mono_DP	DWS	DHF	-0.380921	0.191304
mean_CD38_T_CD8_Naive	DWS	DHF	-0.230627	0.191304
mean_Ki_67_T_CD4_CM	DWS	DHF	-0.18771	0.191304
T_CD8_T_GD	DWS	DHF	-0.0481176	0.191304
mean_HLA_DR_M_cDC1	DWS	DHF	0.137384	0.191304
mean_HLA_DR_B_EffectorMemory	DWS	DHF	0.378309	0.191304
B_Transitional	DWS	DHF	0.429058	0.191304
NK_NK_DP	DWS	DHF	0.568415	0.191304
mean_Ki_67_B_Naive	D	OI	-0.639239	0.195738
mean_Ki_67_NK_CD16	D	OI	-0.481426	0.195738
mean_CD38_B_Plasma	D	OI	-0.442725	0.195738
mean_CTLA_4_T_CD4_Naive	D	OI	-0.392754	0.195738
B_Naive_ND	D	OI	0.634061	0.195738
mean_HLA_DR_M_Mono_CD16	D	OI	0.718874	0.195738
mean_CD45RA_NK_CD16	D	OI	0.731961	0.195738
mean_CTLA_4_B_Plasma	D	DHF	-0.579727	0.197963
NK_CD16	D	DHF	0.268911	0.197963
mean_HLA_DR_T_CD4_Naive	C	DHF	-0.44181	0.201679
NK_CD56	C	DHF	-0.326226	0.201679
mean_CD33_M_Mono_DN	DWS	DHF	-0.57726	0.20174
mean_HLA_DR_NK_CD16	DWS	DHF	-0.513964	0.20174
mean_CD27_T_NKT	DWS	DHF	-0.448938	0.20174
mean_Ki_67_B_EffectorMemory	DWS	DHF	-0.272741	0.20174
mean_PD_1_T_CD4_Naive	DWS	DHF	-0.151462	0.20174
M_Mono_DP	D	OI	-0.53568	0.202197
B_Naive	D	DHF	0.0211349	0.204825
B_EffectorMemory	D	DHF	0.0236175	0.204825
mean_Ki_67_NK_DN	D	OI	-0.593579	0.210988
mean_PD_L1_B_Naive	D	OI	-0.564086	0.210988
mean_Ki_67_M_Mono_DP	C	OI	-0.776374	0.211099
mean_CD38_NK_DP	D	DHF	-0.637714	0.211853
mean_Ki_67_NK_DP	D	DHF	-0.232503	0.211853
mean_PD_L1_M_Monocyte	DWS	DHF	-0.506846	0.212575
mean_CTLA_4_B_cMemory	DWS	DHF	-0.296713	0.212575
B_cMemory_IgG	DWS	DHF	0.459172	0.212575
T_CD8_T_CD8_EMRA	DWS	DHF	0.503231	0.212575
mean_CD33_M_Mono_DP	C	DHF	0.168114	0.21317
mean_CD45RA_B_EffectorMemory	DWS	OI	-0.680856	0.21584
mean_CD38_B_Plasma	DWS	OI	-0.641922	0.21584
M_Mono_CD14	DWS	OI	-0.508268	0.21584
T_NKT	DWS	OI	-0.291027	0.21584
mean_Ki_67_T_CD4_Naive	DWS	OI	0.0618528	0.21584
mean_CD45RA_M_cDC1	DWS	OI	0.396332	0.21584
mean_CD45RA_NK_CD16	DWS	OI	0.518826	0.21584
mean_CD45RA_M_Mono_CD16	DWS	OI	0.663345	0.21584
NK_NK_DN	C	DHF	-0.574541	0.216857
B_EffectorMemory_ND	C	DHF	-0.530771	0.216857
NK_DP	C	DHF	0.564544	0.216857
mean_CD1c_B_EffectorMemory	C	DHF	0.639203	0.216857
mean_PD_1_T_GD	D	DHF	-0.158297	0.21905
B_EffectorMemory_IgM	C	OI	-1.20584	0.220846
mean_PD_1_T_Treg	C	OI	-0.956244	0.220846
mean_CTLA_4_B_Transitional	C	OI	-0.804571	0.220846
mean_CD38_T_CD4_Naive	C	OI	-0.70285	0.220846
mean_PD_1_T_CD4_Naive	C	OI	-0.700345	0.220846
mean_CD209_M_Mono_CD14	C	OI	-0.636176	0.220846
mean_HLA_DR_B_Transitional	DHF	OI	-0.58801	0.220846
mean_CD209_M_Monocyte	C	OI	-0.534011	0.220846
mean_HLA_DR_M_Mono_DN	DHF	OI	-0.510586	0.220846
mean_PD_1_NK_DN	C	OI	-0.502388	0.220846
mean_Ki_67_NK_CD16	DHF	OI	-0.466503	0.220846
NK_NK_CD56	DHF	OI	0.167226	0.220846
mean_CCR7_T_CD4_EMRA	C	OI	0.581791	0.220846
mean_CD64_M_Mono_CD14	DHF	OI	0.639673	0.220846
mean_CD23_B_EffectorMemory	C	OI	0.653073	0.220846
mean_PD_1_T_NKT	DHF	OI	0.672838	0.220846
M_Mono_CD16	C	OI	0.676125	0.220846
mean_CD69_NK_CD56	DHF	OI	0.704093	0.220846
B_cMemory_ND	DHF	OI	0.713552	0.220846
mean_CD141_M_pDC	C	OI	0.716293	0.220846
B_EffectorMemory_ND	DHF	OI	0.727034	0.220846
mean_CCR7_B_cMemory	DHF	OI	0.751621	0.220846
mean_CD32_B_Transitional	DHF	OI	0.837645	0.220846
B_Plasma_IgG	DHF	OI	0.973073	0.220846
T_DN_other	DWS	DHF	-0.461876	0.223813
M_Mono_DP	DWS	DHF	-0.212946	0.223813
M_M_Monocyte	DWS	DHF	-0.142173	0.223813
mean_Ki_67_NK_CD16	DWS	DHF	0.303504	0.223813
M_M_Monocyte	D	DHF	-0.195779	0.226417
mean_CTLA_4_T_Treg	D	OI	-1.07997	0.227064
mean_HLA_DR_NK	D	OI	-0.592346	0.227064
mean_CD38_T_CD8_Naive	D	OI	-0.331652	0.227064
mean_CD16_NK_CD56	D	OI	0.632862	0.227064
M_M_Basophil	C	DHF	0.0154949	0.228511
B_EffectorMemory_ND	DWS	OI	0.738423	0.232244
B_Memory_B_EffectorMemory	C	DHF	-0.611839	0.232812
mean_PD_1_NK_DP	C	DHF	-0.443108	0.232812
T_CD4_EMRA	C	DHF	0.355248	0.232812
mean_CD25_NK_CD56	C	DHF	0.559014	0.232812
mean_CD141_M_Mono_CD16	D	DHF	0.412862	0.233956
mean_CTLA_4_T_GD	DWS	DHF	-0.453093	0.235457
T_DN_T_GD	DWS	DHF	0.551932	0.235457
B_Transitional_IgM	C	OI	0.11986	0.238266
B_Transitional_IgM	DWS	DHF	0.38576	0.238408
mean_HLA_DR_M_pDC	D	DHF	0.403012	0.241666
mean_CTLA_4_T_DN_other	DWS	OI	-0.863939	0.242963
mean_CD38_B_cMemory	DWS	OI	-0.683722	0.242963
mean_PD_L1_B_Plasma	DWS	OI	-0.677888	0.242963
mean_Ki_67_NK_CD56	DWS	OI	-0.544939	0.242963
T_DN_T_NKT	DWS	OI	-0.453312	0.242963
mean_CD141_M_cDC2	DWS	OI	0.484372	0.242963
mean_CD38_NK_CD16	D	OI	-0.532737	0.243854
mean_CTLA_4_T_CD4_EMRA	D	OI	-0.523168	0.243854
mean_Ki_67_NK	D	OI	-0.52115	0.243854
mean_PD_L1_T_DN_other	D	OI	-0.41981	0.243854
mean_CD1c_B_cMemory	DWS	DHF	-0.423039	0.247513
T_CD4_T_CD4_EM	DWS	DHF	-0.406564	0.247513
B_EffectorMemory	DWS	DHF	-0.30389	0.247513
B_Memory_B_EffectorMemory	DWS	DHF	-0.216442	0.247513
T_CD4_T_GD	C	OI	0.190624	0.248059
M_Monocyte_M_Mono_DN	C	DHF	-0.360351	0.249556
mean_CD32_B_Plasma	C	DHF	0.292824	0.249556
mean_HLA_DR_M_pDC	C	DHF	0.425282	0.249556
mean_CD32_B_Naive	C	DHF	0.664644	0.249556
mean_CD38_M_Basophil	C	OI	-0.640854	0.249936
mean_CD33_M_Mono_DP	D	DHF	0.371475	0.254492
mean_Ki_67_B_EffectorMemory	D	DHF	-0.322154	0.257606
T_CD8_T_CD8_CM	D	DHF	-0.223481	0.257606
mean_CD141_M_pDC	D	OI	0.582353	0.26147
mean_Ki_67_M_Mono_CD16	DHF	OI	-1.11552	0.262126
mean_CD25_B_cMemory	DHF	OI	-0.824168	0.262126
mean_CD16_NK_DN	C	OI	-0.809742	0.262126
mean_CD16_NK	DHF	OI	-0.786736	0.262126
mean_CD33_M_Mono_CD16	DHF	OI	-0.770631	0.262126
T_T_CD8	C	OI	-0.732999	0.262126
T_CD8_CM	C	OI	-0.699968	0.262126
mean_CCR7_B_Naive	C	OI	-0.677076	0.262126
mean_HLA_DR_T_CD8_EMRA	C	OI	-0.667511	0.262126
B_cMemory_IgA	DHF	OI	-0.664542	0.262126
mean_CD209_M_pDC	C	OI	-0.628759	0.262126
mean_CTLA_4_B_Plasma	C	OI	-0.59925	0.262126
mean_CD45RA_B_EffectorMemory	DHF	OI	-0.397423	0.262126
mean_Ki_67_T_Treg	DHF	OI	-0.381889	0.262126
mean_CCR7_T_CD4_CM	C	OI	-0.363335	0.262126
mean_CTLA_4_B_Naive	C	OI	-0.326055	0.262126
mean_CD45RA_M_Monocyte	DHF	OI	-0.0820739	0.262126
mean_CTLA_4_T_CD8_Naive	DHF	OI	-0.0388065	0.262126
mean_CD45RA_M_Mono_DP	DHF	OI	-0.0353018	0.262126
mean_CD45RA_M_cDC1	DHF	OI	0.396964	0.262126
mean_CTLA_4_T_CD4_EM	DHF	OI	0.516385	0.262126
M_Monocyte_M_Mono_DN	DHF	OI	0.542482	0.262126
mean_CD32_B_cMemory	DHF	OI	0.560479	0.262126
mean_PD_L1_B_cMemory	DHF	OI	0.649543	0.262126
mean_PD_L1_M_Mono_DP	DHF	OI	0.682935	0.262126
mean_PD_1_T_CD8_EMRA	DHF	OI	0.68711	0.262126
B_Plasma_log_IgG_IgA	DHF	OI	0.819302	0.262126
mean_PD_L1_M_Mono_CD16	DHF	OI	0.856734	0.262126
mean_CD38_T_NKT	DHF	OI	0.941258	0.262126
mean_CCR7_T_DN_other	D	DHF	-0.415069	0.265837
mean_PD_1_T_CD8_Naive	C	DHF	-0.542382	0.267097
mean_Ki_67_M_cDC1	C	DHF	-0.418634	0.267097
mean_CD11c_NK_CD56	C	DHF	-0.390203	0.267097
mean_CD1c_B_Transitional	C	DHF	0.38953	0.267097
mean_CD1c_B_cMemory	C	DHF	0.393873	0.267097
mean_CD141_M_Mono_DP	D	OI	-0.374695	0.267835
T_CD4_T_GD	DWS	DHF	0.289755	0.268254
mean_HLA_DR_M_cDC1	D	DHF	0.0247746	0.270895
mean_CCR7_B_EffectorMemory	DWS	OI	-0.589206	0.271909
mean_CCR7_T_CD8_EM	DWS	OI	-0.475198	0.271909
mean_CD38_M_Mono_CD16	DWS	OI	-0.470007	0.271909
mean_CD45RA_M_Basophil	DWS	OI	-0.412387	0.271909
mean_CTLA_4_T_CD4_Naive	DWS	OI	0.106612	0.271909
mean_CCR7_T_CD4_EMRA	DWS	DHF	0.242989	0.27287
M_pDC	D	DHF	-0.0262175	0.274244
mean_CD16_NK_DN	D	DHF	0.341727	0.274244
mean_CD38_NK_DN	D	OI	-0.611592	0.279815
B_Plasma_IgM	D	OI	-0.389643	0.279815
mean_PD_L1_NK_DP	D	OI	-0.333249	0.279815
mean_CD209_M_pDC	D	OI	-0.251719	0.279815
mean_CD23_B_EffectorMemory	D	OI	0.526484	0.279815
mean_CTLA_4_B_Naive	C	DHF	-0.252679	0.285441
B_cMemory_IgG	C	DHF	0.480534	0.285441
mean_HLA_DR_M_cDC1	D	OI	0.113296	0.286147
mean_Ki_67_M_Mono_CD16	DWS	DHF	-0.239541	0.286176
mean_CD45RA_NK	DWS	DHF	0.302152	0.286176
M_cDC1	D	DHF	0.0649595	0.288067
B_Inexperienced_B_Naive	D	DHF	-0.436149	0.288149
T_CD4_T_GD	DWS	OI	-0.240153	0.289358
B_EffectorMemory_IgA	DWS	OI	-0.356363	0.290022
T_DN_T_NKT	D	DHF	-0.312405	0.291585
B_Transitional_IgMD	DWS	DHF	-0.377991	0.29272
mean_HLA_DR_M_Basophil	C	OI	-0.79741	0.293506
mean_CD64_M_Basophil	C	OI	-0.699296	0.293506
mean_CD141_M_Basophil	DHF	OI	-0.306641	0.293506
B_EffectorMemory_IgA	DWS	DHF	-0.516367	0.295885
mean_CTLA_4_B_EffectorMemory	D	OI	-0.943516	0.298987
mean_PD_L1_B_cMemory	D	OI	-0.527102	0.298987
mean_CCR7_B_Plasma	D	OI	-0.480878	0.298987
mean_Ki_67_NK_DP	D	OI	-0.427077	0.298987
mean_CD11c_NK_CD56	D	OI	-0.344397	0.298987
mean_CD141_M_Mono_DN	D	OI	-0.19093	0.298987
mean_CD32_B_cMemory	D	OI	0.533746	0.298987
mean_PD_1_T_CD8_Naive	DWS	DHF	-0.275449	0.299901
mean_CD25_B_EffectorMemory	DWS	DHF	0.358423	0.299901
mean_CD27_T_CD4_CM	DWS	DHF	0.588502	0.299901
mean_CD27_T_NKT	D	DHF	-0.253375	0.300519
B_Naive_ND	D	DHF	0.110672	0.300519
B_cMemory	D	DHF	0.130016	0.300519
mean_CTLA_4_T_Treg	DWS	OI	-0.677775	0.303134
mean_CD11c_NK_CD56	DWS	OI	-0.638761	0.303134
mean_PD_L1_T_CD8_Naive	DWS	OI	-0.514889	0.303134
mean_CD38_T_DN_other	DWS	OI	-0.452416	0.303134
mean_CD33_M_Basophil	DWS	OI	-0.348752	0.303134
mean_HLA_DR_B_cMemory	C	DHF	-0.443456	0.304591
T_CD4_EM	C	DHF	-0.332371	0.304591
mean_CD33_M_Mono_CD14	C	DHF	0.116105	0.304591
T_CD8_EMRA	C	DHF	0.389809	0.304591
mean_CD141_M_Basophil	D	OI	-0.145131	0.305575
B_EffectorMemory_IgA	D	DHF	-0.457906	0.306041
mean_Ki_67_B_EffectorMemory	C	OI	-1.24506	0.307018
mean_PD_1_T_NKT	C	OI	-0.884203	0.307018
mean_CD25_B_EffectorMemory	DHF	OI	-0.658925	0.307018
mean_CCR7_B_EffectorMemory	C	OI	-0.655329	0.307018
mean_CD38_B_Transitional	C	OI	-0.640257	0.307018
NK_DP	DHF	OI	-0.614384	0.307018
mean_CCR7_T_DN_other	C	OI	-0.535892	0.307018
B_cMemory_IgA	C	OI	-0.533243	0.307018
mean_HLA_DR_NK_CD56	C	OI	-0.46197	0.307018
mean_CD38_NK_DN	DHF	OI	-0.428285	0.307018
mean_CD38_T_CD8_Naive	DHF	OI	-0.356822	0.307018
M_Mono_DN	DHF	OI	-0.288627	0.307018
T_CD4_EMRA	DHF	OI	-0.28322	0.307018
mean_Ki_67_NK_DN	DHF	OI	-0.132673	0.307018
mean_CD27_T_CD8_CM	DHF	OI	0.289122	0.307018
mean_Ki_67_M_Monocyte	DHF	OI	0.406963	0.307018
mean_CD25_B_EffectorMemory	C	OI	0.480321	0.307018
mean_CD45RA_B_EffectorMemory	C	OI	0.506173	0.307018
mean_Ki_67_M_Mono_DN	DHF	OI	0.509805	0.307018
mean_CD69_NK_DP	DHF	OI	0.574651	0.307018
mean_CD1c_B_cMemory	C	OI	0.587809	0.307018
T_GD	C	OI	0.615421	0.307018
mean_CD141_M_pDC	DHF	OI	0.641431	0.307018
mean_CD38_T_GD	DHF	OI	0.656893	0.307018
mean_CD69_NK	DHF	OI	0.662006	0.307018
mean_PD_L1_M_Monocyte	DHF	OI	0.663911	0.307018
mean_CTLA_4_T_CD8_CM	DHF	OI	0.674702	0.307018
M_cDC_M_cDC2	C	OI	0.691472	0.307018
mean_PD_L1_NK_DN	DHF	OI	0.714481	0.307018
mean_CD38_M_Mono_CD14	DHF	OI	0.730862	0.307018
mean_CD32_B_Plasma	C	OI	0.736644	0.307018
mean_PD_1_T_CD4_EM	DHF	OI	0.760065	0.307018
mean_CTLA_4_B_Transitional	DWS	DHF	-0.317299	0.314048
mean_CD23_B_EffectorMemory	DWS	DHF	0.274401	0.314048
T_T_CD8	DWS	DHF	0.297264	0.314048
B_EffectorMemory_IgM	D	DHF	-0.361763	0.315072
M_Monocyte_M_Mono_DP	D	DHF	-0.187486	0.315229
M_M_cDC	D	OI	-0.270578	0.318872
mean_CCR7_T_CD8_CM	D	OI	0.526379	0.318872
mean_PD_L1_M_Basophil	D	DHF	0.37437	0.324478
mean_HLA_DR_B_Transitional	D	DHF	0.0714733	0.324654
mean_CD33_M_cDC1	D	OI	-0.333263	0.325629
NK_CD56	D	DHF	-0.0255478	0.328382
mean_CD56_NK	D	DHF	0.347789	0.328382
mean_CD141_M_Mono_DN	DWS	DHF	-0.453615	0.328614
mean_HLA_DR_T_GD	DWS	DHF	-0.423227	0.328614
mean_HLA_DR_T_CD8_EM	DWS	DHF	-0.176343	0.328614
mean_HLA_DR_T_CD8_Naive	DWS	DHF	0.0418327	0.328614
mean_CD33_M_Mono_DP	DWS	DHF	0.245657	0.328614
mean_CD209_M_Mono_DP	DWS	DHF	0.348088	0.328614
mean_CD38_T_CD4_CM	DWS	OI	-0.78027	0.336182
B_cMemory_IgA	DWS	OI	-0.222559	0.336182
mean_CD27_T_CD4_Naive	DWS	OI	0.339219	0.336182
mean_CD45RA_M_pDC	DWS	OI	0.470754	0.336182
T_CD4_CM	DWS	OI	0.541572	0.336182
mean_CCR7_T_Treg	DWS	OI	0.614837	0.336182
mean_CD32_B_Naive	DWS	OI	0.671244	0.336182
mean_CTLA_4_B_EffectorMemory	D	DHF	-0.483601	0.338022
mean_PD_L1_M_pDC	D	DHF	-0.390778	0.338022
mean_Ki_67_NK_DN	D	DHF	-0.326598	0.338022
B_Naive_IgM	D	DHF	0.417884	0.338022
mean_HLA_DR_M_Basophil	C	DHF	-0.482532	0.339548
mean_PD_1_T_GD	D	OI	-0.771598	0.339584
mean_PD_L1_B_Plasma	D	OI	-0.734148	0.339584
mean_CD38_M_Mono_CD16	D	OI	-0.618996	0.339584
mean_CD38_T_CD4_EMRA	D	OI	-0.562879	0.339584
mean_HLA_DR_NK_DP	D	OI	-0.524865	0.339584
mean_PD_L1_NK	D	OI	-0.291472	0.339584
mean_Ki_67_T_CD8_Naive	D	OI	-0.106848	0.339584
B_cMemory	D	OI	0.0133819	0.339584
mean_CD45RA_M_Mono_CD16	D	OI	0.538477	0.339584
mean_CD27_T_NKT	D	OI	0.628317	0.339584
B_Transitional_IgMD	D	DHF	-0.34845	0.341294
mean_CTLA_4_T_CD8_EMRA	DWS	DHF	-0.373626	0.343601
mean_CD11c_NK_DP	DWS	DHF	-0.354805	0.343601
mean_CD141_M_Mono_DP	DWS	DHF	-0.0730457	0.343601
mean_HLA_DR_B_Naive	DWS	DHF	0.317233	0.343601
T_CD4_T_CD4_Naive	DWS	DHF	0.335071	0.343601
mean_CD25_B_Naive	DWS	DHF	0.397903	0.343601
mean_CCR7_T_CD4_Naive	C	DHF	-0.560289	0.345311
T_CD8_Naive	C	DHF	-0.50922	0.345311
B_EffectorMemory_IgA	C	DHF	-0.42139	0.345311
T_DN_T_NKT	C	DHF	-0.266705	0.345311
mean_CTLA_4_B_Plasma	C	DHF	-0.261988	0.345311
T_NKT	C	DHF	-0.218658	0.345311
B_cMemory_IgMD	C	DHF	0.425004	0.345311
mean_CD27_T_CD4_CM	C	DHF	0.495431	0.345311
B_EffectorMemory_IgD	D	OI	0.510052	0.346457
mean_CD45RA_M_cDC1	D	OI	0.536218	0.346639
mean_CD45RA_M_Mono_DP	D	OI	-0.303856	0.346803
mean_PD_L1_M_Mono_DP	D	OI	-0.0924636	0.346803
mean_CD11c_NK_DN	D	DHF	0.305311	0.347838
mean_CD33_M_Basophil	DWS	DHF	-0.193486	0.354531
mean_CD64_M_Basophil	DWS	DHF	-0.0309767	0.354531
B_Transitional	DHF	OI	-1.09419	0.357069
B_EffectorMemory_IgMD	DHF	OI	-0.814749	0.357069
T_CD8_EM	C	OI	-0.793947	0.357069
mean_PD_1_T_CD8_Naive	C	OI	-0.778566	0.357069
mean_CD27_T_CD4_CM	DHF	OI	-0.606866	0.357069
mean_CD11c_NK_CD56	C	OI	-0.579152	0.357069
mean_CD16_NK_DN	DHF	OI	-0.56069	0.357069
M_M_Monocyte	C	OI	-0.548582	0.357069
mean_PD_1_NK	C	OI	-0.546771	0.357069
NK_NK_CD16	DHF	OI	-0.422757	0.357069
B_Naive_IgMD	C	OI	-0.379298	0.357069
mean_CD45RA_M_cDC1	C	OI	-0.0153011	0.357069
mean_Ki_67_M_pDC	DHF	OI	0.00636184	0.357069
mean_Ki_67_T_CD4_EM	DHF	OI	0.321741	0.357069
T_CD4_T_CD4_CM	DHF	OI	0.347774	0.357069
mean_Ki_67_M_Mono_CD14	DHF	OI	0.368847	0.357069
T_DN_other	DHF	OI	0.393605	0.357069
mean_CD38_T_CD4_EM	DHF	OI	0.448619	0.357069
T_CD4_T_CD4_CM	C	OI	0.473041	0.357069
M_cDC1	C	OI	0.479627	0.357069
mean_CD23_B_Transitional	DHF	OI	0.501136	0.357069
B_cMemory_IgMD	DHF	OI	0.504492	0.357069
mean_CD141_M_Mono_CD14	DHF	OI	0.53793	0.357069
mean_CCR7_T_CD8_Naive	DHF	OI	0.542401	0.357069
mean_CD38_T_DN_other	DHF	OI	0.552492	0.357069
mean_CD38_M_cDC2	DHF	OI	0.577422	0.357069
T_DN_other	C	OI	0.606411	0.357069
B_EffectorMemory_IgMD	C	OI	0.649182	0.357069
mean_PD_L1_M_Mono_CD14	DHF	OI	0.69765	0.357069
B_B_Memory	C	OI	0.727792	0.357069
mean_CD32_B_EffectorMemory	D	DHF	-0.39068	0.357829
mean_CD33_M_Monocyte	D	DHF	-0.232739	0.357829
mean_PD_1_NK_DN	DWS	DHF	-0.20867	0.359005
mean_CD69_NK_CD16	DWS	DHF	-0.166255	0.359005
mean_CD16_NK_CD16	DWS	DHF	0.0982199	0.359005
mean_CD45RA_NK_DP	DWS	DHF	0.265909	0.359005
mean_CD45RA_B_cMemory	DWS	DHF	0.282513	0.359005
mean_CD33_M_Mono_CD16	DWS	DHF	0.353105	0.359005
mean_HLA_DR_T_CD4_EMRA	DWS	DHF	0.425234	0.359005
mean_CTLA_4_T_CD4_EM	D	OI	-0.842569	0.360992
mean_PD_1_T_CD4_EMRA	D	OI	-0.567823	0.360992
mean_CD38_B_cMemory	D	OI	-0.529416	0.360992
mean_PD_L1_NK_DN	D	OI	-0.408664	0.360992
mean_CD45RA_NK_DP	D	OI	0.457711	0.360992
B_Transitional_IgD	C	DHF	0.0676729	0.361567
mean_CD1c_B_Transitional	D	DHF	-0.36078	0.364042
mean_CD38_T_CD8_Naive	C	DHF	-0.327816	0.366875
B_Inexperienced_B_Naive	C	DHF	-0.311206	0.366875
T_CD8_T_GD	C	DHF	-0.0941344	0.366875
mean_CCR7_T_CD8_EM	D	DHF	-0.280684	0.367995
mean_CCR7_B_EffectorMemory	D	DHF	-0.224154	0.367995
mean_CD16_NK_CD16	D	DHF	0.133846	0.367995
mean_CD141_M_cDC1	D	OI	-0.408953	0.368493
mean_CCR7_B_Transitional	D	OI	-0.464411	0.368656
B_EffectorMemory_IgA	D	OI	-0.257959	0.368656
mean_HLA_DR_M_Basophil	DWS	DHF	0.241048	0.370268
mean_Ki_67_B_Naive	DWS	OI	-0.90485	0.37151
mean_CCR7_T_NKT	DWS	OI	-0.61604	0.37151
mean_CD11c_NK_DP	DWS	OI	-0.521162	0.37151
mean_CD38_M_Basophil	DWS	OI	-0.50975	0.37151
T_CD8_T_CD8_EMRA	DWS	OI	-0.390726	0.37151
mean_Ki_67_NK	DWS	OI	-0.349488	0.37151
mean_CD45RA_B_Plasma	DWS	OI	-0.237869	0.37151
mean_PD_L1_M_cDC2	DWS	OI	-0.160314	0.37151
mean_PD_1_NK_CD16	DWS	OI	-0.11747	0.37151
NK_NK_CD56	DWS	OI	-0.100495	0.37151
mean_PD_1_NK_DN	DWS	OI	-0.0294211	0.37151
mean_CD25_B_Plasma	DWS	OI	0.0672564	0.37151
B_cMemory_IgG	DWS	OI	0.39834	0.37151
mean_HLA_DR_B_EffectorMemory	DWS	OI	0.447063	0.37151
mean_HLA_DR_M_Mono_CD16	DWS	OI	0.480276	0.37151
mean_HLA_DR_T_CD8_CM	DWS	OI	0.526067	0.37151
mean_CD23_B_cMemory	DWS	OI	0.55258	0.37151
NK_NK_CD56	DWS	DHF	-0.353267	0.374825
mean_HLA_DR_T_CD8_CM	DWS	DHF	-0.255126	0.374825
T_CD4_T_NKT	D	DHF	-0.166913	0.378334
M_M_pDC	D	DHF	-0.155058	0.378334
mean_CD45RA_M_Mono_DN	D	DHF	0.240317	0.378334
mean_CD23_B_cMemory	D	DHF	0.264718	0.378334
mean_CD11c_NK_CD16	D	DHF	0.290774	0.378334
mean_CD45RA_M_Basophil	C	DHF	-0.430992	0.383203
mean_CD209_M_Basophil	C	DHF	0.229644	0.383203
mean_CTLA_4_B_Naive	D	OI	-0.672016	0.38321
mean_CD38_M_Monocyte	D	OI	-0.444761	0.38321
mean_CD25_NK_CD16	D	OI	-0.303076	0.38321
mean_Ki_67_M_pDC	D	OI	-0.297178	0.38321
mean_CD209_M_Mono_CD16	D	OI	-0.101166	0.38321
M_M_Monocyte	D	OI	-0.0161679	0.38321
mean_CD45RA_M_Mono_CD14	D	OI	0.0284418	0.38321
mean_CCR7_T_CD4_CM	D	OI	0.31513	0.38321
T_DN_other	D	OI	0.468674	0.38321
T_CD4_CM	D	OI	0.471465	0.38321
mean_CD45RA_B_Transitional	D	DHF	-0.29103	0.384812
mean_CD209_M_Basophil	DWS	DHF	0.641216	0.386433
B_Transitional_IgMD	C	OI	-0.137692	0.387941
mean_CD38_NK	D	DHF	-0.49091	0.388847
M_Monocyte_M_Mono_DN	D	DHF	0.225568	0.388847
T_DN_T_GD	D	DHF	0.306836	0.388847
mean_CTLA_4_T_CD8_Naive	C	DHF	-0.250088	0.389233
mean_CD209_M_Mono_CD16	C	DHF	-0.138607	0.389233
NK_CD16	C	DHF	0.278937	0.389233
mean_CD38_T_CD4_Naive	C	DHF	0.312411	0.389233
mean_CD33_M_pDC	C	DHF	0.375497	0.389233
mean_CD45RA_B_Transitional	DWS	DHF	-0.283894	0.391058
T_T_CD4	DWS	DHF	-0.214137	0.391058
mean_PD_1_T_GD	DWS	DHF	0.0676074	0.391058
B_Plasma_log_IgG_IgA	C	OI	-0.64936	0.39491
B_Transitional_IgD	C	OI	0.137593	0.398615
mean_CD38_B_Naive	D	DHF	-0.161429	0.399531
mean_CD64_M_Monocyte	D	OI	-0.378627	0.40611
mean_CD64_M_Mono_CD16	D	OI	-0.333439	0.40611
mean_PD_L1_T_CD8_Naive	D	OI	-0.299313	0.40611
mean_CD38_T_DN_other	D	OI	-0.152906	0.40611
mean_CD45RA_M_Mono_DN	D	OI	0.486543	0.40611
mean_CD56_NK_DP	D	OI	0.56065	0.40611
mean_CD25_B_Transitional	D	DHF	-0.394279	0.40629
M_M_pDC	DWS	DHF	-0.326113	0.4077
mean_Ki_67_T_CD8_EM	DWS	DHF	-0.272227	0.4077
mean_CD11c_NK	DWS	DHF	-0.267148	0.4077
mean_Ki_67_T_CD4_EM	DWS	DHF	-0.250095	0.4077
mean_CD45RA_NK_DN	DWS	DHF	0.216954	0.4077
NK_CD16	DWS	OI	-0.809018	0.408547
mean_CD11c_NK	DWS	OI	-0.51128	0.408547
mean_CD38_NK_DN	DWS	OI	-0.449087	0.408547
mean_CD33_M_cDC1	DWS	OI	-0.395773	0.408547
mean_CD38_M_pDC	DWS	OI	-0.389208	0.408547
mean_CD27_T_CD8_Naive	DWS	OI	-0.336098	0.408547
mean_Ki_67_NK_DP	DWS	OI	-0.31703	0.408547
mean_PD_1_NK	DWS	OI	-0.244698	0.408547
mean_CTLA_4_T_CD8_CM	DWS	OI	-0.186465	0.408547
mean_HLA_DR_NK_DN	DWS	OI	-0.171335	0.408547
mean_CD141_M_Mono_DP	DWS	OI	-0.168362	0.408547
mean_CD64_M_Basophil	DWS	OI	-0.144586	0.408547
mean_CD23_B_Plasma	DWS	OI	0.068411	0.408547
mean_HLA_DR_T_CD4_Naive	DWS	OI	0.169635	0.408547
mean_CCR7_T_CD4_EMRA	DWS	OI	0.355929	0.408547
mean_CCR7_T_CD4_Naive	DWS	OI	0.503421	0.408547
T_CD8_EM	D	DHF	-0.25347	0.410386
mean_CD25_NK_CD16	D	DHF	-0.00800247	0.410386
mean_CCR7_T_CD4_EM	D	DHF	0.375783	0.410386
mean_CD1c_B_Plasma	DHF	OI	-1.15139	0.410733
NK_CD16	DHF	OI	-0.821073	0.410733
mean_CCR7_T_CD8_Naive	C	OI	-0.734523	0.410733
mean_CD25_B_Transitional	C	OI	-0.476065	0.410733
mean_PD_1_NK_DP	C	OI	-0.467102	0.410733
mean_HLA_DR_T_Treg	DHF	OI	-0.455858	0.410733
mean_CCR7_B_Plasma	DHF	OI	-0.444896	0.410733
mean_CD209_M_Mono_CD16	DHF	OI	-0.430005	0.410733
mean_CD25_NK_CD16	C	OI	-0.390481	0.410733
mean_CD64_M_cDC1	C	OI	-0.38037	0.410733
mean_CD27_T_CD8_CM	C	OI	-0.348399	0.410733
mean_PD_L1_M_cDC1	C	OI	-0.206787	0.410733
mean_CD45RA_M_Mono_CD14	DHF	OI	0.0265542	0.410733
B_EffectorMemory	C	OI	0.416808	0.410733
B_Naive_ND	DHF	OI	0.42955	0.410733
mean_CCR7_T_DN_other	DHF	OI	0.431275	0.410733
T_CD4_CM	DHF	OI	0.485017	0.410733
mean_PD_1_T_CD8_CM	DHF	OI	0.53366	0.410733
T_CD8_T_CD8_CM	DHF	OI	0.574673	0.410733
mean_PD_L1_B_Naive	DHF	OI	0.621475	0.410733
mean_HLA_DR_T_GD	DHF	OI	0.666058	0.410733
T_CD8_CM	DHF	OI	0.681803	0.410733
mean_CD38_T_CD8_CM	DHF	OI	0.801395	0.410733
mean_CD45RA_M_cDC1	C	DHF	-0.513576	0.412376
mean_CD209_M_pDC	C	DHF	-0.495763	0.412376
mean_CD16_NK_DN	C	DHF	-0.29891	0.412376
mean_PD_L1_M_cDC1	C	DHF	-0.194778	0.412376
mean_CD27_T_CD4_EM	C	DHF	-0.113068	0.412376
M_Mono_DN	C	DHF	0.551861	0.412376
B_EffectorMemory_IgM	D	OI	-0.838589	0.414686
mean_PD_L1_M_cDC1	D	OI	-0.484466	0.414704
mean_CTLA_4_B_Transitional	D	OI	-0.770134	0.414862
B_Transitional	D	OI	-0.228535	0.414862
mean_Ki_67_M_cDC1	D	DHF	0.320134	0.417213
B_Transitional_IgMD	C	DHF	0.0184807	0.419029
B_Naive_IgD	D	DHF	-0.261438	0.421411
mean_CD38_NK	DWS	DHF	-0.52015	0.424745
mean_CD11c_NK_CD16	DWS	DHF	0.219706	0.424745
mean_CD56_NK	DWS	DHF	0.373101	0.424745
mean_CD33_M_cDC1	D	DHF	-0.152197	0.42839
mean_CD45RA_M_cDC1	D	DHF	0.296908	0.42839
mean_CD23_B_Transitional	D	DHF	-0.236108	0.428469
B_Naive_IgMD	D	OI	-0.457988	0.429787
NK_CD16	D	OI	-0.28434	0.429787
mean_CD27_T_CD4_EMRA	D	OI	0.330421	0.429787
mean_CD25_B_Naive	D	OI	0.404598	0.429787
T_CD4_T_CD4_CM	D	OI	0.454551	0.429787
T_GD	D	OI	0.478068	0.429787
mean_CCR7_T_NKT	D	OI	0.493475	0.429787
B_cMemory_IgD	DWS	OI	-0.456954	0.432441
T_CD4_T_CD4_EM	C	DHF	-0.299099	0.436289
T_CD4_CM	C	DHF	-0.240375	0.436289
mean_CD25_NK_CD16	C	DHF	-0.0317886	0.436289
mean_CD33_M_Monocyte	C	DHF	0.019278	0.436289
mean_CCR7_B_Naive	DWS	DHF	-0.375481	0.44219
mean_CD25_NK_DP	DWS	DHF	-0.244949	0.44219
mean_CTLA_4_T_CD4_Naive	DWS	DHF	-0.0438328	0.44219
mean_HLA_DR_T_CD4_CM	DWS	DHF	0.0481502	0.44219
mean_Ki_67_T_CD8_EMRA	DWS	DHF	0.07497	0.44219
mean_CTLA_4_T_CD8_Naive	D	DHF	-0.366474	0.443962
NK_NK_CD16	DWS	OI	-0.689646	0.447749
mean_CD45RA_B_cMemory	DWS	OI	-0.651083	0.447749
B_Transitional	DWS	OI	-0.585717	0.447749
mean_CCR7_B_Transitional	DWS	OI	-0.50508	0.447749
mean_CD38_M_Mono_DN	DWS	OI	-0.456046	0.447749
mean_CD141_M_cDC1	DWS	OI	-0.383898	0.447749
mean_PD_L1_T_CD4_Naive	DWS	OI	-0.294141	0.447749
mean_PD_1_T_DN_other	DWS	OI	-0.214954	0.447749
mean_CD38_T_CD4_EMRA	DWS	OI	-0.145873	0.447749
B_Inexperienced_B_Naive	DWS	OI	-0.0471549	0.447749
mean_HLA_DR_T_CD8_Naive	DWS	OI	0.188671	0.447749
mean_CD25_B_Naive	DWS	OI	0.210468	0.447749
M_cDC_M_cDC2	DWS	OI	0.34961	0.447749
mean_PD_L1_M_Mono_DN	DWS	OI	0.555101	0.447749
mean_CCR7_T_CD8_CM	DWS	OI	0.569404	0.447749
mean_CD141_M_Basophil	C	OI	-0.27613	0.453056
M_M_Basophil	DHF	OI	-0.0288894	0.453056
B_cMemory_IgD	DHF	OI	0.392744	0.453056
mean_CD38_M_cDC2	D	OI	-0.449391	0.454112
mean_CD38_NK	D	OI	-0.408449	0.454112
B_cMemory_IgA	D	OI	-0.273276	0.454112
mean_Ki_67_T_NKT	D	OI	-0.156687	0.454112
mean_CD45RA_B_Naive	D	OI	-0.121217	0.454112
M_M_pDC	D	OI	0.0318652	0.454112
mean_CD45RA_B_EffectorMemory	D	OI	0.30299	0.454112
mean_PD_L1_M_cDC2	D	OI	0.518817	0.454112
mean_PD_L1_M_Basophil	DWS	DHF	0.257298	0.45528
B_Memory_B_EffectorMemory	D	DHF	-0.145284	0.455485
mean_HLA_DR_B_Naive	D	DHF	0.250325	0.455485
mean_CD209_M_Mono_DN	D	DHF	0.334287	0.455485
mean_CD141_M_cDC1	DWS	DHF	-0.117462	0.460026
mean_CD25_B_Transitional	C	DHF	-0.396855	0.460959
B_Naive_IgM	C	DHF	-0.278822	0.460959
mean_CD209_M_Mono_DN	C	DHF	-0.219715	0.460959
mean_HLA_DR_B_Transitional	C	DHF	0.0849255	0.460959
B_Transitional_IgM	C	DHF	-0.0265542	0.462012
M_cDC_M_cDC2	D	OI	-0.00162071	0.464176
M_M_Basophil	D	OI	0.241343	0.464277
mean_CD32_B_Plasma	D	DHF	-0.363483	0.467171
T_T_DN	D	DHF	0.135969	0.467171
mean_CD141_M_cDC2	C	OI	-0.579997	0.46904
mean_CD27_T_CD8_Naive	DHF	OI	-0.524618	0.46904
M_Monocyte_M_Mono_CD16	DHF	OI	-0.46599	0.46904
B_Naive_IgM	C	OI	-0.460383	0.46904
mean_PD_1_NK_CD56	C	OI	-0.404106	0.46904
mean_CD1c_B_EffectorMemory	DHF	OI	-0.368537	0.46904
mean_HLA_DR_NK_DN	C	OI	-0.357538	0.46904
mean_CD11c_NK_CD16	DHF	OI	-0.346795	0.46904
mean_HLA_DR_B_Naive	DHF	OI	-0.331474	0.46904
B_Plasma_IgA	DHF	OI	-0.317137	0.46904
mean_Ki_67_NK_DP	DHF	OI	-0.288544	0.46904
mean_PD_1_NK_CD16	C	OI	-0.281195	0.46904
M_pDC	C	OI	-0.236464	0.46904
mean_CD33_M_cDC1	DHF	OI	-0.228733	0.46904
mean_CTLA_4_T_GD	DHF	OI	-0.0286145	0.46904
mean_CTLA_4_B_Naive	DHF	OI	0.0059702	0.46904
mean_CD27_T_CD4_EM	DHF	OI	0.247708	0.46904
mean_CD32_B_EffectorMemory	DHF	OI	0.366974	0.46904
mean_CD25_NK_CD56	C	OI	0.384636	0.46904
T_CD4_T_NKT	DHF	OI	0.400309	0.46904
NK_NK_DN	DHF	OI	0.424472	0.46904
mean_HLA_DR_T_Treg	C	OI	0.433157	0.46904
mean_CD25_B_cMemory	C	OI	0.434302	0.46904
mean_CCR7_T_Treg	DHF	OI	0.448758	0.46904
T_CD8_T_CD8_EM	DHF	OI	0.467392	0.46904
mean_HLA_DR_T_CD8_EMRA	DHF	OI	0.476316	0.46904
B_Plasma_ND	C	OI	0.506486	0.46904
mean_CCR7_T_CD4_Naive	DHF	OI	0.519062	0.46904
mean_CD141_M_Monocyte	DHF	OI	0.519312	0.46904
mean_HLA_DR_B_cMemory	DHF	OI	0.525205	0.46904
mean_CD45RA_B_cMemory	C	OI	0.525447	0.46904
mean_PD_L1_M_Mono_DN	DHF	OI	0.535749	0.46904
mean_CD69_NK_DN	DHF	OI	0.665798	0.46904
mean_CD141_M_Basophil	DWS	DHF	0.163706	0.473512
mean_Ki_67_M_Mono_DP	D	DHF	0.267984	0.474853
mean_CD25_NK_CD56	DWS	DHF	0.0730901	0.478249
mean_CD32_B_cMemory	D	DHF	-0.0877281	0.479018
mean_PD_1_NK_DN	D	DHF	0.352568	0.479018
mean_CD33_M_Mono_DN	D	OI	-0.469734	0.479199
mean_CD27_T_CD8_Naive	D	OI	-0.414743	0.479199
mean_Ki_67_T_CD8_CM	D	OI	-0.379361	0.479199
mean_CD27_T_CD4_CM	D	OI	-0.34826	0.479199
mean_PD_L1_T_CD4_Naive	D	OI	-0.217855	0.479199
mean_PD_1_NK_CD16	D	OI	-0.0332998	0.479199
mean_PD_L1_M_Mono_DN	D	OI	0.498074	0.479199
mean_CCR7_T_GD	C	DHF	-0.301756	0.486365
mean_CCR7_T_CD4_EMRA	C	DHF	0.446535	0.486365
mean_CD209_M_Basophil	D	DHF	0.345444	0.48674
M_Monocyte_M_Mono_DP	DWS	OI	-0.743775	0.488547
mean_PD_1_T_CD8_CM	DWS	OI	-0.57307	0.488547
mean_HLA_DR_NK_DP	DWS	OI	-0.440977	0.488547
mean_CD38_NK	DWS	OI	-0.409326	0.488547
mean_CD38_M_cDC1	DWS	OI	-0.381265	0.488547
mean_PD_1_T_GD	DWS	OI	-0.356786	0.488547
mean_CD33_M_Mono_CD16	DWS	OI	-0.340552	0.488547
mean_Ki_67_T_Treg	DWS	OI	-0.328736	0.488547
mean_HLA_DR_NK	DWS	OI	-0.322077	0.488547
mean_PD_1_T_CD4_EMRA	DWS	OI	-0.256842	0.488547
mean_PD_1_NK_DP	DWS	OI	-0.210293	0.488547
M_M_pDC	DWS	OI	-0.166443	0.488547
mean_CD45RA_M_Mono_CD14	DWS	OI	-0.018988	0.488547
mean_CD27_T_CD8_CM	DWS	OI	0.120096	0.488547
mean_Ki_67_M_Mono_DP	DWS	OI	0.188479	0.488547
NK_CD56	DWS	OI	0.206031	0.488547
mean_HLA_DR_T_CD4_EMRA	DWS	OI	0.299245	0.488547
mean_CD25_NK	DWS	OI	0.307721	0.488547
mean_CD27_T_CD4_EMRA	DWS	OI	0.319366	0.488547
mean_CD27_T_CD8_EM	DWS	OI	0.335031	0.488547
mean_CD27_T_NKT	DWS	OI	0.366011	0.488547
mean_CD141_M_pDC	DWS	OI	0.499446	0.488547
mean_HLA_DR_T_CD8_EMRA	D	DHF	-0.148944	0.491023
mean_PD_1_NK_CD56	D	DHF	0.0759581	0.491023
NK_NK_DN	DWS	DHF	-0.569463	0.496848
T_CD8_T_CD8_CM	DWS	DHF	-0.268224	0.496848
mean_CD33_M_cDC1	DWS	DHF	-0.203375	0.496848
mean_Ki_67_NK	DWS	DHF	-0.187057	0.496848
mean_CD11c_NK_DN	DWS	DHF	0.0221251	0.496848
mean_CD45RA_M_Monocyte	DWS	DHF	0.105697	0.496848
mean_CD25_NK_DN	DWS	DHF	0.188142	0.496848
mean_CD45RA_B_Naive	DWS	DHF	0.200569	0.496848
mean_CD11c_NK_CD56	D	DHF	-0.103858	0.503184
mean_HLA_DR_B_cMemory	D	DHF	-0.0592469	0.503184
mean_HLA_DR_T_CD8_Naive	D	DHF	0.0977421	0.503184
mean_PD_1_NK_DP	D	DHF	0.248613	0.503184
mean_CD33_M_Monocyte	D	OI	-0.438496	0.504886
mean_CD38_NK_DP	D	OI	-0.432421	0.504886
mean_CD38_M_Mono_DN	D	OI	-0.374067	0.504886
mean_CCR7_B_Naive	D	OI	-0.247445	0.504886
mean_Ki_67_T_CD4_CM	D	OI	-0.239171	0.504886
mean_PD_1_T_CD4_Naive	D	OI	-0.232916	0.504886
M_Mono_CD16	D	OI	0.288364	0.504886
mean_CCR7_T_CD4_Naive	D	OI	0.3592	0.504886
mean_HLA_DR_T_CD8_EM	D	OI	0.45396	0.504886
M_Mono_DP	D	DHF	-0.105929	0.511397
mean_CD23_B_Naive	C	DHF	-0.308848	0.512486
B_Naive_IgD	C	DHF	-0.293542	0.512486
T_DN_T_GD	C	DHF	0.324085	0.512486
mean_CD56_NK_CD56	C	DHF	0.34272	0.512486
B_Transitional_IgM	DWS	OI	0.497431	0.515443
mean_Ki_67_T_CD8_Naive	D	DHF	-0.248003	0.515499
mean_CD209_M_pDC	D	DHF	-0.218362	0.515499
B_cMemory_ND	D	DHF	-0.125349	0.515499
mean_CD38_M_Basophil	DHF	OI	-0.513475	0.515508
mean_CD33_M_Basophil	C	OI	-0.320759	0.515508
mean_CD32_B_Plasma	DWS	DHF	-0.443838	0.515817
mean_CD11c_NK_CD56	DWS	DHF	-0.237855	0.515817
mean_CD27_T_CD4_EM	DWS	DHF	-0.0373371	0.515817
B_Naive_IgMD	DWS	DHF	0.2756	0.515817
mean_CD141_M_Mono_CD16	DWS	DHF	0.276573	0.515817
T_CD4_CM	DWS	DHF	0.341883	0.515817
M_Monocyte_M_Mono_DP	D	OI	-0.354218	0.516912
mean_CD64_M_Mono_DP	D	OI	-0.273352	0.516912
mean_CD38_NK_CD16	D	DHF	-0.053046	0.527965
mean_CCR7_B_cMemory	C	OI	-0.643568	0.530444
mean_CD38_NK_CD16	DHF	OI	-0.516229	0.530444
mean_PD_1_T_CD8_CM	C	OI	-0.508684	0.530444
mean_CCR7_T_CD8_EM	C	OI	-0.472114	0.530444
T_CD8_EMRA	C	OI	-0.449397	0.530444
mean_CCR7_T_Treg	C	OI	-0.397415	0.530444
mean_PD_1_NK_CD16	DHF	OI	-0.391484	0.530444
mean_CD11c_NK_CD56	DHF	OI	-0.385853	0.530444
mean_CD45RA_B_Transitional	C	OI	-0.358361	0.530444
mean_CTLA_4_B_cMemory	C	OI	-0.353661	0.530444
mean_CD209_M_Mono_DN	C	OI	-0.274239	0.530444
mean_CD27_T_CD4_CM	C	OI	-0.223522	0.530444
T_CD8_T_CD8_CM	C	OI	-0.0399514	0.530444
T_NKT	C	OI	0.0901664	0.530444
B_Memory_B_EffectorMemory	DHF	OI	0.120805	0.530444
mean_CD27_T_CD4_EM	C	OI	0.198645	0.530444
T_CD8_T_CD8_Naive	C	OI	0.201595	0.530444
mean_CD1c_B_cMemory	DHF	OI	0.256812	0.530444
T_NKT	DHF	OI	0.328205	0.530444
mean_CCR7_T_CD8_EMRA	DHF	OI	0.346996	0.530444
T_CD8_T_GD	DHF	OI	0.352102	0.530444
B_Naive	C	OI	0.373442	0.530444
mean_Ki_67_B_cMemory	DHF	OI	0.373504	0.530444
mean_CD45RA_M_cDC2	DHF	OI	0.376167	0.530444
mean_CTLA_4_T_Treg	DHF	OI	0.40197	0.530444
mean_CD38_NK_CD56	DHF	OI	0.422653	0.530444
B_EffectorMemory_ND	C	OI	0.450707	0.530444
mean_CTLA_4_T_CD4_EMRA	DHF	OI	0.454102	0.530444
mean_CCR7_B_Naive	DHF	OI	0.461727	0.530444
mean_CD27_T_GD	C	OI	0.461934	0.530444
mean_PD_L1_B_Plasma	DHF	OI	0.470791	0.530444
B_cMemory_IgG	C	OI	0.475327	0.530444
T_CD8_Naive	DHF	OI	0.479834	0.530444
mean_CD25_NK_DN	C	OI	0.5304	0.530444
mean_Ki_67_T_CD8_EMRA	DHF	OI	0.590745	0.530444
B_B_Inexperienced	C	OI	0.73683	0.530444
mean_CD38_M_pDC	DHF	OI	0.810165	0.530444
mean_PD_L1_T_CD8_EMRA	D	OI	-0.237489	0.531286
mean_HLA_DR_NK_CD16	D	OI	-0.17079	0.531286
mean_HLA_DR_T_CD4_Naive	D	OI	0.0830736	0.531286
mean_Ki_67_T_DN_other	D	OI	0.205532	0.531286
mean_CCR7_T_CD8_EMRA	D	OI	0.330011	0.531286
mean_Ki_67_M_cDC2	D	OI	0.35742	0.531286
mean_CD27_T_CD8_EM	D	OI	0.463603	0.531286
B_B_Memory	DWS	OI	-0.578159	0.531396
mean_CD38_NK_DP	DWS	OI	-0.428705	0.531396
mean_CCR7_T_GD	DWS	OI	-0.415041	0.531396
M_Monocyte_M_Mono_CD14	DWS	OI	-0.381678	0.531396
mean_PD_1_T_CD8_Naive	DWS	OI	-0.363356	0.531396
mean_CCR7_T_CD8_EMRA	DWS	OI	-0.360407	0.531396
mean_CCR7_T_DN_other	DWS	OI	-0.222767	0.531396
mean_PD_L1_NK_DN	DWS	OI	-0.173669	0.531396
M_Mono_DN	DWS	OI	0.00843186	0.531396
M_M_Monocyte	DWS	OI	0.158	0.531396
mean_CD27_T_DN_other	DWS	OI	0.183995	0.531396
B_cMemory_ND	DWS	OI	0.267636	0.531396
mean_CD23_B_Naive	DWS	OI	0.281024	0.531396
mean_CD45RA_M_cDC2	DWS	OI	0.334298	0.531396
T_CD8_EM	DWS	OI	0.4514	0.531396
M_Monocyte_M_Mono_DN	DWS	OI	0.476372	0.531396
mean_CD141_M_Basophil	C	DHF	0.0510026	0.533374
T_CD4_EMRA	DWS	DHF	-0.369489	0.535144
mean_CD64_M_Mono_DP	DWS	DHF	0.14098	0.535144
T_CD8_CM	DWS	DHF	0.147613	0.535144
mean_HLA_DR_B_EffectorMemory	C	DHF	-0.375526	0.539299
mean_CCR7_T_CD8_EMRA	C	DHF	-0.28412	0.539299
mean_HLA_DR_M_Mono_CD16	C	DHF	0.0543048	0.539299
mean_PD_1_NK	D	DHF	0.254418	0.54058
mean_CD27_T_CD4_CM	D	DHF	0.272566	0.54058
B_cMemory_IgD	D	DHF	0.112204	0.549312
B_EffectorMemory_ND	D	DHF	0.063863	0.54938
mean_CD27_T_CD4_EM	D	DHF	-0.0820954	0.55334
mean_CD64_M_pDC	D	DHF	-0.0406303	0.55334
mean_CD56_NK_DP	D	DHF	0.278582	0.55334
B_Naive_ND	DWS	DHF	-0.340317	0.554821
T_DN_T_DN_other	DWS	DHF	-0.270954	0.554821
B_cMemory_ND	DWS	DHF	-0.259226	0.554821
mean_CD38_T_CD4_EMRA	DWS	DHF	-0.0110321	0.554821
mean_CCR7_T_Treg	DWS	DHF	0.222789	0.554821
NK_NK_CD16	D	OI	-0.445953	0.558253
mean_CD25_NK_DP	D	OI	-0.0554391	0.558253
T_T_DN	D	OI	0.294774	0.558253
B_cMemory_ND	D	OI	0.353371	0.558253
mean_CCR7_T_Treg	D	OI	0.359809	0.558253
mean_HLA_DR_T_CD8_CM	D	OI	0.392086	0.558253
B_Transitional_IgMD	DWS	OI	-0.496848	0.561219
B_Plasma_IgM	C	DHF	-0.158567	0.561404
mean_CCR7_T_CD4_CM	D	DHF	-0.325467	0.566243
mean_CD45RA_M_Mono_CD14	D	DHF	-0.000340984	0.566243
T_T_CD4	C	DHF	0.221764	0.566774
B_Transitional_IgMD	D	OI	-0.343647	0.568201
mean_CCR7_T_CD4_CM	DWS	DHF	-0.38941	0.574837
mean_CD32_B_Naive	DWS	DHF	-0.0754393	0.574837
mean_Ki_67_NK_DN	DWS	DHF	-0.0513867	0.574837
B_Naive_IgM	DWS	DHF	0.226439	0.574837
mean_CD1c_B_Naive	DWS	DHF	0.30775	0.574837
mean_PD_L1_T_CD8_CM	DWS	OI	-0.393801	0.575613
mean_CD16_NK	DWS	OI	-0.381053	0.575613
T_CD4_T_CD4_EM	DWS	OI	-0.363724	0.575613
mean_CD38_NK_CD16	DWS	OI	-0.336701	0.575613
T_CD4_EM	DWS	OI	-0.284339	0.575613
mean_CTLA_4_T_CD8_EMRA	DWS	OI	-0.208294	0.575613
mean_CD25_B_EffectorMemory	DWS	OI	-0.19284	0.575613
mean_Ki_67_NK_DN	DWS	OI	-0.190079	0.575613
mean_Ki_67_T_CD4_CM	DWS	OI	-0.123731	0.575613
mean_CD45RA_M_Monocyte	DWS	OI	0.0267793	0.575613
mean_Ki_67_T_CD8_Naive	DWS	OI	0.0437499	0.575613
mean_CD23_B_EffectorMemory	DWS	OI	0.301604	0.575613
T_CD8_T_CD8_EM	DWS	OI	0.365213	0.575613
T_CD4_T_CD4_Naive	DWS	OI	0.502738	0.575613
mean_HLA_DR_T_CD8_EM	DWS	OI	0.507853	0.575613
mean_CD56_NK_DP	DWS	OI	0.600733	0.575613
mean_CCR7_T_CD4_Naive	D	DHF	-0.327165	0.579285
T_CD4_T_CD4_EM	D	DHF	-0.254157	0.579285
mean_CD16_NK_CD56	D	DHF	-0.195127	0.579285
mean_CD209_M_Mono_DP	C	OI	-0.25626	0.582154
B_Transitional_IgM	D	DHF	0.291002	0.5841
mean_CD38_T_Treg	D	OI	-0.572554	0.585884
mean_CD64_M_Mono_DN	D	OI	-0.302298	0.585884
mean_CD27_T_Treg	D	OI	-0.238001	0.585884
B_EffectorMemory	D	OI	-0.140984	0.585884
mean_PD_L1_T_GD	D	OI	-0.0833286	0.585884
mean_CD25_B_Plasma	D	OI	0.011853	0.585884
mean_CCR7_T_CD8_EM	D	OI	0.0228932	0.585884
mean_CD27_T_CD4_EM	D	OI	0.1695	0.585884
T_CD8_EMRA	D	OI	0.213148	0.585884
mean_CD69_NK_CD56	D	OI	0.238386	0.585884
mean_HLA_DR_B_cMemory	D	OI	0.296204	0.585884
T_CD4_Naive	D	OI	0.393413	0.585884
mean_CD45RA_M_Mono_DP	D	DHF	-0.232151	0.588658
mean_Ki_67_M_Basophil	DWS	DHF	0.0170315	0.590865
M_Mono_DN	D	DHF	0.392766	0.592463
T_DN_other	C	DHF	-0.129838	0.594884
mean_HLA_DR_T_CD8_EMRA	DWS	DHF	0.0170274	0.595178
mean_CD56_NK_DP	DWS	DHF	0.210152	0.595178
mean_CD27_T_GD	DWS	DHF	0.226846	0.595178
mean_CD27_T_CD4_Naive	DHF	OI	-0.642205	0.596491
B_Naive_IgMD	DHF	OI	-0.499138	0.596491
mean_CD38_M_cDC1	C	OI	-0.45649	0.596491
mean_CD16_NK_CD16	DHF	OI	-0.452029	0.596491
B_Plasma_IgG	C	OI	-0.422477	0.596491
M_Mono_DP	DHF	OI	-0.35745	0.596491
mean_CCR7_T_CD4_EM	DHF	OI	-0.308358	0.596491
B_EffectorMemory_IgA	C	OI	-0.254015	0.596491
NK_NK_DP	DHF	OI	-0.227154	0.596491
mean_Ki_67_NK	DHF	OI	-0.215047	0.596491
mean_CD33_M_pDC	DHF	OI	-0.184858	0.596491
mean_CTLA_4_B_EffectorMemory	DHF	OI	-0.148151	0.596491
mean_HLA_DR_T_CD4_Naive	C	OI	-0.12519	0.596491
mean_Ki_67_T_CD8_Naive	DHF	OI	0.136135	0.596491
mean_HLA_DR_NK_DP	DHF	OI	0.150538	0.596491
T_CD8_T_CD8_EMRA	C	OI	0.205184	0.596491
mean_CD27_T_DN_other	C	OI	0.308599	0.596491
mean_CD56_NK_DP	DHF	OI	0.314413	0.596491
mean_CD32_B_EffectorMemory	C	OI	0.351978	0.596491
mean_CD38_M_Mono_CD16	DHF	OI	0.380046	0.596491
B_Naive_IgD	C	OI	0.392246	0.596491
mean_HLA_DR_NK	DHF	OI	0.404913	0.596491
mean_PD_L1_M_pDC	DHF	OI	0.427147	0.596491
T_DN_T_NKT	DHF	OI	0.434712	0.596491
mean_CD1c_B_Transitional	C	OI	0.445128	0.596491
mean_HLA_DR_NK_CD16	DHF	OI	0.456581	0.596491
mean_CCR7_T_CD4_CM	DHF	OI	0.474162	0.596491
mean_CD38_M_cDC1	DHF	OI	0.48006	0.596491
mean_CD69_NK_CD16	DHF	OI	0.480085	0.596491
T_CD8_EM	DHF	OI	0.525791	0.596491
B_Naive_IgD	DHF	OI	0.567321	0.596491
mean_CD25_B_Transitional	D	OI	-0.451166	0.601203
mean_CD1c_B_Transitional	D	OI	-0.317884	0.601203
B_Inexperienced_B_Naive	D	OI	0.0665267	0.601203
mean_Ki_67_M_Mono_DP	D	OI	0.161312	0.601203
mean_PD_L1_B_Transitional	D	OI	0.181501	0.601203
T_DN_T_DN_other	D	DHF	-0.213647	0.605774
mean_CCR7_T_Treg	D	DHF	-0.171678	0.605774
mean_PD_1_NK_CD16	D	DHF	0.189363	0.605774
mean_CD209_M_Mono_CD16	D	DHF	0.216024	0.605774
B_EffectorMemory_IgG	D	DHF	-0.174113	0.608796
M_Basophil	DWS	DHF	0.14038	0.611652
mean_CD38_T_CD4_CM	D	OI	-0.619887	0.614018
mean_CD38_T_CD8_EMRA	D	OI	-0.542389	0.614018
mean_CD38_T_GD	D	OI	-0.435894	0.614018
mean_CD56_NK_CD16	D	OI	-0.300808	0.614018
B_Plasma	D	OI	-0.11562	0.614018
mean_PD_L1_NK_CD16	D	OI	0.0473746	0.614018
mean_CD1c_B_Naive	D	OI	0.154684	0.614018
T_CD8_T_CD8_CM	D	OI	0.29114	0.614018
T_CD8_CM	D	OI	0.438821	0.614018
mean_CD33_M_pDC	DWS	DHF	-0.234441	0.615834
mean_Ki_67_NK_DP	DWS	DHF	-0.105391	0.615834
mean_CCR7_T_CD4_EM	DWS	DHF	0.18035	0.615834
B_cMemory_IgD	C	DHF	-0.173447	0.618631
mean_CD33_M_pDC	DWS	OI	-0.486379	0.621652
mean_CD1c_B_EffectorMemory	DWS	OI	-0.447948	0.621652
mean_CD141_M_Mono_CD14	DWS	OI	-0.394538	0.621652
mean_CD38_NK_CD56	DWS	OI	-0.393986	0.621652
mean_CD1c_B_Transitional	DWS	OI	-0.386249	0.621652
mean_PD_L1_B_EffectorMemory	DWS	OI	-0.347283	0.621652
mean_CD141_M_Monocyte	DWS	OI	-0.324943	0.621652
B_Naive	DWS	OI	-0.276289	0.621652
B_cMemory_IgMD	DWS	OI	-0.241896	0.621652
mean_PD_1_T_CD4_CM	DWS	OI	-0.223335	0.621652
M_M_cDC	DWS	OI	-0.133488	0.621652
mean_Ki_67_M_cDC1	DWS	OI	-0.0266438	0.621652
mean_HLA_DR_T_CD4_CM	DWS	OI	0.019067	0.621652
mean_HLA_DR_NK_CD16	DWS	OI	0.0244343	0.621652
mean_CD141_M_Mono_CD16	DWS	OI	0.0477266	0.621652
mean_CD8_NK	DWS	OI	0.058339	0.621652
B_cMemory	DWS	OI	0.0857578	0.621652
B_Naive_ND	DWS	OI	0.2671	0.621652
mean_CD45RA_NK	DWS	OI	0.280483	0.621652
mean_HLA_DR_T_NKT	DWS	OI	0.284791	0.621652
mean_Ki_67_T_CD8_EM	DWS	OI	0.339353	0.621652
T_CD8_CM	DWS	OI	0.390592	0.621652
NK_DN	C	DHF	-0.331971	0.623594
mean_HLA_DR_T_CD8_Naive	C	DHF	-0.287591	0.623594
mean_CD27_T_DN_other	C	DHF	0.267167	0.623594
mean_CD38_M_Basophil	D	OI	-0.296041	0.630579
mean_CD33_M_Basophil	D	OI	-0.0834018	0.630579
mean_HLA_DR_M_Mono_DP	D	OI	0.160802	0.630618
M_M_Basophil	DWS	DHF	0.140382	0.632756
mean_PD_1_T_CD4_CM	D	DHF	0.0438933	0.63278
B_cMemory_IgM	D	DHF	-0.0476421	0.636101
mean_CD209_M_cDC2	DWS	DHF	-0.179397	0.636791
B_Naive	DWS	DHF	0.0445874	0.636791
mean_HLA_DR_B_cMemory	DWS	DHF	0.147245	0.636791
B_cMemory_IgA	DWS	DHF	0.253244	0.636791
B_Plasma_ND	DWS	DHF	0.315293	0.636791
B_Transitional_IgD	DWS	DHF	-0.0790774	0.638046
mean_CTLA_4_B_cMemory	D	OI	-0.570311	0.642768
mean_CD38_NK_CD56	D	OI	-0.350353	0.642768
B_Naive	D	OI	-0.270135	0.642768
mean_CD38_T_CD8_CM	D	OI	-0.224769	0.642768
mean_CD16_NK_DN	D	OI	-0.218693	0.642768
mean_PD_L1_M_Mono_CD16	D	OI	0.000497905	0.642768
B_cMemory_IgMD	D	OI	0.0757055	0.642768
mean_Ki_67_T_CD8_EMRA	D	OI	0.102326	0.642768
mean_PD_1_T_NKT	D	OI	0.129442	0.642768
mean_PD_L1_T_Treg	D	OI	0.160198	0.642768
mean_HLA_DR_T_NKT	D	OI	0.259333	0.642768
mean_CD23_B_cMemory	D	OI	0.361545	0.642768
mean_CD56_NK	D	OI	0.401792	0.642768
mean_PD_1_NK_DN	D	OI	0.450682	0.642768
mean_CD33_M_cDC2	D	DHF	-0.193114	0.646468
mean_CD38_T_CD8_Naive	D	DHF	-0.0265239	0.646468
mean_HLA_DR_T_CD4_EM	D	DHF	0.149953	0.646468
mean_CD209_M_Mono_DP	C	DHF	-0.183388	0.648058
mean_PD_L1_M_Basophil	DHF	OI	-0.244461	0.652568
mean_HLA_DR_M_Basophil	DHF	OI	-0.0444634	0.652568
mean_CD33_M_cDC1	C	DHF	0.174795	0.65287
T_CD4_T_CD4_Naive	C	DHF	0.247444	0.65287
mean_CD69_NK_DN	DWS	DHF	0.116543	0.658035
mean_HLA_DR_T_CD4_EM	DWS	DHF	0.123261	0.658035
mean_CTLA_4_B_Plasma	DWS	DHF	0.199002	0.658035
T_CD8_Naive	D	DHF	-0.27759	0.660274
mean_CD27_T_GD	D	DHF	0.118854	0.660274
T_CD4_T_GD	D	OI	0.220832	0.660401
mean_CD209_M_Mono_DP	D	OI	-0.0600668	0.66063
mean_PD_1_T_GD	DHF	OI	-0.81301	0.664603
mean_PD_1_T_CD8_EMRA	C	OI	-0.389316	0.664603
M_Monocyte_M_Mono_CD14	C	OI	-0.346067	0.664603
NK_CD56	C	OI	-0.319005	0.664603
B_cMemory	DHF	OI	-0.272816	0.664603
mean_CD141_M_Mono_CD16	DHF	OI	-0.253436	0.664603
mean_CD11c_NK_DN	DHF	OI	-0.226107	0.664603
mean_HLA_DR_T_CD4_CM	C	OI	-0.204778	0.664603
mean_CD25_B_Naive	DHF	OI	-0.171848	0.664603
mean_CD64_M_pDC	C	OI	-0.0739606	0.664603
mean_CD33_M_Mono_DN	DHF	OI	-0.0463967	0.664603
mean_PD_1_T_CD4_CM	DHF	OI	0.0137722	0.664603
mean_CD45RA_M_Mono_CD16	DHF	OI	0.0875381	0.664603
T_T_CD4	C	OI	0.0999883	0.664603
mean_CD23_B_Plasma	C	OI	0.136438	0.664603
NK_DN	DHF	OI	0.161567	0.664603
mean_HLA_DR_B_EffectorMemory	DHF	OI	0.178865	0.664603
mean_HLA_DR_B_Plasma	DHF	OI	0.263397	0.664603
T_CD4_CM	C	OI	0.26628	0.664603
mean_CD32_B_Plasma	DHF	OI	0.316947	0.664603
mean_HLA_DR_T_CD4_EM	DHF	OI	0.334478	0.664603
mean_CD27_T_NKT	C	OI	0.336154	0.664603
mean_CD38_T_Treg	DHF	OI	0.35217	0.664603
mean_CD27_T_CD4_EMRA	DHF	OI	0.373708	0.664603
mean_PD_L1_M_cDC2	DHF	OI	0.466788	0.664603
B_Inexperienced_B_Naive	C	OI	0.515647	0.664603
mean_CD64_M_pDC	DHF	OI	0.531535	0.664603
B_EffectorMemory_IgD	DWS	DHF	0.289272	0.664925
mean_CD25_NK_CD16	DWS	OI	-0.94422	0.668832
B_EffectorMemory	DWS	OI	-0.547342	0.668832
mean_CD38_M_cDC2	DWS	OI	-0.393031	0.668832
mean_CD38_T_Treg	DWS	OI	-0.345285	0.668832
T_T_CD4	DWS	OI	-0.332178	0.668832
mean_CD64_M_Mono_DN	DWS	OI	-0.25212	0.668832
mean_CD38_T_CD8_CM	DWS	OI	-0.242857	0.668832
mean_CD27_T_CD4_CM	DWS	OI	-0.162105	0.668832
mean_CD25_NK_CD56	DWS	OI	-0.0790651	0.668832
mean_PD_L1_NK_DP	DWS	OI	-0.0698908	0.668832
mean_CTLA_4_T_NKT	DWS	OI	-0.0080404	0.668832
mean_CTLA_4_T_CD4_EMRA	DWS	OI	0.0665701	0.668832
B_Plasma	DWS	OI	0.174134	0.668832
mean_Ki_67_T_CD4_EMRA	DWS	OI	0.217153	0.668832
mean_HLA_DR_T_CD8_EMRA	DWS	OI	0.280281	0.668832
B_Plasma_IgA	DWS	OI	0.303323	0.668832
mean_HLA_DR_T_GD	DWS	OI	0.331282	0.668832
mean_CD27_T_CD8_EMRA	DWS	OI	0.384543	0.668832
mean_CD69_NK_DN	DWS	OI	0.415377	0.668832
mean_CD141_M_Basophil	D	DHF	0.116832	0.670815
mean_CD209_M_cDC1	D	DHF	0.0518109	0.670874
mean_CD16_NK_CD16	D	OI	-0.403224	0.671955
B_Plasma_ND	D	OI	-0.171457	0.671955
mean_CD11c_NK	D	OI	-0.161371	0.671955
mean_PD_1_T_CD4_EM	D	OI	-0.0502436	0.671955
mean_PD_L1_M_Mono_CD14	D	OI	0.165028	0.671955
mean_CD64_M_pDC	D	OI	0.361123	0.671955
mean_CD38_T_CD4_CM	D	DHF	-0.142334	0.674194
T_CD8_T_NKT	D	DHF	-0.0219008	0.674194
T_CD8_T_CD8_EM	DWS	DHF	-0.129697	0.679551
mean_CD38_NK_CD16	DWS	DHF	0.236126	0.679551
mean_HLA_DR_T_CD4_CM	C	DHF	-0.159483	0.682674
mean_CD33_M_cDC2	C	DHF	-0.085475	0.682674
mean_CD56_NK_DN	C	DHF	-0.0604895	0.682674
mean_CD32_B_EffectorMemory	C	DHF	-0.0464265	0.682674
T_CD8_T_CD8_Naive	D	DHF	-0.361997	0.688224
NK_DN	D	DHF	-0.29719	0.688224
mean_Ki_67_M_pDC	D	DHF	-0.265285	0.688224
mean_CD11c_NK_DP	D	DHF	-0.0598875	0.688224
[truncated: 647 more rows]
