# Supplementary material for: Magnitude and kinetics of the human immune cell response associated with severe dengue progression by single-cell proteomics
Source: Sci Adv. 2023 Mar 24;9(12):eade7702. doi: 10.1126/sciadv.ade7702 (PMC10038348; doi:10.1126/sciadv.ade7702)
Supplement: Supplementary file 2 — Tables S1 to S6 [file sciadv.ade7702_tables_s1_to_s6.zip › ade7702_Table_S6.xls]

## Sheet: Table_S6
feature	rolling.day	p.value	effect	p.symbol	group1	group2
mean_PD_L1_NK	6	1.62e-07	1.98853	###	D	SD
mean_PD_L1_NK_DP	6	1.99e-07	2.02707	###	D	SD
mean_CTLA_4_T_CD8_CM	4	1.04e-06	1.96108	###	D	SD
mean_PD_L1_T_DN_other	5	1.22e-06	1.74083	###	D	SD
mean_PD_L1_NK_DP	5	2.58e-06	1.86214	###	D	SD
M_Monocyte_M_Mono_CD16	4	3.74e-06	-1.0604	###	D	SD
mean_CTLA_4_T_NKT	4	3.74e-06	1.91523	###	D	SD
mean_PD_L1_T_DN_other	6	4.28e-06	1.52937	###	D	SD
mean_PD_L1_NK	5	6.22e-06	1.68809	###	D	SD
mean_PD_L1_T_CD8_EMRA	6	1.08e-05	1.5294	###	D	SD
M_Monocyte_M_Mono_CD16	5	1.41e-05	-0.95119		D	SD
mean_PD_L1_T_CD4_Naive	6	1.93e-05	1.54419	###	D	SD
mean_PD_L1_T_CD4_EMRA	5	2.24e-05	1.62751	###	D	SD
mean_PD_L1_T_CD8_Naive	6	2.94e-05	1.43224	###	D	SD
M_Mono_CD16	4	3.24e-05	-0.598331		D	SD
B_Plasma	5	3.5e-05	1.41238	###	D	SD
mean_PD_L1_T_CD8_EMRA	5	3.5e-05	1.53085	###	D	SD
mean_CTLA_4_T_NKT	5	3.5e-05	1.60782	###	D	SD
mean_CTLA_4_T_CD8_EM	4	3.93e-05	1.52525	###	D	SD
mean_PD_L1_T_CD4_CM	5	4.68e-05	1.41985	###	D	SD
M_Mono_CD16	5	5.39e-05	-0.652136		D	SD
mean_CTLA_4_T_NKT	6	5.72e-05	1.41095	###	D	SD
mean_PD_L1_NK_CD16	6	6.51e-05	1.0117	###	D	SD
mean_PD_L1_B_cMemory	6	6.51e-05	1.41828	###	D	SD
mean_CD141_M_Mono_CD14	6	6.51e-05	1.51993	###	D	SD
mean_PD_L1_NK	7	7.3e-05	1.5734	###	D	SD
mean_CD38_T_CD8_EMRA	6	7.4e-05	1.13039	###	D	SD
mean_CTLA_4_T_CD8_CM	5	8.16e-05	1.46818	###	D	SD
mean_PD_L1_B_Naive	6	8.39e-05	1.33377	###	D	SD
B_EffectorMemory_IgD	6	9.98e-05	-1.36573	###	D	SD
mean_HLA_DR_NK	7	0.000101285	1.55475	###	D	SD
mean_PD_L1_T_CD4_Naive	5	0.000106654	1.27417	###	D	SD
mean_HLA_DR_NK	6	0.000107634	1.21396	###	D	SD
mean_PD_L1_T_CD4_EMRA	6	0.000107634	1.38494	###	D	SD
mean_CTLA_4_T_CD8_CM	6	0.000121641	1.19208	###	D	SD
mean_PD_L1_NK_DN	6	0.000121641	1.36979	###	D	SD
mean_PD_L1_B_Plasma	6	0.000121641	1.39207	###	D	SD
mean_CD69_NK_DP	7	0.000137808	1.5271	###	D	SD
mean_PD_L1_NK_DP	7	0.000137808	1.64705	###	D	SD
mean_CD38_T_CD8_EMRA	5	0.000138574	1.34339	###	D	SD
mean_PD_L1_T_GD	5	0.000138574	1.42214	###	D	SD
mean_CD16_NK_DP	5	0.000157591	-1.31661	###	D	SD
mean_PD_L1_T_NKT	5	0.000157591	1.4994	###	D	SD
mean_HLA_DR_M_Mono_CD16	6	0.000174236	-1.31224	###	D	SD
B_Plasma	4	0.000193011	1.40167	###	D	SD
mean_HLA_DR_M_Mono_DN	6	0.000220031	-1.33871	###	D	SD
mean_CTLA_4_T_CD4_CM	6	0.000220031	1.21426	###	D	SD
mean_CD141_M_Mono_CD14	4	0.000226988	0.828042		D	SD
mean_CD16_NK_DP	6	0.000246814	-1.16319	###	D	SD
mean_PD_L1_NK_CD56	6	0.000246814	1.29989	###	D	SD
mean_CD69_NK	7	0.000247753	1.64143	###	D	SD
B_EffectorMemory_IgD	5	0.000276362	-1.32339	###	D	SD
B_B_Plasma	5	0.000293257	1.41967	###	D	SD
mean_PD_L1_T_GD	6	0.000309463	1.21884	###	D	SD
mean_CD141_M_Monocyte	6	0.000309463	1.30599	###	D	SD
mean_CTLA_4_T_CD4_EM	6	0.000309463	1.30904	###	D	SD
mean_CD38_M_pDC	7	0.000327577	1.4096	###	D	SD
mean_CTLA_4_T_CD4_CM	5	0.000330638	1.11296	###	D	SD
mean_CTLA_4_T_CD4_EM	5	0.00037228	1.44113	###	D	SD
mean_CD38_T_NKT	5	0.000418605	1.31278	###	D	SD
mean_CD141_M_Monocyte	4	0.000423286	0.820792		D	SD
mean_CD25_B_EffectorMemory	6	0.000430753	-1.1516	###	D	SD
M_Monocyte_M_Mono_CD16	6	0.000430753	-0.65373		D	SD
mean_CD64_M_cDC2	6	0.000430753	1.19191	###	D	SD
mean_CTLA_4_T_CD4_EMRA	6	0.000430753	1.20708	###	D	SD
M_cDC_M_cDC2	6	0.000439525	-1.15812	###	D	SD
mean_CTLA_4_T_Treg	5	0.000470076	1.49601	###	D	SD
mean_CD45RA_NK_CD56	3	0.000515996	-2.98426	###	D	SD
mean_PD_L1_T_CD8_Naive	5	0.000527189	1.27017	###	D	SD
mean_PD_L1_T_NKT	6	0.00053402	1.34944	###	D	SD
mean_HLA_DR_M_Mono_CD16	5	0.000590487	-1.18287	###	D	SD
mean_Ki_67_M_Mono_DN	5	0.00066055	1.24977	###	D	SD
mean_CTLA_4_T_CD8_EM	5	0.00073801	1.14082	###	D	SD
mean_CTLA_4_T_CD4_EM	4	0.000759908	1.41037	###	D	SD
mean_CTLA_4_T_Treg	4	0.000759908	1.57149	###	D	SD
mean_CTLA_4_T_CD8_EM	6	0.000810259	0.902107		D	SD
mean_HLA_DR_NK	5	0.000823541	0.994003		D	SD
mean_PD_1_T_CD4_EMRA	5	0.000823541	1.28242	###	D	SD
mean_PD_L1_T_DN_other	4	0.000874763	1.17333	###	D	SD
mean_CD16_NK	6	0.000896929	-1.10925	###	D	SD
mean_CD25_B_cMemory	6	0.000896929	-1.07634	###	D	SD
mean_Ki_67_T_NKT	4	0.00100482	1.1958	##	D	SD
mean_CD16_NK	5	0.00102179	-1.15886	##	D	SD
mean_CD141_M_Mono_CD14	5	0.00102179	0.821072		D	SD
mean_CD69_NK_DP	6	0.00109573	0.798372		D	SD
mean_PD_L1_T_CD4_CM	6	0.00109573	1.10165	##	D	SD
mean_CTLA_4_T_Treg	6	0.00109573	1.30042	##	D	SD
B_Plasma_log_IgG_IgA	5	0.00113341	1.06991	##	D	SD
mean_CTLA_4_T_CD4_EMRA	5	0.00113614	1.15182	##	D	SD
mean_Ki_67_T_CD8_CM	4	0.00115185	1.31027	##	D	SD
M_cDC_M_cDC2	8	0.0011655	-1.02692	##	D	SD
mean_Ki_67_M_Mono_DN	6	0.00120928	1.15673	##	D	SD
mean_CD45RA_M_pDC	5	0.00126181	-1.17581	##	D	SD
mean_CD45RA_B_Plasma	5	0.00126181	-1.04019	##	D	SD
B_Plasma_IgM	5	0.00126181	-0.692574		D	SD
mean_CTLA_4_T_DN_other	6	0.00133327	1.08783	##	D	SD
mean_PD_L1_T_CD8_EMRA	7	0.00144774	1.55953	##	D	SD
mean_HLA_DR_NK_DP	6	0.00146856	0.878206		D	SD
mean_CD38_T_NKT	4	0.00150439	1.2889	##	D	SD
mean_CD45RA_B_cMemory	5	0.00155108	-1.08512	##	D	SD
mean_PD_L1_B_cMemory	5	0.00155108	1.14667	##	D	SD
mean_CD38_T_GD	6	0.001616	1.10273	##	D	SD
mean_CD38_B_Plasma	4	0.00171419	0.801159		D	SD
mean_PD_L1_B_EffectorMemory	5	0.00171681	1.16847	##	D	SD
mean_CD45RA_M_pDC	6	0.00177656	-1.07612	##	D	SD
M_Mono_CD16	6	0.00177656	-0.567392		D	SD
mean_CD69_NK	6	0.00177656	0.726077		D	SD
mean_CD45RA_NK_CD16	7	0.00180694	-1.43243	##	D	SD
mean_PD_L1_T_CD4_Naive	7	0.00180694	1.26721	##	D	SD
mean_CD38_B_Plasma	5	0.00189814	0.827455		D	SD
mean_Ki_67_T_CD4_EMRA	4	0.00194951	0.679335		D	SD
mean_CD45RA_B_Plasma	6	0.00195123	-1.06176	##	D	SD
mean_CD64_M_Mono_DN	6	0.00195123	1.01736	##	D	SD
mean_PD_1_NK_DP	3	0.00206398	-0.924123		D	SD
NK_NK_DP	6	0.00214107	-1.04683	##	D	SD
mean_PD_L1_NK_DP	4	0.00221294	1.13805	##	D	SD
mean_HLA_DR_NK_DP	7	0.00224333	1.24334	##	D	SD
mean_PD_L1_T_DN_other	7	0.00224333	1.57653	##	D	SD
B_B_Memory	5	0.00231274	-1.03148	##	D	SD
mean_CTLA_4_T_CD8_EMRA	5	0.00231274	0.972026		D	SD
mean_PD_1_T_CD4_EM	5	0.00231274	1.00947	##	D	SD
mean_PD_L1_B_Plasma	5	0.00231274	1.22774	##	D	SD
mean_CD38_T_NKT	6	0.00234721	1.02994	##	D	SD
mean_HLA_DR_M_Monocyte	4	0.00250733	-1.08821	##	D	SD
mean_Ki_67_B_Plasma	4	0.00250733	1.05295	##	D	SD
mean_PD_L1_B_cMemory	4	0.00250733	1.10873	##	D	SD
mean_PD_L1_T_CD4_EMRA	4	0.00250733	1.2735	##	D	SD
mean_CD45RA_B_cMemory	6	0.00257084	-0.956713		D	SD
mean_PD_L1_M_Mono_CD14	7	0.00276595	0.81389		D	SD
mean_PD_L1_NK_DN	7	0.00276595	1.22754	##	D	SD
mean_CD141_M_Monocyte	5	0.00280591	0.724282		D	SD
mean_Ki_67_B_Plasma	5	0.00280591	0.948895		D	SD
mean_PD_L1_NK_CD56	5	0.00280591	1.04087	##	D	SD
mean_PD_L1_NK_DN	5	0.00280591	1.10564	##	D	SD
mean_CTLA_4_T_CD8_EMRA	6	0.00281323	0.862675		D	SD
M_cDC_M_cDC2	5	0.00301223	-0.619758		D	SD
mean_Ki_67_M_Basophil	4	0.00318229	1.15148	##	D	SD
mean_PD_L1_B_Plasma	4	0.00320139	1.29447	##	D	SD
mean_CD69_NK_CD16	6	0.00335971	0.590251		D	SD
mean_PD_L1_T_CD8_EM	6	0.00335971	0.951381		D	SD
B_Plasma	6	0.00335971	0.982118		D	SD
mean_HLA_DR_M_Mono_DN	5	0.00339007	-1.15669	##	D	SD
mean_PD_L1_M_Monocyte	7	0.00339249	0.874704		D	SD
mean_CTLA_4_T_CD4_CM	7	0.00339249	1.21922	##	D	SD
mean_PD_L1_T_CD4_EMRA	7	0.00339249	1.35951	##	D	SD
B_Transitional_IgMD	4	0.00348139	0.578866		D	SD
mean_HLA_DR_M_Basophil	4	0.00353868	1.12905	##	D	SD
mean_CTLA_4_T_CD4_CM	4	0.00360785	1.02535	##	D	SD
B_Naive_IgM	3	0.00361197	-1.36297	##	D	SD
mean_PD_1_NK	3	0.00361197	-0.837226		D	SD
mean_CD38_B_cMemory	6	0.00366669	1.04279	##	D	SD
mean_CD38_B_cMemory	5	0.00372059	0.949596		D	SD
mean_HLA_DR_M_Monocyte	6	0.00399824	-0.98135		D	SD
mean_CD38_M_Mono_DN	6	0.00399824	0.909715		D	SD
mean_CCR7_B_cMemory	6	0.00399824	0.936719		D	SD
mean_HLA_DR_M_Mono_DN	4	0.00405893	-1.08738	##	D	SD
mean_PD_L1_B_Naive	4	0.00405893	1.02561	##	D	SD
mean_HLA_DR_M_Monocyte	5	0.00407921	-0.957872		D	SD
mean_CD25_B_cMemory	7	0.00413575	-1.34114	##	D	SD
mean_PD_L1_NK_CD16	7	0.00413575	0.953549		D	SD
B_Plasma_log_IgG_IgA	4	0.00416343	1.08902	##	D	SD
mean_CD209_M_cDC2	6	0.00435601	-0.697297		D	SD
mean_PD_L1_T_CD4_EM	6	0.00435601	0.855839		D	SD
mean_CTLA_4_T_CD4_Naive	6	0.00435601	0.908491		D	SD
mean_PD_1_T_CD4_EMRA	6	0.00435601	0.926809		D	SD
T_CD8_T_GD	5	0.00446794	-0.019488		D	SD
mean_CD38_T_CD8_CM	4	0.00455861	0.948311		D	SD
mean_CD38_T_CD8_EM	4	0.00455861	1.01254	##	D	SD
mean_PD_L1_NK	4	0.00455861	1.07976	##	D	SD
mean_CD69_NK	8	0.00466201	1.61668	##	D	SD
mean_CD69_NK_DP	8	0.00466201	1.72437	##	D	SD
NK_NK_DN	6	0.00474173	0.979204		D	SD
mean_PD_L1_T_CD8_CM	6	0.00474173	1.04623	##	D	SD
mean_CD45RA_NK_CD56	5	0.0048889	-1.00622	##	D	SD
mean_CD27_T_Treg	5	0.0048889	-0.97739		D	SD
mean_Ki_67_T_CD4_EMRA	5	0.0048889	0.725878		D	SD
mean_CD38_T_Treg	5	0.0048889	0.982085		D	SD
mean_Ki_67_M_Basophil	5	0.00496644	0.859697		D	SD
mean_HLA_DR_M_Mono_DN	7	0.00501757	-1.33219	##	D	SD
mean_CD38_T_GD	7	0.00501757	1.24131	##	D	SD
B_cMemory_ND	7	0.00501757	1.29333	##	D	SD
mean_Ki_67_M_Mono_DN	7	0.00501757	1.65758	##	D	SD
mean_PD_1_T_Treg	4	0.00511129	1.25468	##	D	SD
M_M_cDC	6	0.00515723	-0.688238		D	SD
B_B_Inexperienced	5	0.0053443	-0.995669		D	SD
mean_CD38_B_EffectorMemory	5	0.0053443	0.974771		D	SD
mean_PD_L1_B_Naive	5	0.0053443	1.002	##	D	SD
mean_Ki_67_B_Transitional	4	0.00566276	0.930634		D	SD
mean_Ki_67_M_Mono_CD16	4	0.00572151	1.11216	##	D	SD
mean_PD_L1_NK_CD16	5	0.00583649	0.72393		D	SD
mean_PD_1_T_Treg	5	0.00583649	1.08852	##	D	SD
mean_CD45RA_NK_CD56	7	0.00605301	-1.30791	##	D	SD
mean_CD38_M_Monocyte	7	0.00605301	1.11589	##	D	SD
mean_Ki_67_M_Mono_CD14	7	0.00605301	1.22129	##	D	SD
mean_PD_L1_T_GD	7	0.00605301	1.31468	##	D	SD
mean_CD38_M_Monocyte	6	0.00608537	0.842598		D	SD
mean_PD_1_T_CD4_EM	4	0.00639425	1.03528	##	D	SD
B_B_Plasma	4	0.00639425	1.22412	##	D	SD
T_CD8_EMRA	6	0.00660211	-0.705746		D	SD
mean_HLA_DR_M_cDC2	5	0.00694117	-1.00684	##	D	SD
T_GD	5	0.00694117	-0.274139		D	SD
mean_CD38_T_CD8_EM	5	0.00694117	0.91268		D	SD
mean_PD_L1_T_CD8_CM	5	0.00694117	0.917606		D	SD
B_Naive	4	0.00713466	0.551817		D	SD
mean_PD_L1_B_EffectorMemory	4	0.00713466	1.00898	##	D	SD
mean_CD38_M_Mono_DN	7	0.00726956	1.05197	##	D	SD
mean_CD69_NK_CD16	7	0.00726956	1.4194	##	D	SD
T_CD8_EMRA	5	0.00755895	-0.554777		D	SD
mean_HLA_DR_NK_DP	5	0.00755895	0.50791		D	SD
mean_PD_1_T_NKT	5	0.00755895	0.732116		D	SD
mean_Ki_67_T_NKT	5	0.00755895	0.857167		D	SD
mean_CD64_M_cDC1	6	0.00757586	0.893996		D	SD
mean_HLA_DR_NK_CD56	6	0.00775198	0.768812		D	SD
B_B_Plasma	6	0.00775198	0.89301		D	SD
mean_CD45RA_NK_CD56	4	0.00794832	-0.978722		D	SD
mean_CTLA_4_T_CD8_EMRA	4	0.00794832	1.10703	##	D	SD
mean_HLA_DR_NK	8	0.00815851	1.49046	##	D	SD
mean_CD38_M_pDC	8	0.00815851	1.50751	##	D	SD
mean_HLA_DR_NK_DP	8	0.00815851	1.63701	##	D	SD
M_M_Monocyte	8	0.00815851	1.90801	##	D	SD
NK_NK_DP	7	0.0086853	-1.09104	##	D	SD
mean_PD_L1_T_CD4_Naive	4	0.00884104	0.934846		D	SD
M_Monocyte_M_Mono_CD14	4	0.00884104	0.960104		D	SD
T_CD8_T_CD8_EMRA	5	0.00893954	-0.779548		D	SD
NK_NK_DN	5	0.00893954	0.925518		D	SD
mean_CD25_B_EffectorMemory	5	0.0097084	-0.847814		D	SD
T_CD4_T_CD4_EMRA	5	0.0097084	-0.436323		D	SD
mean_CTLA_4_T_DN_other	5	0.0097084	0.771948		D	SD
B_Plasma_IgG	5	0.0097084	0.85795		D	SD
mean_PD_L1_M_Mono_CD14	6	0.00980389	0.648015		D	SD
mean_PD_L1_T_CD8_EMRA	4	0.00981905	1.07129	##	D	SD
mean_CTLA_4_T_CD4_EMRA	7	0.0103322	1.11551	#	D	SD
mean_CCR7_B_Naive	7	0.0103322	1.17023	#	D	SD
NK_NK_DP	5	0.0105339	-0.935415		D	SD
mean_CD25_B_cMemory	5	0.0105339	-0.761489		D	SD
mean_CD209_M_cDC2	5	0.0105339	-0.611121		D	SD
mean_PD_L1_T_CD4_EM	5	0.0105339	0.846623		D	SD
mean_HLA_DR_M_cDC2	6	0.0105855	-0.965445		D	SD
mean_CD38_B_Plasma	6	0.0105855	0.783293		D	SD
mean_CD64_M_Monocyte	6	0.0105855	0.876255		D	SD
mean_Ki_67_B_Transitional	6	0.0105855	0.971529		D	SD
mean_HLA_DR_M_cDC2	4	0.0108888	-1.01084	#	D	SD
B_Plasma_IgM	4	0.0108888	-0.548359		D	SD
mean_Ki_67_T_CD8_EM	4	0.0108888	0.968495		D	SD
mean_PD_1_T_NKT	4	0.0108888	0.982596		D	SD
mean_CD45RA_NK_DN	5	0.0114194	-0.745602		D	SD
mean_CCR7_B_cMemory	5	0.0114194	0.713252		D	SD
mean_PD_1_T_CD8_EMRA	5	0.0114194	0.911439		D	SD
mean_CD38_T_DN_other	6	0.0114205	0.769644		D	SD
mean_Ki_67_M_Mono_CD14	6	0.0114205	0.795219		D	SD
mean_HLA_DR_M_Mono_CD16	4	0.0120572	-0.885604		D	SD
B_cMemory	4	0.0120572	0.68264		D	SD
mean_CTLA_4_T_CD4_EMRA	4	0.0120572	0.913323		D	SD
mean_CD45RA_B_Plasma	7	0.0122329	-1.17927	#	D	SD
M_cDC_M_cDC2	7	0.0122329	-1.02239	#	D	SD
mean_CD25_B_EffectorMemory	7	0.0122329	-1.01075	#	D	SD
mean_CD38_T_CD8_EMRA	7	0.0122329	0.758479		D	SD
mean_PD_L1_T_CD8_EM	7	0.0122329	0.995674		D	SD
mean_CD38_M_Mono_CD14	7	0.0122329	1.06252	#	D	SD
mean_Ki_67_M_Monocyte	7	0.0122329	1.29227	#	D	SD
mean_CD45RA_B_Transitional	4	0.0123076	0.610296		D	SD
mean_CD45RA_NK_CD56	6	0.0123118	-0.852033		D	SD
mean_CD45RA_NK_CD16	6	0.0123118	-0.785198		D	SD
mean_HLA_DR_T_CD4_Naive	6	0.0123118	0.64936		D	SD
mean_Ki_67_M_Monocyte	6	0.0123118	0.874235		D	SD
mean_CD38_M_pDC	6	0.0123118	0.876681		D	SD
mean_CD56_NK	5	0.0123684	-0.942205		D	SD
mean_CD45RA_B_EffectorMemory	5	0.0123684	-0.928072		D	SD
mean_Ki_67_T_CD8_CM	5	0.0123684	0.739315		D	SD
B_Plasma_IgA	5	0.0126366	-0.627087		D	SD
mean_CTLA_4_B_cMemory	6	0.0132626	0.559522		D	SD
mean_Ki_67_M_Mono_CD16	6	0.0132626	0.806896		D	SD
mean_CD1c_B_Plasma	4	0.0133315	-0.32916		D	SD
mean_CD33_M_Mono_DN	4	0.0133315	0.808395		D	SD
mean_PD_1_T_CD4_EMRA	4	0.0133315	0.931673		D	SD
mean_CD38_M_Monocyte	5	0.0133846	0.767717		D	SD
mean_CD38_M_Mono_DN	5	0.0133846	0.814837		D	SD
T_CD8_T_CD8_EMRA	3	0.0139319	-1.27236	#	D	SD
T_Treg	3	0.0139319	1.64029	#	D	SD
mean_CTLA_4_T_CD8_EM	3	0.0139319	1.91168	#	D	SD
mean_CTLA_4_T_CD4_EM	3	0.0139319	1.97041	#	D	SD
mean_CTLA_4_T_CD8_CM	3	0.0139319	1.98394	#	D	SD
M_M_cDC	8	0.013986	-1.76825	#	D	SD
mean_CD25_B_cMemory	8	0.013986	-1.65758	#	D	SD
M_Mono_DP	8	0.013986	1.28927	#	D	SD
mean_PD_L1_NK_CD16	8	0.013986	1.7032	#	D	SD
mean_CD209_M_cDC2	7	0.0144243	-1.14091	#	D	SD
NK_DP	7	0.0144243	-1.12751	#	D	SD
mean_CD38_B_cMemory	7	0.0144243	1.12639	#	D	SD
T_CD4_EMRA	5	0.0144717	-0.588655		D	SD
mean_CCR7_B_Transitional	5	0.0146326	0.84882		D	SD
mean_CD209_M_cDC2	4	0.0147191	-0.614837		D	SD
mean_CD141_M_Mono_DN	4	0.0147191	0.713801		D	SD
mean_CD38_T_Treg	4	0.0147191	0.936835		D	SD
mean_CD38_T_CD8_EMRA	4	0.0147191	0.983492		D	SD
M_cDC_M_cDC2	4	0.014777	-0.340052		D	SD
mean_CD69_NK_DN	6	0.0153553	0.153695		D	SD
mean_PD_L1_B_EffectorMemory	6	0.0153553	0.857189		D	SD
mean_Ki_67_M_Monocyte	5	0.0156336	0.886857		D	SD
mean_CD38_T_GD	5	0.0156336	0.892048		D	SD
mean_CD45RA_M_pDC	4	0.016228	-0.947248		D	SD
mean_PD_L1_T_CD8_Naive	4	0.016228	0.925853		D	SD
mean_CD27_T_CD4_Naive	6	0.0165039	-0.890229		D	SD
mean_CD45RA_B_EffectorMemory	6	0.0165039	-0.846935		D	SD
mean_Ki_67_M_Mono_CD16	5	0.0168745	0.82333		D	SD
mean_CD45RA_B_cMemory	7	0.0169323	-1.06014	#	D	SD
mean_CD45RA_NK_DN	7	0.0169323	-0.953675		D	SD
mean_PD_L1_T_CD4_EM	7	0.0169323	1.09048	#	D	SD
mean_Ki_67_M_Basophil	6	0.017664	0.65992		D	SD
NK_DP	6	0.0177252	-0.837689		D	SD
mean_CD45RA_NK_DN	6	0.0177252	-0.727923		D	SD
mean_CD69_NK_CD56	6	0.0177252	0.585222		D	SD
mean_CD38_M_cDC2	6	0.0177252	0.798108		D	SD
B_cMemory_IgMD	4	0.0178665	0.847428		D	SD
mean_CD56_NK_DP	5	0.0181984	-0.9361		D	SD
NK_DP	5	0.0181984	-0.875061		D	SD
mean_CD64_M_Mono_DN	5	0.0181984	0.792097		D	SD
mean_PD_L1_T_CD8_EM	5	0.0181984	0.868272		D	SD
mean_CD38_T_CD4_EM	5	0.0181984	0.873361		D	SD
mean_CD38_T_Treg	6	0.019023	0.815551		D	SD
M_Monocyte_M_Mono_CD16	3	0.0196078	-1.08911	#	D	SD
mean_CD45RA_NK_DN	3	0.0196078	-1.03475	#	D	SD
M_Monocyte_M_Mono_CD14	3	0.0196078	1.30138	#	D	SD
mean_Ki_67_M_pDC	3	0.0196078	1.774	#	D	SD
mean_CTLA_4_T_Treg	3	0.0196078	1.97509	#	D	SD
mean_HLA_DR_T_NKT	5	0.0196099	0.57515		D	SD
mean_CD38_T_CD8_CM	5	0.0196099	0.783165		D	SD
B_Plasma_IgG	4	0.0196431	0.937298		D	SD
mean_HLA_DR_NK_CD56	7	0.0198003	0.834066		D	SD
mean_PD_L1_T_CD8_Naive	7	0.0198003	0.918465		D	SD
mean_CTLA_4_T_CD4_Naive	7	0.0198003	1.03918	#	D	SD
mean_CD64_M_cDC2	7	0.0198003	1.09848	#	D	SD
mean_CTLA_4_T_CD4_EM	7	0.0198003	1.17434	#	D	SD
B_Transitional_IgD	3	0.0202279	0.570346		D	SD
mean_CD141_M_Mono_DP	4	0.0202303	0.521502		D	SD
T_CD4_EMRA	6	0.0204008	-0.514701		D	SD
mean_PD_1_T_Treg	6	0.0204008	0.824305		D	SD
mean_CD27_T_CD4_Naive	5	0.0211132	-0.680486		D	SD
B_B_Inexperienced	4	0.0215668	-0.950861		D	SD
mean_HLA_DR_M_Mono_CD14	4	0.0215668	-0.842679		D	SD
mean_PD_L1_T_CD8_CM	4	0.0215668	0.90937		D	SD
mean_HLA_DR_M_Mono_CD14	6	0.0218627	-0.776075		D	SD
mean_CD38_T_CD4_EMRA	6	0.0218627	0.60683		D	SD
mean_HLA_DR_NK_DN	6	0.0218627	0.77489		D	SD
mean_CD45RA_M_cDC2	8	0.0221445	-1.56545	#	D	SD
mean_CTLA_4_T_CD4_EMRA	8	0.0221445	0.987045		D	SD
mean_CTLA_4_T_CD4_CM	8	0.0221445	1.39944	#	D	SD
mean_CCR7_B_Naive	8	0.0221445	1.5959	#	D	SD
mean_CTLA_4_B_cMemory	5	0.0227132	0.606845		D	SD
mean_HLA_DR_NK_DN	5	0.0227132	0.785224		D	SD
mean_CD45RA_M_pDC	7	0.0230573	-1.11991	#	D	SD
mean_CD64_M_Mono_CD14	6	0.0234125	0.715509		D	SD
mean_CD141_M_cDC2	6	0.0234125	0.974985		D	SD
mean_CD45RA_B_Plasma	4	0.0236468	-0.731906		D	SD
T_CD8_EMRA	4	0.0236468	-0.549078		D	SD
T_CD4_T_Treg	4	0.0236468	0.310398		D	SD
mean_CD33_M_Monocyte	4	0.0236468	0.715907		D	SD
mean_HLA_DR_NK_DN	4	0.0236468	0.790296		D	SD
mean_PD_L1_T_CD4_CM	4	0.0236468	0.945106		D	SD
mean_HLA_DR_M_Basophil	5	0.0239542	0.57968		D	SD
mean_CD38_M_cDC1	5	0.0239713	0.670943		D	SD
mean_CTLA_4_T_CD4_Naive	5	0.0244145	0.700819		D	SD
T_CD4_T_GD	6	0.0245203	-0.612548		D	SD
mean_CD8_NK	6	0.0250542	-0.696086		D	SD
mean_PD_L1_M_Monocyte	6	0.0250542	0.58043		D	SD
T_CD4_T_GD	5	0.0254555	-0.745828		D	SD
T_CD8_T_GD	4	0.0258927	-0.0787264		D	SD
mean_CD38_T_CD4_EMRA	5	0.0262219	0.627255		D	SD
mean_CD64_M_cDC2	5	0.0262219	0.837418		D	SD
B_EffectorMemory_IgD	7	0.0265966	-0.962525		D	SD
mean_CD16_NK	7	0.026751	-0.928169		D	SD
T_CD8_EMRA	7	0.026751	-0.598168		D	SD
mean_CD69_NK_CD56	7	0.026751	0.983235		D	SD
mean_CD69_NK_DN	7	0.026751	1.04029	#	D	SD
mean_CD16_NK_CD56	3	0.0273478	-1.29633	#	D	SD
T_CD4_T_Treg	3	0.0273478	0.599919		D	SD
B_Naive	3	0.0273478	0.766088		D	SD
mean_CTLA_4_T_NKT	3	0.0273478	1.48459	#	D	SD
mean_HLA_DR_M_Mono_CD14	5	0.0281407	-0.739991		D	SD
B_B_Memory	4	0.0283146	-0.74653		D	SD
mean_PD_L1_T_GD	4	0.0283146	0.830911		D	SD
mean_CD45RA_M_Basophil	4	0.0284105	0.950564		D	SD
mean_CTLA_4_B_Transitional	5	0.0293438	0.723792		D	SD
B_Plasma_IgA	4	0.0297177	-0.724492		D	SD
mean_CD25_B_Plasma	5	0.0301758	-0.688931		D	SD
mean_HLA_DR_NK_CD56	5	0.0301758	0.639285		D	SD
B_B_Memory	6	0.0305738	-0.744558		D	SD
mean_HLA_DR_M_Mono_CD16	7	0.0309149	-1.21173	#	D	SD
mean_HLA_DR_M_Monocyte	7	0.0309149	-0.942702		D	SD
mean_CD16_NK_DP	7	0.0309149	-0.893137		D	SD
mean_HLA_DR_T_GD	7	0.0309149	0.852536		D	SD
mean_CTLA_4_T_DN_other	7	0.0309149	1.00661	#	D	SD
NK_NK_DN	7	0.0309149	1.03737	#	D	SD
mean_HLA_DR_T_CD4_Naive	5	0.0323325	0.559705		D	SD
mean_PD_1_T_CD4_EM	6	0.0326263	0.64733		D	SD
T_CD4_T_Treg	6	0.0326263	0.891782		D	SD
mean_PD_1_T_CD8_EM	4	0.0337272	0.800812		D	SD
mean_CD38_M_Mono_CD16	5	0.0346164	0.715255		D	SD
mean_Ki_67_M_Mono_CD14	5	0.0346164	0.717062		D	SD
mean_CD56_NK	6	0.0347926	-0.773686		D	SD
mean_CD209_M_cDC2	8	0.034965	-1.5152	#	D	SD
mean_HLA_DR_M_Mono_DN	8	0.034965	-1.28422	#	D	SD
mean_HLA_DR_M_Mono_CD14	8	0.034965	-1.27882	#	D	SD
mean_CCR7_T_CD8_Naive	8	0.034965	1.13402	#	D	SD
mean_PD_L1_NK_DP	8	0.034965	1.14075	#	D	SD
mean_PD_L1_T_CD4_EMRA	8	0.034965	1.22702	#	D	SD
mean_PD_L1_NK	8	0.034965	1.24088	#	D	SD
mean_CTLA_4_T_CD4_Naive	8	0.034965	1.25249	#	D	SD
mean_CD64_M_Mono_DN	7	0.0356019	0.927305		D	SD
mean_CD141_M_Mono_CD14	7	0.0356019	1.04855	#	D	SD
mean_CTLA_4_T_Treg	7	0.0356019	1.07457	#	D	SD
mean_PD_L1_M_Mono_DP	6	0.0357482	0.677194		D	SD
mean_HLA_DR_T_Treg	3	0.0366357	-1.28881	#	D	SD
mean_PD_1_T_CD8_Naive	3	0.0366357	-1.02296	#	D	SD
mean_PD_L1_M_Mono_DN	3	0.0366357	-0.903891		D	SD
mean_HLA_DR_NK_DN	3	0.0366357	1.40817	#	D	SD
mean_Ki_67_B_EffectorMemory	3	0.0366357	1.639	#	D	SD
mean_HLA_DR_T_Treg	4	0.0367393	-0.777808		D	SD
T_CD8_T_CD8_EMRA	4	0.0367393	-0.690819		D	SD
mean_CTLA_4_T_DN_other	4	0.0367393	0.700272		D	SD
mean_CD38_M_Mono_CD16	4	0.0367393	0.833799		D	SD
mean_CD38_T_CD4_EM	4	0.0367393	0.842385		D	SD
mean_CD8_NK	5	0.0370327	-0.643645		D	SD
mean_CD1c_B_Plasma	5	0.0370327	-0.394475		D	SD
mean_PD_L1_T_Treg	5	0.0370327	0.643153		D	SD
mean_CD27_T_Treg	6	0.0370775	-0.710038		D	SD
T_GD	6	0.0370775	-0.198427		D	SD
mean_CD38_T_CD4_EM	6	0.0370775	0.625774		D	SD
B_EffectorMemory_IgD	4	0.0378484	-0.835229		D	SD
B_Transitional_IgMD	5	0.0380215	0.500382		D	SD
B_Transitional_IgM	4	0.039019	-0.747796		D	SD
mean_CD16_NK_DP	4	0.03997	-0.649457		D	SD
T_CD4_T_CD4_EMRA	4	0.03997	-0.288054		D	SD
mean_CCR7_B_cMemory	4	0.03997	0.565583		D	SD
mean_Ki_67_T_CD4_EM	4	0.03997	0.600362		D	SD
mean_PD_L1_T_NKT	4	0.03997	0.895061		D	SD
B_Plasma_IgMD	5	0.0400463	-0.0700891		D	SD
mean_Ki_67_M_Basophil	3	0.0402767	1.25348	#	D	SD
mean_CD38_M_cDC1	6	0.0404245	0.622219		D	SD
mean_CD45RA_B_Naive	7	0.0408465	-1.1411	#	D	SD
mean_CD25_B_Naive	7	0.0408465	-0.830425		D	SD
mean_CTLA_4_T_CD8_EMRA	7	0.0408465	0.68485		D	SD
mean_CCR7_B_cMemory	7	0.0408465	0.794934		D	SD
mean_CD64_M_Mono_CD14	7	0.0408465	0.798706		D	SD
mean_CTLA_4_T_NKT	7	0.0408465	0.902396		D	SD
mean_CD38_B_Naive	7	0.0408465	0.933247		D	SD
B_Inexperienced_B_Naive	4	0.0411431	0.728878		D	SD
B_B_Inexperienced	6	0.042022	-0.637309		D	SD
mean_CD25_B_Naive	6	0.042022	-0.606125		D	SD
B_Plasma_IgM	6	0.042022	-0.349846		D	SD
mean_HLA_DR_NK_CD16	6	0.042022	0.730882		D	SD
T_DN_T_DN_other	5	0.0422858	0.597901		D	SD
T_CD4_EMRA	4	0.0434307	-0.514084		D	SD
mean_CTLA_4_B_Transitional	4	0.0445214	0.92737		D	SD
mean_Ki_67_T_CD8_CM	6	0.0446913	0.540801		D	SD
mean_Ki_67_T_CD4_EMRA	6	0.0446913	0.54884		D	SD
T_DN_T_GD	5	0.045134	-0.667147		D	SD
mean_CD64_M_Monocyte	5	0.045134	0.703421		D	SD
M_Mono_DP	6	0.045459	0.613736		D	SD
mean_CD45RA_M_Basophil	5	0.0460078	0.69849		D	SD
mean_HLA_DR_M_cDC2	7	0.0467071	-0.971249		D	SD
mean_HLA_DR_M_Mono_CD14	7	0.0467071	-0.828276		D	SD
mean_PD_L1_M_Mono_DN	7	0.0467071	0.536153		D	SD
mean_CD64_M_Monocyte	7	0.0467071	0.884783		D	SD
mean_HLA_DR_NK_CD16	7	0.0467071	0.967832		D	SD
mean_PD_L1_T_CD4_CM	7	0.0467071	0.986871		D	SD
mean_CD27_T_CD8_CM	4	0.0471329	0.736921		D	SD
M_cDC2	6	0.0474986	-0.172153		D	SD
mean_CCR7_T_NKT	5	0.0481378	0.222057		D	SD
mean_HLA_DR_M_Mono_DN	3	0.0485036	-1.197	#	D	SD
mean_HLA_DR_M_cDC2	3	0.0485036	-1.13967	#	D	SD
mean_HLA_DR_M_Monocyte	3	0.0485036	-1.13074	#	D	SD
M_Mono_CD16	3	0.0485036	-0.713927		D	SD
mean_Ki_67_T_CD4_EMRA	3	0.0485036	0.636225		D	SD
mean_CD38_M_Monocyte	3	0.0485036	0.87482		D	SD
mean_PD_L1_B_EffectorMemory	3	0.0485036	1.06794	#	D	SD
mean_PD_L1_T_DN_other	3	0.0485036	1.2936	#	D	SD
mean_CD64_M_cDC1	5	0.0489729	0.633503		D	SD
NK_NK_CD56	6	0.0504491	0.548329		D	SD
B_Plasma_log_IgG_IgA	6	0.0504491	0.570248		D	SD
mean_HLA_DR_NK	4	0.0510884	0.492679		D	SD
mean_CD38_M_Mono_DN	4	0.0510884	0.623023		D	SD
mean_PD_1_T_CD8_EMRA	4	0.0510884	0.914389		D	SD
mean_HLA_DR_M_Monocyte	8	0.0512821	-1.2601		D	SD
M_M_Basophil	8	0.0512821	-1.04565		D	SD
mean_HLA_DR_B_Plasma	8	0.0512821	-0.98248		D	SD
mean_CTLA_4_T_CD8_CM	8	0.0512821	0.730256		D	SD
mean_CTLA_4_B_Transitional	8	0.0512821	0.993935		D	SD
mean_CD141_M_Monocyte	8	0.0512821	1.091		D	SD
mean_CD141_M_Mono_CD14	8	0.0512821	1.20441		D	SD
mean_CD38_M_Monocyte	8	0.0512821	1.23773		D	SD
mean_PD_L1_M_Monocyte	8	0.0512821	1.24516		D	SD
mean_CD38_M_Mono_CD14	8	0.0512821	1.26054		D	SD
mean_PD_L1_M_Mono_CD14	8	0.0512821	1.26528		D	SD
mean_CD69_NK_CD16	8	0.0512821	1.40365		D	SD
mean_Ki_67_T_CD8_EM	5	0.0513032	0.530366		D	SD
mean_Ki_67_B_Transitional	5	0.0520673	0.76963		D	SD
mean_CD45RA_B_Transitional	7	0.0532203	-1.03028		D	SD
M_Monocyte_M_Mono_CD16	7	0.0532203	-0.424623		D	SD
mean_CD38_M_cDC2	7	0.0532203	0.776832		D	SD
mean_CCR7_T_Treg	7	0.0532203	0.779088		D	SD
mean_HLA_DR_T_DN_other	6	0.0535477	0.390691		D	SD
mean_Ki_67_B_Plasma	6	0.0535477	0.644253		D	SD
mean_CD38_T_CD8_CM	6	0.0535477	0.649727		D	SD
mean_CD45RA_B_Naive	5	0.0546362	-0.711508		D	SD
T_CD4_T_CD4_EMRA	6	0.0567997	-0.309034		D	SD
mean_HLA_DR_T_GD	6	0.0567997	0.462525		D	SD
mean_CD38_B_EffectorMemory	6	0.0567997	0.558428		D	SD
mean_PD_L1_M_Mono_CD16	6	0.0567997	0.673768		D	SD
mean_PD_L1_M_pDC	6	0.0567997	0.726622		D	SD
mean_HLA_DR_B_Plasma	5	0.0581431	-0.630826		D	SD
mean_Ki_67_T_Treg	5	0.0581431	0.655161		D	SD
mean_CD38_M_pDC	5	0.0581431	0.774601		D	SD
mean_Ki_67_T_DN_other	4	0.0598071	0.302576		D	SD
mean_Ki_67_T_Treg	4	0.0598071	0.710532		D	SD
mean_Ki_67_NK_CD56	6	0.0602103	0.620714		D	SD
M_M_cDC	7	0.0604465	-0.720271		D	SD
mean_CTLA_4_T_CD8_CM	7	0.0604465	0.713867		D	SD
mean_PD_L1_B_Plasma	7	0.0604465	0.762502		D	SD
T_CD4_T_Treg	5	0.0618299	0.279321		D	SD
mean_PD_1_T_CD8_EM	5	0.0618299	0.514556		D	SD
mean_CD209_M_cDC2	3	0.0624355	-1.35671		D	SD
mean_PD_1_NK_DN	3	0.0624355	-1.12827		D	SD
mean_CD45RA_NK	3	0.0624355	-0.892884		D	SD
mean_CD45RA_M_cDC2	3	0.0624355	-0.863032		D	SD
T_CD8_T_GD	3	0.0624355	-0.799711		D	SD
mean_Ki_67_T_NKT	3	0.0624355	0.655268		D	SD
T_CD8_T_CD8_EMRA	6	0.0637848	-0.524466		D	SD
mean_HLA_DR_T_NKT	6	0.0637848	0.431547		D	SD
mean_Ki_67_T_NKT	6	0.0637848	0.520599		D	SD
mean_CTLA_4_B_Transitional	6	0.0637848	0.54647		D	SD
mean_CCR7_B_Transitional	6	0.0637848	0.600635		D	SD
mean_CD38_M_Mono_CD16	6	0.0637848	0.603491		D	SD
mean_CCR7_B_Naive	6	0.0637848	0.668283		D	SD
mean_CD64_M_Monocyte	4	0.0645947	0.666031		D	SD
mean_PD_L1_NK_CD56	4	0.0645947	0.695006		D	SD
mean_PD_L1_NK_DN	4	0.0645947	0.731762		D	SD
mean_CD38_T_DN_other	5	0.065703	0.484905		D	SD
mean_Ki_67_T_CD4_EM	5	0.065703	0.526652		D	SD
B_Plasma_IgMD	6	0.0673515	-0.0995181		D	SD
mean_CD45RA_NK	6	0.0675284	-0.662387		D	SD
B_Plasma_IgA	6	0.0675284	-0.358975		D	SD
mean_CD38_M_Mono_CD14	6	0.0675284	0.630999		D	SD
mean_CD32_B_EffectorMemory	6	0.0675284	0.749412		D	SD
T_CD4_EMRA	7	0.0684243	-0.54607		D	SD
mean_CTLA_4_T_GD	7	0.0684243	0.647249		D	SD
mean_PD_L1_B_Naive	7	0.0684243	0.872752		D	SD
mean_CD23_B_cMemory	4	0.0696842	-0.7594		D	SD
mean_CD45RA_B_cMemory	4	0.0696842	-0.675034		D	SD
mean_CD45RA_B_EffectorMemory	4	0.0696842	-0.656513		D	SD
mean_CD16_NK	4	0.0696842	-0.59292		D	SD
mean_CD45RA_NK_DN	4	0.0696842	-0.48231		D	SD
mean_PD_L1_M_Mono_DN	4	0.0696842	-0.385077		D	SD
T_GD	4	0.0696842	-0.134525		D	SD
mean_PD_1_T_GD	4	0.0696842	0.527467		D	SD
mean_CD38_M_Monocyte	4	0.0696842	0.607412		D	SD
mean_CD64_M_Mono_DN	4	0.0696842	0.690331		D	SD
mean_PD_L1_T_CD8_EM	4	0.0696842	0.757181		D	SD
mean_Ki_67_NK_CD56	4	0.0696842	0.773893		D	SD
M_Monocyte_M_Mono_CD14	5	0.0697684	0.62443		D	SD
mean_HLA_DR_M_Mono_CD16	8	0.0734266	-1.21557		D	SD
mean_CD27_T_CD8_EMRA	8	0.0734266	-0.985733		D	SD
T_CD4_EMRA	8	0.0734266	-0.5963		D	SD
mean_CTLA_4_T_CD8_EM	8	0.0734266	0.451072		D	SD
mean_CD38_B_Plasma	8	0.0734266	0.849937		D	SD
mean_CTLA_4_T_CD8_EMRA	8	0.0734266	0.980857		D	SD
T_DN_T_GD	8	0.0734266	1.06514		D	SD
mean_CCR7_B_cMemory	8	0.0734266	1.11004		D	SD
B_cMemory_ND	8	0.0734266	1.21557		D	SD
B_Memory_B_EffectorMemory	8	0.0734266	1.41319		D	SD
mean_Ki_67_B_Transitional	8	0.0734266	1.44133		D	SD
mean_HLA_DR_M_pDC	5	0.0740326	-0.631686		D	SD
B_Naive_IgM	4	0.0750878	-0.676007		D	SD
mean_CD38_B_EffectorMemory	4	0.0750878	0.680122		D	SD
mean_CD38_T_GD	4	0.0750878	0.692907		D	SD
mean_HLA_DR_M_Basophil	6	0.0756778	0.330971		D	SD
B_Plasma_IgMD	7	0.0771827	0.76905		D	SD
mean_PD_L1_B_cMemory	7	0.0772158	0.818645		D	SD
mean_CD64_M_cDC1	7	0.0772158	0.834885		D	SD
T_CD4_T_Treg	7	0.0772158	1.06025		D	SD
mean_CD45RA_M_Mono_CD16	5	0.0785018	-0.720122		D	SD
mean_HLA_DR_T_Treg	5	0.0785018	-0.674815		D	SD
mean_CD27_T_CD4_CM	5	0.0785018	-0.564026		D	SD
mean_CD38_M_cDC2	5	0.0785018	0.544347		D	SD
mean_CCR7_B_Naive	5	0.0785018	0.696518		D	SD
mean_HLA_DR_M_cDC1	5	0.0786082	-0.331477		D	SD
mean_PD_L1_T_Treg	6	0.0798272	0.624543		D	SD
mean_HLA_DR_M_Mono_CD14	3	0.0799794	-0.926704		D	SD
mean_CD141_M_Mono_CD14	3	0.0799794	0.491085		D	SD
mean_Ki_67_NK	3	0.0799794	0.828656		D	SD
B_cMemory	3	0.0799794	0.978552		D	SD
B_cMemory_IgMD	3	0.0799794	0.997774		D	SD
mean_CD45RA_M_cDC1	3	0.0799859	-0.750712		D	SD
mean_CCR7_B_Transitional	4	0.0808712	0.650368		D	SD
mean_PD_L1_M_Mono_DP	7	0.081938	0.781891		D	SD
mean_CD32_B_Transitional	5	0.0831724	0.566299		D	SD
M_cDC2	5	0.0831822	-0.0978258		D	SD
mean_CD64_M_pDC	5	0.0831822	0.468591		D	SD
T_CD4_EM	6	0.0843006	-0.520637		D	SD
mean_PD_1_T_NKT	6	0.0843006	0.453312		D	SD
mean_CD45RA_NK	7	0.0868575	-0.80475		D	SD
mean_HLA_DR_T_CD4_Naive	7	0.0868575	0.486234		D	SD
mean_CTLA_4_T_CD8_EM	7	0.0868575	0.494978		D	SD
mean_CCR7_T_CD8_Naive	7	0.0868575	0.79373		D	SD
B_cMemory_IgG	4	0.0868871	-0.545386		D	SD
mean_HLA_DR_T_NKT	4	0.0868871	0.411268		D	SD
mean_PD_1_T_CD8_CM	4	0.0868871	0.75535		D	SD
mean_CD45RA_NK_CD16	5	0.0880802	-0.588695		D	SD
NK_NK_CD56	5	0.0880802	0.482931		D	SD
mean_CD69_NK_DP	5	0.0880802	0.542521		D	SD
mean_Ki_67_B_Naive	6	0.0889698	0.453422		D	SD
mean_PD_1_T_CD8_EMRA	6	0.0889698	0.604483		D	SD
mean_CD38_T_CD8_EM	6	0.0889698	0.657134		D	SD
M_cDC1	4	0.0929371	-0.00312242		D	SD
mean_HLA_DR_T_GD	5	0.093202	0.301778		D	SD
mean_CD25_B_cMemory	4	0.0933074	-0.509573		D	SD
B_EffectorMemory	4	0.0933074	0.0775806		D	SD
mean_CTLA_4_T_CD4_Naive	4	0.0933074	0.457059		D	SD
mean_CD45RA_M_Basophil	6	0.0935504	0.581216		D	SD
mean_CD27_T_CD4_Naive	7	0.0974141	-0.885479		D	SD
mean_CD141_M_pDC	7	0.0974141	-0.809671		D	SD
mean_CD1c_B_EffectorMemory	7	0.0974141	-0.754107		D	SD
mean_HLA_DR_B_Plasma	7	0.0974141	-0.574454		D	SD
mean_CCR7_B_Transitional	7	0.0974141	0.760295		D	SD
NK_NK_CD56	7	0.0974141	0.775065		D	SD
mean_CD141_M_Monocyte	7	0.0974141	0.779661		D	SD
mean_PD_L1_M_Mono_CD14	5	0.0985538	0.459751		D	SD
mean_PD_L1_M_Mono_CD16	5	0.0985538	0.619564		D	SD
mean_HLA_DR_M_Basophil	3	0.0987949	1.17219		D	SD
T_CD4_T_GD	4	0.0988493	-0.666497		D	SD
mean_CD23_B_cMemory	6	0.0989167	-0.483485		D	SD
mean_CD23_B_Plasma	6	0.0989167	-0.467603		D	SD
mean_CD33_M_cDC1	4	0.099525	0.432797		D	SD
mean_HLA_DR_B_Plasma	4	0.100091	-0.616906		D	SD
mean_Ki_67_B_Naive	4	0.100091	0.111472		D	SD
mean_HLA_DR_NK_DP	4	0.100091	0.171768		D	SD
mean_CD27_T_NKT	4	0.100091	0.506522		D	SD
mean_Ki_67_T_CD4_Naive	4	0.100091	0.666065		D	SD
M_Mono_DN	3	0.100103	-0.865571		D	SD
T_CD8_EMRA	3	0.100103	-0.551958		D	SD
mean_CD141_M_Mono_DP	3	0.100103	0.965045		D	SD
mean_Ki_67_NK_CD56	3	0.100103	1.42327		D	SD
mean_CD45RA_B_Plasma	8	0.101399	-1.19969		D	SD
mean_CD56_NK_DN	8	0.101399	-1.15788		D	SD
mean_HLA_DR_B_EffectorMemory	8	0.101399	-1.03747		D	SD
M_Basophil	8	0.101399	-0.950183		D	SD
mean_HLA_DR_T_CD4_EMRA	8	0.101399	0.149827		D	SD
T_T_DN	8	0.101399	0.150234		D	SD
mean_HLA_DR_NK_CD56	8	0.101399	0.660296		D	SD
M_Monocyte_M_Mono_DP	8	0.101399	0.855891		D	SD
B_EffectorMemory	8	0.101399	0.896992		D	SD
mean_CCR7_T_CD4_Naive	8	0.101399	0.918818		D	SD
mean_CTLA_4_T_GD	8	0.101399	0.979224		D	SD
mean_PD_L1_M_Mono_DP	8	0.101399	1.01346		D	SD
mean_CTLA_4_T_CD8_Naive	8	0.101399	1.05242		D	SD
mean_CD38_M_cDC2	8	0.101399	1.08528		D	SD
mean_Ki_67_M_Mono_CD14	8	0.101399	1.11696		D	SD
mean_HLA_DR_NK_CD16	8	0.101399	1.13472		D	SD
mean_CD38_T_GD	8	0.101399	1.27956		D	SD
B_Transitional_IgD	7	0.101792	-0.552013		D	SD
B_Transitional_IgM	5	0.104078	-0.548059		D	SD
T_T_DN	5	0.104142	-0.299329		D	SD
M_M_pDC	5	0.104142	0.543435		D	SD
mean_CCR7_T_CD8_Naive	5	0.104142	0.73353		D	SD
mean_CD23_B_EffectorMemory	6	0.104205	-0.510024		D	SD
mean_CTLA_4_T_CD8_Naive	6	0.104205	0.612063		D	SD
M_Monocyte_M_Mono_DN	4	0.10725	-0.495089		D	SD
mean_CD8_NK	7	0.108919	-0.735781		D	SD
M_cDC2	7	0.108919	-0.247073		D	SD
mean_CD45RA_M_cDC2	7	0.108919	-0.179103		D	SD
mean_CD38_T_DN_other	7	0.108919	0.676627		D	SD
mean_HLA_DR_NK_DN	7	0.108919	0.805195		D	SD
mean_Ki_67_T_CD4_Naive	6	0.10971	0.773142		D	SD
mean_CD45RA_NK	5	0.109972	-0.600317		D	SD
M_Mono_DP	7	0.113785	0.617851		D	SD
M_Monocyte_M_Mono_DP	6	0.114579	0.668847		D	SD
mean_CD27_T_CD8_EM	4	0.114796	0.516822		D	SD
mean_CD25_NK_DP	6	0.115436	0.159567		D	SD
mean_CTLA_4_T_GD	6	0.115436	0.476294		D	SD
mean_CD141_M_Mono_CD16	5	0.11605	-0.591606		D	SD
mean_CCR7_T_CD8_CM	5	0.11605	0.288774		D	SD
mean_CD32_B_EffectorMemory	5	0.11605	0.603358		D	SD
mean_Ki_67_T_Treg	6	0.12139	0.496265		D	SD
T_CD8_T_CD8_EMRA	7	0.121434	-0.721896		D	SD
mean_CD38_T_CD4_EMRA	7	0.121434	0.451327		D	SD
mean_CD38_NK_CD56	7	0.121434	0.778868		D	SD
mean_CD23_B_Plasma	5	0.122382	-0.458236		D	SD
M_M_cDC	5	0.122382	-0.273332		D	SD
B_Naive	5	0.122382	0.137228		D	SD
mean_HLA_DR_T_CD8_CM	5	0.122382	0.48018		D	SD
mean_Ki_67_NK_CD56	5	0.122382	0.572246		D	SD
mean_CTLA_4_B_EffectorMemory	5	0.122382	0.603688		D	SD
mean_CCR7_T_CD4_EM	4	0.122741	-0.682744		D	SD
mean_CCR7_T_NKT	4	0.122741	0.0612818		D	SD
mean_Ki_67_T_CD4_CM	4	0.122741	0.308167		D	SD
T_Treg	4	0.122741	0.611802		D	SD
B_EffectorMemory_IgMD	3	0.124355	-0.994473		D	SD
M_Monocyte_M_Mono_DN	3	0.124355	-0.907301		D	SD
NK_NK_CD16	3	0.124355	-0.618015		D	SD
mean_CD38_B_Naive	3	0.124355	0.634385		D	SD
mean_CD64_M_Mono_CD16	3	0.124355	0.645947		D	SD
T_CD8_T_CD8_EM	3	0.124355	0.801076		D	SD
mean_CD38_T_CD8_EM	3	0.124355	0.872496		D	SD
mean_Ki_67_T_CD8_CM	3	0.124355	0.940049		D	SD
mean_PD_1_T_CD4_EM	3	0.124355	1.10615		D	SD
mean_Ki_67_T_CD4_EM	3	0.124355	1.16254		D	SD
B_Plasma	3	0.124355	1.56689		D	SD
M_cDC1	6	0.126581	0.258593		D	SD
mean_CD45RA_NK_DP	6	0.127575	-0.58479		D	SD
mean_HLA_DR_B_Plasma	6	0.127575	-0.504839		D	SD
NK_DN	6	0.127575	0.605567		D	SD
B_Memory_B_EffectorMemory	6	0.127575	0.734248		D	SD
mean_CD25_B_Naive	5	0.128975	-0.437123		D	SD
mean_CD33_M_Mono_DN	5	0.128975	0.415152		D	SD
mean_CD69_NK	5	0.128975	0.427019		D	SD
mean_CD209_M_pDC	5	0.128975	0.468037		D	SD
mean_CD141_M_cDC2	5	0.128975	0.683866		D	SD
mean_CD38_T_CD4_EMRA	4	0.131096	0.467212		D	SD
mean_Ki_67_M_Mono_DN	4	0.131096	0.606853		D	SD
mean_CD141_M_cDC2	4	0.131096	0.654081		D	SD
mean_HLA_DR_M_Mono_DP	6	0.132738	-0.462666		D	SD
T_CD8_T_GD	6	0.133997	0.0836834		D	SD
mean_CCR7_T_CD8_CM	6	0.133997	0.417251		D	SD
mean_CD32_B_Transitional	6	0.133997	0.497762		D	SD
mean_CD32_B_Plasma	6	0.133997	0.545481		D	SD
mean_CD23_B_Plasma	7	0.134991	-0.7685		D	SD
mean_CD141_M_Mono_CD16	7	0.134991	-0.621711		D	SD
mean_CTLA_4_B_cMemory	7	0.134991	0.640611		D	SD
mean_PD_L1_B_EffectorMemory	7	0.134991	0.640725		D	SD
mean_Ki_67_B_Transitional	7	0.134991	0.992601		D	SD
mean_PD_1_T_CD4_Naive	5	0.135832	0.577766		D	SD
mean_PD_L1_M_pDC	5	0.135832	0.59665		D	SD
mean_Ki_67_T_CD4_Naive	5	0.135832	0.731891		D	SD
mean_CD45RA_B_Transitional	8	0.137529	-1.07927		D	SD
mean_CD8_NK	8	0.137529	-1.02928		D	SD
mean_CD27_T_DN_other	8	0.137529	-0.99237		D	SD
mean_CD25_B_Transitional	8	0.137529	-0.958944		D	SD
mean_CD27_T_NKT	8	0.137529	-0.884488		D	SD
mean_CD64_M_pDC	8	0.137529	-0.775089		D	SD
mean_CD45RA_NK_CD16	8	0.137529	-0.765509		D	SD
mean_CD25_B_EffectorMemory	8	0.137529	-0.673825		D	SD
mean_CD23_B_EffectorMemory	8	0.137529	-0.673485		D	SD
T_CD4_T_CD4_EMRA	8	0.137529	-0.479577		D	SD
mean_CTLA_4_T_NKT	8	0.137529	0.672383		D	SD
mean_CD25_NK_CD16	8	0.137529	0.735336		D	SD
mean_PD_L1_T_CD4_Naive	8	0.137529	0.836432		D	SD
mean_HLA_DR_T_GD	8	0.137529	0.867907		D	SD
mean_PD_L1_M_Mono_DN	8	0.137529	0.914098		D	SD
mean_CD45RA_M_Basophil	8	0.137529	0.947607		D	SD
mean_CTLA_4_T_DN_other	8	0.137529	1.018		D	SD
mean_PD_L1_B_Naive	8	0.137529	1.02653		D	SD
mean_CD38_M_Mono_DN	8	0.137529	1.11333		D	SD
mean_Ki_67_M_Monocyte	8	0.137529	1.11537		D	SD
mean_CD32_B_Plasma	8	0.137529	1.21387		D	SD
mean_PD_L1_B_Transitional	8	0.137529	1.25984		D	SD
mean_CD25_B_Plasma	4	0.139872	-0.595994		D	SD
mean_CD25_B_EffectorMemory	4	0.139872	-0.585336		D	SD
mean_HLA_DR_M_pDC	4	0.139872	-0.552112		D	SD
mean_CD56_NK_DN	4	0.139872	-0.530427		D	SD
mean_Ki_67_T_CD8_EMRA	4	0.139872	0.494436		D	SD
T_CD8_T_CD8_EM	4	0.139872	0.514861		D	SD
mean_CD209_M_pDC	6	0.140659	0.317638		D	SD
mean_CCR7_T_DN_other	5	0.142961	0.613514		D	SD
mean_CD45RA_M_Basophil	3	0.146881	1.02801		D	SD
mean_CD1c_B_Naive	6	0.147568	-0.518209		D	SD
mean_HLA_DR_B_Naive	6	0.147568	-0.430648		D	SD
mean_PD_L1_B_Transitional	6	0.147568	0.045713		D	SD
mean_Ki_67_B_cMemory	6	0.147568	0.506267		D	SD
mean_HLA_DR_T_CD4_Naive	4	0.149079	0.237791		D	SD
mean_CTLA_4_B_Plasma	4	0.149079	0.489701		D	SD
mean_CD209_M_pDC	4	0.149079	0.493756		D	SD
mean_CD23_B_EffectorMemory	7	0.149647	-0.65419		D	SD
mean_CD1c_B_cMemory	7	0.149647	-0.652227		D	SD
mean_CD45RA_NK_DP	7	0.149647	-0.651217		D	SD
mean_Ki_67_B_EffectorMemory	7	0.149647	-0.650214		D	SD
mean_Ki_67_M_Mono_CD16	7	0.149647	0.555704		D	SD
mean_CCR7_T_GD	7	0.149647	0.584704		D	SD
mean_CD38_T_Treg	7	0.149647	0.601669		D	SD
mean_CD32_B_Plasma	7	0.149647	0.701302		D	SD
mean_PD_L1_NK_CD56	7	0.149647	0.93222		D	SD
mean_CD69_NK_DN	5	0.150365	0.0603522		D	SD
mean_CD64_M_Mono_CD14	5	0.150365	0.492925		D	SD
mean_PD_1_NK_CD16	3	0.152219	-0.499308		D	SD
mean_CD141_M_Monocyte	3	0.152219	0.449027		D	SD
T_DN_T_NKT	3	0.152219	0.660993		D	SD
mean_CD27_T_CD8_CM	3	0.152219	0.694214		D	SD
mean_PD_L1_T_CD8_EMRA	3	0.152219	0.729728		D	SD
mean_Ki_67_NK_DN	3	0.152219	0.760035		D	SD
mean_CD64_M_Monocyte	3	0.152219	0.772364		D	SD
mean_Ki_67_T_CD8_EM	3	0.152219	0.920289		D	SD
mean_PD_L1_T_CD4_CM	3	0.152219	0.980266		D	SD
mean_CD56_NK_CD16	3	0.152219	0.982549		D	SD
mean_PD_1_T_Treg	3	0.152219	1.48595		D	SD
mean_CD56_NK_DP	6	0.154727	-0.624708		D	SD
mean_HLA_DR_M_pDC	6	0.154727	-0.535114		D	SD
mean_HLA_DR_T_CD8_Naive	6	0.154727	0.211774		D	SD
mean_CD64_M_pDC	6	0.154727	0.327732		D	SD
B_Plasma_IgG	6	0.154727	0.422056		D	SD
mean_CD33_M_Mono_DP	5	0.15627	-0.459421		D	SD
mean_PD_L1_M_Mono_DP	5	0.15627	0.433559		D	SD
mean_CD33_M_Mono_CD16	5	0.158052	-0.462031		D	SD
mean_PD_1_T_GD	5	0.158052	0.351446		D	SD
mean_CTLA_4_T_CD8_Naive	5	0.158052	0.462851		D	SD
mean_PD_L1_NK_CD16	4	0.158728	0.237275		D	SD
mean_CD45RA_B_Naive	6	0.162141	-0.531553		D	SD
mean_CD16_NK_CD56	6	0.162141	0.446515		D	SD
mean_PD_1_T_CD4_Naive	6	0.162141	0.548446		D	SD
mean_CD141_M_Mono_DN	6	0.162141	0.556178		D	SD
B_Inexperienced_B_Naive	5	0.164133	0.583268		D	SD
mean_CD45RA_B_EffectorMemory	7	0.165427	-0.711968		D	SD
mean_CD1c_B_Naive	7	0.165427	-0.644767		D	SD
mean_CD16_NK_DN	7	0.165427	-0.621016		D	SD
mean_CD27_T_CD8_EMRA	7	0.165427	-0.601399		D	SD
mean_CD27_T_Treg	7	0.165427	-0.586641		D	SD
mean_CD45RA_M_cDC1	7	0.165427	-0.52118		D	SD
mean_Ki_67_M_Basophil	7	0.165427	0.296337		D	SD
mean_HLA_DR_T_DN_other	7	0.165427	0.430592		D	SD
B_B_Plasma	7	0.165427	0.457478		D	SD
mean_PD_1_T_CD4_EMRA	7	0.165427	0.595806		D	SD
mean_CTLA_4_T_CD8_Naive	7	0.165427	0.763357		D	SD
mean_PD_L1_T_NKT	7	0.165427	0.987933		D	SD
mean_HLA_DR_B_Naive	5	0.166024	-0.483876		D	SD
mean_CD25_NK_DP	5	0.166024	0.0867415		D	SD
T_DN_T_NKT	5	0.166024	0.343395		D	SD
mean_HLA_DR_NK_CD16	5	0.166024	0.537395		D	SD
mean_CD33_M_Mono_DP	6	0.16785	-0.405121		D	SD
mean_PD_1_NK_DP	4	0.168828	-0.413504		D	SD
mean_HLA_DR_NK_CD56	4	0.168828	0.257566		D	SD
mean_CD38_T_DN_other	4	0.168828	0.387506		D	SD
mean_Ki_67_B_EffectorMemory	4	0.168828	0.527881		D	SD
mean_CD56_NK_CD16	4	0.168828	0.572185		D	SD
T_CD4_CM	6	0.169813	-0.485351		D	SD
mean_HLA_DR_B_Transitional	6	0.169813	-0.47927		D	SD
mean_CD25_NK	6	0.169813	0.297865		D	SD
T_CD4_T_NKT	6	0.169813	0.378596		D	SD
B_Naive_IgM	5	0.174287	-0.602263		D	SD
mean_Ki_67_M_cDC2	5	0.174287	-0.454225		D	SD
mean_CD23_B_EffectorMemory	5	0.174287	-0.442644		D	SD
mean_HLA_DR_T_DN_other	5	0.174287	0.180507		D	SD
B_cMemory_IgM	4	0.176884	0.368146		D	SD
mean_CD27_T_GD	6	0.177747	-0.46489		D	SD
mean_CD38_B_Naive	6	0.177747	0.38799		D	SD
mean_CTLA_4_B_Naive	6	0.177747	0.46302		D	SD
mean_CCR7_B_Plasma	6	0.177747	0.486116		D	SD
mean_CD23_B_EffectorMemory	4	0.179388	-0.447441		D	SD
mean_PD_1_NK	4	0.179388	-0.391347		D	SD
mean_HLA_DR_T_CD8_CM	4	0.179388	0.482905		D	SD
mean_CD45RA_M_pDC	8	0.180653	-1.11268		D	SD
mean_PD_1_T_DN_other	8	0.180653	-0.950164		D	SD
T_CD4_Naive	8	0.180653	-0.946008		D	SD
mean_HLA_DR_M_cDC2	8	0.180653	-0.914316		D	SD
mean_Ki_67_B_EffectorMemory	8	0.180653	-0.905767		D	SD
mean_CD25_B_Naive	8	0.180653	-0.903903		D	SD
M_M_pDC	8	0.180653	-0.796089		D	SD
M_cDC2	8	0.180653	-0.750984		D	SD
mean_CD38_T_CD8_EMRA	8	0.180653	0.464642		D	SD
mean_HLA_DR_T_CD4_Naive	8	0.180653	0.513668		D	SD
mean_CCR7_T_Treg	8	0.180653	0.65526		D	SD
mean_PD_1_T_CD8_CM	8	0.180653	0.696358		D	SD
mean_CD69_NK_DN	8	0.180653	0.79988		D	SD
mean_PD_L1_T_CD8_EM	8	0.180653	0.854558		D	SD
mean_CCR7_B_EffectorMemory	8	0.180653	0.933309		D	SD
mean_PD_L1_NK_DN	8	0.180653	1.03572		D	SD
mean_PD_L1_T_CD8_EMRA	8	0.180653	1.19606		D	SD
mean_CD25_B_Transitional	7	0.182384	-0.587071		D	SD
mean_HLA_DR_B_EffectorMemory	7	0.182384	-0.527508		D	SD
mean_PD_L1_B_Transitional	7	0.182384	-0.0314254		D	SD
mean_Ki_67_T_GD	7	0.182384	0.246633		D	SD
mean_CD64_M_Basophil	7	0.182384	0.572751		D	SD
mean_Ki_67_B_cMemory	7	0.182384	0.637601		D	SD
mean_Ki_67_B_Naive	5	0.182846	0.203963		D	SD
mean_Ki_67_T_DN_other	5	0.182846	0.267921		D	SD
B_Plasma_ND	5	0.182846	0.314103		D	SD
mean_CD45RA_M_pDC	3	0.184727	-1.02521		D	SD
mean_CD45RA_B_Naive	3	0.184727	-0.963092		D	SD
mean_HLA_DR_M_pDC	3	0.184727	-0.884896		D	SD
B_Memory_B_EffectorMemory	3	0.184727	-0.878111		D	SD
mean_CTLA_4_B_Naive	3	0.184727	-0.828347		D	SD
mean_CD25_B_Naive	3	0.184727	-0.653797		D	SD
mean_Ki_67_T_CD8_EMRA	3	0.184727	-0.0185155		D	SD
mean_CD27_T_DN_other	3	0.184727	0.625586		D	SD
mean_CD38_NK_CD56	3	0.184727	0.670031		D	SD
mean_CD38_M_Mono_DN	3	0.184727	0.680569		D	SD
mean_PD_L1_T_CD8_EM	3	0.184727	0.863726		D	SD
mean_CD33_M_Mono_CD16	6	0.185948	-0.440951		D	SD
T_CD4_Naive	6	0.185948	-0.296029		D	SD
mean_HLA_DR_M_Mono_DP	5	0.18928	-0.554363		D	SD
mean_CD27_T_CD4_Naive	4	0.190417	-0.351794		D	SD
mean_CTLA_4_T_CD8_Naive	4	0.190417	0.281125		D	SD
mean_CTLA_4_B_EffectorMemory	4	0.190417	0.479238		D	SD
mean_PD_L1_M_Mono_CD16	4	0.190417	0.53101		D	SD
mean_CD11c_NK_CD16	5	0.191705	-0.455742		D	SD
mean_PD_1_T_CD8_CM	5	0.191705	0.29665		D	SD
mean_CD141_M_Mono_DN	5	0.191705	0.374026		D	SD
mean_CD69_NK_CD56	5	0.191705	0.39175		D	SD
mean_Ki_67_B_cMemory	5	0.191705	0.531133		D	SD
B_cMemory_IgM	6	0.192181	0.462672		D	SD
mean_CD1c_B_EffectorMemory	6	0.194419	-0.52479		D	SD
mean_CD25_B_Plasma	6	0.194419	-0.422216		D	SD
mean_Ki_67_T_CD4_EM	6	0.194419	0.345912		D	SD
mean_CD38_NK_CD56	6	0.194419	0.568131		D	SD
mean_CD56_NK	7	0.200535	-0.571014		D	SD
B_cMemory_IgMD	7	0.200535	-0.507456		D	SD
mean_CD32_B_Transitional	7	0.200535	0.466324		D	SD
mean_CD45RA_M_Basophil	7	0.200535	0.538519		D	SD
mean_CD38_M_cDC1	7	0.200535	0.562981		D	SD
mean_HLA_DR_M_cDC1	6	0.200787	-0.114144		D	SD
mean_CTLA_4_B_Plasma	5	0.200867	0.194654		D	SD
mean_Ki_67_T_CD4_CM	5	0.200867	0.422544		D	SD
mean_Ki_67_T_DN_other	6	0.203163	0.278411		D	SD
mean_Ki_67_M_Mono_DP	4	0.204773	-0.577028		D	SD
mean_CD33_M_Mono_DP	7	0.205826	-0.565452		D	SD
mean_PD_L1_M_Monocyte	5	0.210336	0.361751		D	SD
mean_CD1c_B_Transitional	4	0.210715	0.568465		D	SD
mean_CD209_M_cDC1	3	0.211099	-0.463618		D	SD
mean_CD141_M_cDC1	3	0.211099	0.0350732		D	SD
B_Transitional	3	0.211099	0.301804		D	SD
mean_Ki_67_B_Transitional	3	0.211099	0.517688		D	SD
T_DN_T_GD	6	0.212183	-0.439404		D	SD
B_Naive_ND	6	0.212183	-0.108968		D	SD
mean_Ki_67_M_cDC2	4	0.213912	-0.486473		D	SD
mean_CD25_B_Naive	4	0.213912	-0.362164		D	SD
mean_CD8_NK	4	0.213912	-0.265476		D	SD
T_T_DN	4	0.213912	-0.0859717		D	SD
B_cMemory_IgD	7	0.215195	-0.714786		D	SD
B_Transitional_IgD	4	0.215261	0.140549		D	SD
T_CD4_EM	7	0.219926	-0.473237		D	SD
T_CD4_Naive	7	0.219926	-0.108114		D	SD
mean_PD_L1_T_Treg	7	0.219926	0.716595		D	SD
B_Memory_B_EffectorMemory	7	0.219926	0.763685		D	SD
mean_CD56_NK_CD56	5	0.220117	-0.449353		D	SD
mean_Ki_67_T_CD8_EMRA	5	0.220117	0.384024		D	SD
mean_CD38_M_Mono_CD14	5	0.220117	0.459165		D	SD
mean_CCR7_T_Treg	5	0.220117	0.528109		D	SD
mean_PD_1_T_CD4_Naive	3	0.220846	-0.731817		D	SD
B_B_Memory	3	0.220846	-0.671345		D	SD
mean_Ki_67_T_GD	3	0.220846	0.282375		D	SD
B_Naive_IgD	3	0.220846	0.375166		D	SD
mean_CD38_B_Plasma	3	0.220846	0.436863		D	SD
T_CD8_Naive	3	0.220846	0.510124		D	SD
mean_Ki_67_NK_DP	3	0.220846	0.551582		D	SD
mean_Ki_67_B_Plasma	3	0.220846	0.658152		D	SD
mean_CD1c_B_EffectorMemory	3	0.220846	0.715914		D	SD
mean_CTLA_4_T_CD4_CM	3	0.220846	0.801484		D	SD
mean_PD_L1_T_GD	3	0.220846	0.842705		D	SD
mean_CD25_NK_CD16	3	0.220846	0.945479		D	SD
mean_CD38_T_Treg	3	0.220846	1.07209		D	SD
mean_CD38_T_CD4_EM	3	0.220846	1.22256		D	SD
mean_CD141_M_Mono_CD16	6	0.221482	-0.496796		D	SD
mean_CCR7_T_NKT	6	0.221482	0.136666		D	SD
M_pDC	6	0.221482	0.317908		D	SD
B_cMemory_IgD	6	0.226187	-0.339856		D	SD
mean_CD38_M_cDC2	4	0.226391	0.411206		D	SD
mean_CD33_M_Mono_CD14	4	0.226391	0.501858		D	SD
mean_CD141_M_Mono_DP	5	0.227165	0.168583		D	SD
mean_CD141_M_Mono_DP	6	0.228126	0.146869		D	SD
mean_CD25_NK	5	0.230211	0.266664		D	SD
T_CD4_T_NKT	5	0.230211	0.439569		D	SD
NK_DN	5	0.230211	0.447068		D	SD
mean_Ki_67_M_cDC2	6	0.231063	-0.438374		D	SD
mean_Ki_67_T_CD8_EM	6	0.231063	0.247797		D	SD
mean_CD38_T_CD8_Naive	6	0.231063	0.268762		D	SD
B_Inexperienced_B_Naive	6	0.231063	0.493455		D	SD
mean_CD38_B_EffectorMemory	8	0.234266	-0.91007		D	SD
mean_PD_1_NK_DN	8	0.234266	-0.886869		D	SD
T_DN_T_DN_other	8	0.234266	-0.770542		D	SD
B_Plasma_log_IgG_IgA	8	0.234266	-0.484335		D	SD
mean_HLA_DR_T_CD4_CM	8	0.234266	-0.1131		D	SD
T_GD	8	0.234266	0.388264		D	SD
mean_CCR7_T_CD4_CM	8	0.234266	0.595746		D	SD
mean_CD69_NK_CD56	8	0.234266	0.727562		D	SD
mean_CTLA_4_B_Naive	8	0.234266	0.845029		D	SD
mean_CTLA_4_B_cMemory	8	0.234266	0.922626		D	SD
mean_HLA_DR_M_cDC1	4	0.23564	-0.160272		D	SD
mean_CD209_M_Mono_DN	4	0.239365	-0.532014		D	SD
T_DN_T_NKT	4	0.239365	0.296089		D	SD
mean_CD64_M_cDC2	4	0.239365	0.463759		D	SD
mean_CD45RA_M_Mono_CD16	7	0.240562	-0.519296		D	SD
M_Mono_CD16	7	0.240562	-0.427802		D	SD
mean_CD27_T_CD8_EM	7	0.240562	-0.395226		D	SD
mean_CD38_T_CD4_EM	7	0.240562	0.427854		D	SD
mean_Ki_67_NK_CD56	7	0.240562	0.592407		D	SD
B_Naive_IgD	7	0.240562	0.733115		D	SD
mean_CD45RA_NK_DP	5	0.240621	-0.504592		D	SD
T_CD4_T_CD4_Naive	5	0.240621	-0.357903		D	SD
mean_CD38_B_Naive	5	0.240621	0.329801		D	SD
mean_CD45RA_M_Mono_CD16	6	0.240928	-0.526598		D	SD
B_EffectorMemory	6	0.240928	0.198957		D	SD
mean_CCR7_T_CD8_Naive	6	0.240928	0.457642		D	SD
T_Treg	6	0.240928	0.622653		D	SD
M_Monocyte_M_Mono_DP	7	0.246171	0.580595		D	SD
mean_CD1c_B_Transitional	5	0.248072	0.400817		D	SD
mean_Ki_67_M_cDC1	3	0.249936	0.643063		D	SD
mean_CD27_T_CD4_CM	6	0.251078	-0.434399		D	SD
mean_CD23_B_cMemory	5	0.251351	-0.383245		D	SD
mean_HLA_DR_T_CD8_Naive	5	0.251351	0.00401526		D	SD
M_pDC	5	0.251351	0.103365		D	SD
mean_CD69_NK_CD16	5	0.251351	0.141392		D	SD
mean_CD45RA_M_Mono_CD14	5	0.251351	0.2039		D	SD
mean_CD27_T_Treg	4	0.25284	-0.518224		D	SD
B_Naive_ND	4	0.25284	-0.461981		D	SD
mean_CD11c_NK_CD16	4	0.25284	-0.419325		D	SD
mean_CCR7_T_GD	4	0.25284	-0.307281		D	SD
mean_CD38_M_Basophil	4	0.255547	-0.188052		D	SD
mean_CD45RA_M_Mono_DP	4	0.255822	0.323127		D	SD
B_Transitional_IgD	6	0.256904	-0.266259		D	SD
mean_CD27_T_DN_other	6	0.261517	-0.425451		D	SD
B_cMemory_ND	6	0.261517	0.303242		D	SD
mean_CD45RA_M_Mono_DN	3	0.262126	-0.740129		D	SD
mean_Ki_67_M_Mono_DP	3	0.262126	-0.661762		D	SD
mean_PD_1_NK_CD56	3	0.262126	-0.569479		D	SD
NK_CD16	3	0.262126	-0.486439		D	SD
B_cMemory_ND	3	0.262126	0.229605		D	SD
NK_CD56	3	0.262126	0.23413		D	SD
mean_CD11c_NK_CD56	3	0.262126	0.38935		D	SD
T_CD8_T_CD8_Naive	3	0.262126	0.483135		D	SD
mean_CD38_M_cDC2	3	0.262126	0.508829		D	SD
mean_PD_L1_B_cMemory	3	0.262126	0.565578		D	SD
mean_CD38_T_CD8_CM	3	0.262126	0.569101		D	SD
mean_CD23_B_Naive	3	0.262126	0.671087		D	SD
mean_CD64_M_Mono_DP	3	0.262126	0.67301		D	SD
NK_NK_CD56	3	0.262126	0.816637		D	SD
T_CD4_Naive	5	0.262402	-0.279448		D	SD
T_Treg	5	0.262402	0.54752		D	SD
B_cMemory	7	0.262481	-0.619624		D	SD
mean_CD27_T_NKT	7	0.262481	-0.350039		D	SD
mean_HLA_DR_T_CD4_CM	7	0.262481	0.0296107		D	SD
mean_PD_1_T_Treg	7	0.262481	0.356802		D	SD
mean_CD38_T_NKT	7	0.262481	0.524447		D	SD
mean_CD38_B_Plasma	7	0.262481	0.563436		D	SD
T_CD4_CM	4	0.266819	-0.503213		D	SD
NK_DP	4	0.266819	-0.420077		D	SD
M_pDC	4	0.266819	-0.00303638		D	SD
B_Plasma_ND	4	0.266819	0.264165		D	SD
mean_CTLA_4_B_cMemory	4	0.266819	0.381691		D	SD
mean_Ki_67_M_pDC	4	0.266819	0.454344		D	SD
mean_CD209_M_Mono_DP	7	0.2683	-0.483343		D	SD
mean_CD45RA_M_cDC1	5	0.270225	-0.438644		D	SD
mean_HLA_DR_B_EffectorMemory	6	0.272245	-0.333293		D	SD
mean_PD_1_T_CD8_EM	6	0.272245	0.236453		D	SD
mean_HLA_DR_T_CD8_EMRA	6	0.272245	0.285229		D	SD
M_M_pDC	6	0.272245	0.429874		D	SD
T_CD4_EM	5	0.273775	-0.347212		D	SD
T_CD4_T_CD4_EM	5	0.273775	0.346004		D	SD
mean_CD27_T_NKT	5	0.273775	0.37467		D	SD
T_CD8_T_CD8_EM	5	0.273775	0.42091		D	SD
mean_CD25_NK_CD16	4	0.281305	-0.039248		D	SD
B_Naive_IgMD	4	0.281305	0.363574		D	SD
M_cDC1	5	0.281796	-0.133578		D	SD
mean_CD27_T_CD8_Naive	6	0.283263	-0.384999		D	SD
mean_HLA_DR_T_CD8_CM	6	0.283263	0.360875		D	SD
mean_CCR7_T_Treg	6	0.283263	0.455005		D	SD
mean_PD_L1_M_Mono_DP	4	0.284418	0.29092		D	SD
mean_CTLA_4_T_GD	5	0.285472	0.29291		D	SD
mean_HLA_DR_M_pDC	7	0.285675	-0.485536		D	SD
B_B_Memory	7	0.285675	-0.471472		D	SD
mean_CD33_M_Mono_CD14	7	0.285675	-0.373963		D	SD
B_Plasma_IgM	7	0.285675	0.017484		D	SD
mean_HLA_DR_M_Basophil	7	0.285675	0.221268		D	SD
M_M_Monocyte	7	0.285675	0.405112		D	SD
mean_CCR7_T_CD4_CM	7	0.285675	0.460603		D	SD
mean_CD25_NK_CD16	7	0.285675	0.629502		D	SD
T_Treg	7	0.285675	0.748538		D	SD
T_CD4_T_GD	7	0.291758	-0.334284		D	SD
B_EffectorMemory_IgMD	7	0.291758	-0.330836		D	SD
mean_CD38_M_Mono_DP	7	0.291758	0.245726		D	SD
mean_CD38_M_Basophil	3	0.293506	0.0502922		D	SD
mean_CD141_M_pDC	6	0.294572	-0.435891		D	SD
mean_CD25_NK_CD16	6	0.294572	0.0476142		D	SD
T_DN_T_NKT	6	0.294572	0.376075		D	SD
mean_Ki_67_T_CD4_CM	6	0.294572	0.422026		D	SD
mean_CD209_M_Mono_DN	8	0.294872	-0.938206		D	SD
NK_NK_DP	8	0.294872	-0.804519		D	SD
mean_CD45RA_B_Naive	8	0.294872	-0.783627		D	SD
mean_CD1c_B_Naive	8	0.294872	-0.746601		D	SD
T_CD4_T_CD4_Naive	8	0.294872	-0.698695		D	SD
mean_CD45RA_B_cMemory	8	0.294872	-0.654744		D	SD
mean_CD27_T_CD4_Naive	8	0.294872	-0.596547		D	SD
mean_CD27_T_CD4_EMRA	8	0.294872	-0.555766		D	SD
mean_CCR7_T_NKT	8	0.294872	-0.546997		D	SD
mean_CD209_M_Mono_DP	8	0.294872	-0.502469		D	SD
mean_CCR7_T_CD8_CM	8	0.294872	-0.502012		D	SD
mean_CD27_T_CD8_EM	8	0.294872	-0.474618		D	SD
mean_CD33_M_Mono_CD14	8	0.294872	-0.455771		D	SD
mean_CD33_M_cDC2	8	0.294872	-0.443709		D	SD
B_cMemory_IgG	8	0.294872	0.400245		D	SD
T_CD4_T_Treg	8	0.294872	0.548747		D	SD
mean_CD64_M_Mono_CD14	8	0.294872	0.584701		D	SD
T_CD8_T_GD	8	0.294872	0.609754		D	SD
M_Mono_DN	8	0.294872	0.635154		D	SD
mean_CTLA_4_T_CD4_EM	8	0.294872	0.66209		D	SD
mean_Ki_67_T_CD4_Naive	8	0.294872	0.685196		D	SD
mean_CD64_M_Mono_DN	8	0.294872	0.761711		D	SD
mean_CD38_T_DN_other	8	0.294872	0.792045		D	SD
mean_CD64_M_cDC2	8	0.294872	0.794075		D	SD
mean_PD_L1_T_Treg	8	0.294872	0.823193		D	SD
mean_PD_L1_T_GD	8	0.294872	0.862104		D	SD
mean_CD32_B_EffectorMemory	8	0.294872	0.873627		D	SD
mean_Ki_67_M_Mono_DN	8	0.294872	1.0896		D	SD
T_CD4_Naive	4	0.2963	-0.50892		D	SD
mean_CD56_NK_DP	4	0.2963	-0.475707		D	SD
mean_CD16_NK_CD16	4	0.2963	-0.323042		D	SD
mean_PD_L1_M_cDC2	4	0.2963	-0.224898		D	SD
mean_CD33_M_pDC	4	0.2963	-0.138992		D	SD
mean_CD32_B_cMemory	4	0.2963	0.270507		D	SD
mean_PD_L1_T_CD4_EM	4	0.2963	0.375526		D	SD
mean_CD1c_B_cMemory	4	0.2963	0.428847		D	SD
T_CD4_T_CD4_EM	4	0.2963	0.510623		D	SD
mean_CD33_M_cDC2	4	0.2963	0.530305		D	SD
B_EffectorMemory_ND	6	0.296726	-0.250769		D	SD
B_EffectorMemory_IgMD	5	0.297494	-0.225892		D	SD
mean_HLA_DR_T_CD8_EMRA	5	0.297494	0.0945497		D	SD
mean_HLA_DR_T_CD8_EM	5	0.297494	0.331798		D	SD
B_Transitional_IgMD	6	0.298004	0.398966		D	SD
mean_PD_L1_M_cDC1	6	0.302586	0.345779		D	SD
mean_CD27_T_CD8_EMRA	6	0.306173	-0.41653		D	SD
mean_CD33_M_Mono_CD16	3	0.307018	-0.464626		D	SD
mean_CD141_M_Mono_DN	3	0.307018	0.226271		D	SD
mean_CD38_M_Mono_CD14	3	0.307018	0.41864		D	SD
mean_CD56_NK_CD56	3	0.307018	0.467435		D	SD
mean_CD1c_B_cMemory	3	0.307018	0.56667		D	SD
mean_PD_L1_T_CD8_CM	3	0.307018	0.730118		D	SD
mean_CD38_B_EffectorMemory	3	0.307018	0.784691		D	SD
mean_CD38_M_Mono_CD16	3	0.307018	0.817108		D	SD
mean_Ki_67_M_Mono_CD16	3	0.307018	1.09316		D	SD
mean_CCR7_T_CD4_EM	5	0.309842	-0.4396		D	SD
mean_CD27_T_CD8_Naive	5	0.309842	-0.0549486		D	SD
mean_CCR7_B_EffectorMemory	5	0.309842	0.213478		D	SD
mean_CTLA_4_B_Naive	5	0.309842	0.263429		D	SD
B_Transitional_IgM	6	0.309944	-0.391629		D	SD
mean_CD25_B_Plasma	7	0.310173	-0.551856		D	SD
T_CD4_T_CD4_EMRA	7	0.310173	-0.50499		D	SD
mean_CD33_M_Mono_CD16	7	0.310173	-0.490388		D	SD
mean_HLA_DR_T_CD8_EMRA	7	0.310173	0.250474		D	SD
mean_CD25_NK	7	0.310173	0.374046		D	SD
mean_CCR7_B_EffectorMemory	7	0.310173	0.510944		D	SD
mean_PD_L1_M_pDC	7	0.310173	0.533022		D	SD
mean_CCR7_T_CD8_CM	7	0.310173	0.626978		D	SD
B_EffectorMemory_IgA	7	0.310173	0.649565		D	SD
mean_CD11c_NK_CD16	6	0.318067	-0.34761		D	SD
mean_CD25_NK_DN	6	0.318067	-0.217739		D	SD
mean_PD_1_T_CD8_CM	6	0.318067	0.15476		D	SD
mean_PD_1_NK_CD16	6	0.318067	0.234829		D	SD
mean_Ki_67_T_CD8_EMRA	6	0.318067	0.258966		D	SD
M_Monocyte_M_Mono_CD14	6	0.318067	0.324416		D	SD
T_DN_T_DN_other	6	0.318067	0.336054		D	SD
mean_CD25_NK_DN	5	0.322514	-0.196825		D	SD
T_CD8_T_CD8_CM	5	0.322514	0.350049		D	SD
NK_NK_DP	4	0.327821	-0.395805		D	SD
mean_HLA_DR_T_CD8_Naive	4	0.327821	-0.111928		D	SD
mean_CTLA_4_T_GD	4	0.327821	0.360053		D	SD
M_Mono_CD14	6	0.330251	0.397376		D	SD
mean_CD33_M_cDC1	5	0.331405	0.179256		D	SD
T_CD4_CM	5	0.335512	-0.398568		D	SD
B_cMemory_IgG	5	0.335512	-0.250614		D	SD
T_DN_T_GD	7	0.335952	-0.480432		D	SD
mean_CD38_NK_CD16	7	0.335952	-0.471549		D	SD
mean_HLA_DR_B_Naive	7	0.335952	-0.468123		D	SD
B_cMemory_IgM	7	0.335952	-0.365162		D	SD
mean_PD_1_T_CD8_Naive	7	0.335952	-0.31786		D	SD
mean_CD33_M_pDC	7	0.335952	-0.278418		D	SD
mean_HLA_DR_T_CD4_EMRA	7	0.335952	0.0251681		D	SD
mean_HLA_DR_T_CD8_Naive	7	0.335952	0.0398437		D	SD
mean_HLA_DR_T_NKT	7	0.335952	0.107806		D	SD
mean_PD_1_T_CD4_EM	7	0.335952	0.280943		D	SD
mean_CTLA_4_B_Transitional	7	0.335952	0.642632		D	SD
mean_CD64_M_Basophil	6	0.338826	0.335416		D	SD
mean_CD25_B_Transitional	4	0.339492	0.50651		D	SD
T_CD4_T_GD	3	0.341264	-0.697003		D	SD
M_M_Basophil	3	0.3419	-0.173881		D	SD
M_Basophil	3	0.3419	-0.0353945		D	SD
B_Plasma_log_IgG_IgA	3	0.3419	0.662259		D	SD
mean_CD1c_B_Transitional	3	0.3419	0.751417		D	SD
M_M_Monocyte	6	0.342727	0.146606		D	SD
mean_PD_L1_M_Mono_DN	6	0.342727	0.157518		D	SD
mean_CD32_B_cMemory	6	0.342727	0.212014		D	SD
mean_CD45RA_NK	4	0.344345	-0.280853		D	SD
mean_CCR7_B_Plasma	4	0.344345	0.25713		D	SD
mean_PD_L1_T_Treg	4	0.344345	0.26994		D	SD
NK_NK_CD56	4	0.344345	0.299311		D	SD
mean_CD32_B_EffectorMemory	4	0.344345	0.43154		D	SD
mean_CD64_M_Basophil	5	0.344581	0.332885		D	SD
mean_HLA_DR_B_Transitional	5	0.34464	-0.0341454		D	SD
mean_CD141_M_pDC	5	0.348834	-0.363356		D	SD
mean_CD32_B_Plasma	5	0.348834	0.283245		D	SD
B_EffectorMemory_IgD	8	0.35045	-0.543348		D	SD
mean_CD209_M_cDC1	6	0.351575	0.0375445		D	SD
T_CD8_CM	6	0.355494	0.070721		D	SD
mean_CD33_M_Mono_DN	6	0.355494	0.246242		D	SD
mean_CD45RA_M_Mono_CD14	6	0.355494	0.315554		D	SD
NK_NK_CD16	6	0.355494	0.448532		D	SD
mean_CD45RA_M_cDC1	4	0.356315	-0.437856		D	SD
mean_PD_L1_B_Transitional	4	0.356408	0.501996		D	SD
mean_CD209_M_pDC	3	0.357069	-0.651582		D	SD
mean_CD11c_NK_DN	3	0.357069	-0.644764		D	SD
mean_CD25_B_Plasma	3	0.357069	-0.63423		D	SD
mean_CD45RA_M_Monocyte	3	0.357069	-0.608366		D	SD
mean_CD56_NK_DN	3	0.357069	-0.597903		D	SD
mean_CD11c_NK_CD16	3	0.357069	-0.5978		D	SD
mean_CD25_NK_CD56	3	0.357069	-0.59138		D	SD
mean_HLA_DR_B_Plasma	3	0.357069	-0.510768		D	SD
mean_CD45RA_NK_DP	3	0.357069	-0.373708		D	SD
mean_CCR7_T_GD	3	0.357069	-0.186589		D	SD
mean_PD_L1_M_Mono_DP	3	0.357069	0.355343		D	SD
B_EffectorMemory_ND	3	0.357069	0.359454		D	SD
mean_PD_L1_NK_DP	3	0.357069	0.497573		D	SD
B_Plasma_ND	3	0.357069	0.559894		D	SD
mean_CD38_T_GD	3	0.357069	0.5607		D	SD
mean_Ki_67_NK_CD16	3	0.357069	0.568377		D	SD
mean_Ki_67_M_Mono_DN	3	0.357069	0.711603		D	SD
mean_PD_L1_B_Plasma	3	0.357069	0.816659		D	SD
mean_Ki_67_T_Treg	3	0.357069	0.854109		D	SD
mean_PD_1_T_CD8_EM	3	0.357069	0.855107		D	SD
mean_CD23_B_Plasma	4	0.361376	-0.326327		D	SD
mean_CTLA_4_B_Naive	4	0.361376	0.123616		D	SD
mean_HLA_DR_T_CD8_EM	4	0.361376	0.334461		D	SD
mean_Ki_67_M_Monocyte	4	0.361376	0.383476		D	SD
mean_PD_1_NK_CD16	5	0.362479	-0.0151925		D	SD
mean_PD_1_T_CD4_CM	5	0.362479	0.146639		D	SD
B_Naive_IgD	5	0.362479	0.353084		D	SD
mean_CD209_M_cDC1	7	0.363029	-0.39119		D	SD
T_GD	7	0.363029	-0.372145		D	SD
mean_CD27_T_CD4_CM	7	0.363029	-0.340228		D	SD
mean_CD11c_NK_DN	7	0.363029	-0.238328		D	SD
mean_HLA_DR_T_CD4_EM	7	0.363029	-0.0892638		D	SD
mean_CD25_NK_DP	7	0.363029	0.193105		D	SD
mean_CD38_M_Mono_CD16	7	0.363029	0.299748		D	SD
mean_CCR7_T_CD4_EM	7	0.363029	0.330706		D	SD
B_cMemory_IgG	7	0.363029	0.334971		D	SD
T_DN_T_DN_other	7	0.363029	0.394296		D	SD
mean_CCR7_T_CD4_Naive	7	0.363029	0.455611		D	SD
B_Plasma	7	0.363029	0.491476		D	SD
M_Mono_CD14	7	0.363029	0.594585		D	SD
mean_CD23_B_Plasma	8	0.365967	-0.721801		D	SD
mean_CD1c_B_EffectorMemory	8	0.365967	-0.715057		D	SD
mean_CD33_M_Basophil	8	0.365967	-0.686839		D	SD
mean_CD1c_B_cMemory	8	0.365967	-0.668947		D	SD
mean_CD45RA_NK_CD56	8	0.365967	-0.661723		D	SD
mean_HLA_DR_T_CD8_EM	8	0.365967	-0.612086		D	SD
B_Plasma_IgG	8	0.365967	-0.533631		D	SD
M_pDC	8	0.365967	-0.516361		D	SD
mean_CD45RA_B_EffectorMemory	8	0.365967	-0.495685		D	SD
mean_CD27_T_CD4_EM	8	0.365967	-0.470139		D	SD
mean_CD33_M_Monocyte	8	0.365967	-0.428356		D	SD
mean_CD45RA_NK_DN	8	0.365967	-0.413297		D	SD
T_CD8_EM	8	0.365967	-0.357687		D	SD
mean_CD33_M_pDC	8	0.365967	-0.255282		D	SD
mean_HLA_DR_T_CD8_Naive	8	0.365967	-0.0699757		D	SD
mean_CD38_T_CD4_EMRA	8	0.365967	0.131672		D	SD
mean_PD_L1_T_CD8_Naive	8	0.365967	0.19399		D	SD
mean_Ki_67_B_Naive	8	0.365967	0.375761		D	SD
mean_PD_L1_B_cMemory	8	0.365967	0.399442		D	SD
mean_PD_1_T_Treg	8	0.365967	0.445818		D	SD
mean_Ki_67_M_Mono_DP	8	0.365967	0.471448		D	SD
mean_PD_1_T_CD4_EMRA	8	0.365967	0.473184		D	SD
mean_CD32_B_Transitional	8	0.365967	0.479975		D	SD
mean_HLA_DR_M_Basophil	8	0.365967	0.647843		D	SD
mean_CD25_NK_DN	8	0.365967	0.672989		D	SD
mean_CD32_B_Naive	8	0.365967	0.693994		D	SD
mean_CD16_NK_CD56	8	0.365967	0.698381		D	SD
mean_CD141_M_cDC2	8	0.365967	0.710434		D	SD
M_Mono_CD14	8	0.365967	0.712466		D	SD
mean_HLA_DR_M_cDC1	8	0.365967	0.754715		D	SD
mean_CTLA_4_B_Plasma	8	0.365967	0.836989		D	SD
mean_CD56_NK_CD56	8	0.365967	0.84999		D	SD
mean_CD16_NK_CD16	6	0.368549	-0.180893		D	SD
mean_PD_L1_M_cDC1	4	0.373752	0.447095		D	SD
mean_CD1c_B_EffectorMemory	5	0.376445	-0.343109		D	SD
B_cMemory	5	0.376445	-0.121046		D	SD
B_EffectorMemory	5	0.376445	0.195105		D	SD
mean_CD33_M_Monocyte	5	0.376445	0.240082		D	SD
mean_CD11c_NK_DN	4	0.37891	-0.428		D	SD
mean_CD32_B_Naive	4	0.37891	-0.359233		D	SD
NK_CD16	4	0.37891	-0.118361		D	SD
T_DN_other	4	0.37891	0.0281798		D	SD
mean_CCR7_B_Naive	4	0.37891	0.401776		D	SD
mean_CD38_T_CD4_Naive	6	0.381892	0.324922		D	SD
mean_CD1c_B_Naive	5	0.39073	-0.33766		D	SD
M_Monocyte_M_Mono_DN	5	0.39073	-0.246497		D	SD
mean_PD_1_T_CD8_Naive	5	0.39073	-0.0325556		D	SD
mean_CD33_M_cDC1	7	0.391367	-0.520821		D	SD
mean_CD27_T_DN_other	7	0.391367	-0.399963		D	SD
B_Naive_IgMD	7	0.391367	-0.350563		D	SD
B_B_Inexperienced	7	0.391367	-0.290645		D	SD
mean_CD27_T_CD4_EMRA	7	0.391367	-0.274012		D	SD
T_CD8_T_GD	7	0.391367	-0.233519		D	SD
mean_Ki_67_NK	7	0.391367	0.136699		D	SD
mean_CD38_NK_DP	7	0.391367	0.49708		D	SD
mean_CD64_M_cDC1	4	0.391708	0.347466		D	SD
B_Plasma_IgA	3	0.395118	-0.548736		D	SD
M_cDC1	3	0.395118	-0.0696275		D	SD
mean_PD_L1_M_cDC1	3	0.395118	0.602088		D	SD
mean_CD23_B_Naive	6	0.395521	-0.308001		D	SD
mean_Ki_67_NK_CD16	6	0.395521	-0.29072		D	SD
T_CD4_T_CD4_Naive	6	0.395521	-0.268617		D	SD
B_EffectorMemory_IgG	6	0.395521	-0.258588		D	SD
mean_CD45RA_M_cDC2	6	0.395521	-0.0088835		D	SD
mean_CTLA_4_B_Plasma	6	0.395521	0.161236		D	SD
mean_Ki_67_T_CD8_Naive	6	0.395521	0.35353		D	SD
M_M_cDC	4	0.396944	-0.198757		D	SD
mean_PD_1_T_CD8_Naive	4	0.396944	-0.103947		D	SD
mean_CCR7_B_EffectorMemory	4	0.396944	0.167199		D	SD
mean_PD_L1_M_cDC1	5	0.40089	0.281316		D	SD
mean_CD25_NK_CD16	5	0.405332	-0.0421595		D	SD
NK_NK_CD16	5	0.405332	0.360214		D	SD
T_T_CD8	5	0.405332	0.446532		D	SD
B_cMemory_ND	5	0.408289	0.135127		D	SD
mean_CD209_M_Mono_DN	6	0.409433	-0.321647		D	SD
mean_Ki_67_B_EffectorMemory	6	0.409433	-0.277139		D	SD
mean_CD32_B_Naive	3	0.410733	-0.644322		D	SD
mean_CCR7_T_Treg	3	0.410733	-0.634093		D	SD
T_CD4_T_CD4_EMRA	3	0.410733	-0.576273		D	SD
mean_PD_L1_M_Monocyte	3	0.410733	-0.55756		D	SD
mean_CD23_B_EffectorMemory	3	0.410733	-0.554023		D	SD
mean_CCR7_T_CD4_EM	3	0.410733	-0.491033		D	SD
mean_CD16_NK_DN	3	0.410733	-0.459123		D	SD
mean_CTLA_4_B_cMemory	3	0.410733	-0.447016		D	SD
mean_Ki_67_B_Naive	3	0.410733	-0.0706145		D	SD
mean_CD209_M_Mono_CD16	3	0.410733	-0.0609297		D	SD
mean_Ki_67_T_CD4_CM	3	0.410733	0.233864		D	SD
mean_CCR7_B_cMemory	3	0.410733	0.451287		D	SD
mean_CD38_NK_DN	3	0.410733	0.454266		D	SD
mean_PD_L1_T_CD4_EM	3	0.410733	0.507682		D	SD
mean_CD38_T_NKT	3	0.410733	0.561738		D	SD
mean_CD64_M_Mono_DN	3	0.410733	0.589685		D	SD
mean_CD38_NK	3	0.410733	0.627228		D	SD
mean_CD27_T_CD4_EM	3	0.410733	0.641498		D	SD
mean_CCR7_B_Naive	3	0.410733	0.683639		D	SD
B_Transitional_IgMD	8	0.41541	-0.335527		D	SD
M_Mono_DN	4	0.415471	-0.591084		D	SD
mean_CD33_M_Mono_CD16	4	0.415471	-0.279265		D	SD
mean_CD11c_NK_CD56	4	0.415471	0.167906		D	SD
mean_CCR7_T_CD8_Naive	4	0.415471	0.537312		D	SD
mean_PD_L1_B_Transitional	5	0.41577	0.0568187		D	SD
M_Mono_DN	5	0.420247	-0.408576		D	SD
mean_CD11c_NK_DN	5	0.420247	-0.360418		D	SD
mean_CD16_NK_CD16	5	0.420247	-0.153368		D	SD
mean_CD38_T_CD8_Naive	5	0.420247	0.182957		D	SD
mean_CD27_T_CD4_EM	7	0.420968	-0.217158		D	SD
mean_Ki_67_NK_DP	7	0.420968	0.058915		D	SD
NK_NK_CD16	7	0.420968	0.301511		D	SD
mean_PD_L1_M_cDC2	7	0.420968	0.578118		D	SD
mean_CD32_B_EffectorMemory	7	0.420968	0.601588		D	SD
mean_PD_L1_T_CD8_CM	7	0.420968	0.602267		D	SD
mean_HLA_DR_T_CD4_CM	6	0.423625	0.00952056		D	SD
mean_CD64_M_Mono_DP	7	0.429116	0.0145613		D	SD
mean_CD209_M_cDC1	4	0.429156	0.0486712		D	SD
mean_PD_L1_M_Basophil	5	0.430915	-0.265262		D	SD
mean_CD209_M_cDC1	5	0.430971	0.259012		D	SD
mean_Ki_67_M_cDC1	6	0.433925	-0.205279		D	SD
mean_HLA_DR_B_Naive	4	0.434484	-0.313799		D	SD
mean_CD16_NK_CD56	4	0.434484	-0.298075		D	SD
mean_CD25_NK_DP	4	0.434484	-0.0643117		D	SD
mean_CD64_M_pDC	4	0.434484	0.055538		D	SD
mean_Ki_67_T_CD8_Naive	4	0.434484	0.28091		D	SD
mean_PD_1_T_CD4_Naive	4	0.434484	0.296679		D	SD
B_cMemory_IgG	6	0.438094	-0.327219		D	SD
mean_CD38_NK_DP	6	0.438094	0.536481		D	SD
mean_PD_L1_M_Basophil	4	0.438656	-0.228811		D	SD
mean_CCR7_T_CD4_EMRA	8	0.445221	-0.680803		D	SD
mean_CD33_M_cDC1	8	0.445221	-0.612632		D	SD
mean_PD_1_T_NKT	8	0.445221	-0.567211		D	SD
mean_Ki_67_T_CD4_EM	8	0.445221	-0.556575		D	SD
T_CD8_Naive	8	0.445221	-0.48587		D	SD
B_cMemory_IgA	8	0.445221	-0.459591		D	SD
mean_CD33_M_Mono_DP	8	0.445221	-0.303465		D	SD
mean_HLA_DR_T_CD8_CM	8	0.445221	-0.230246		D	SD
mean_CD38_B_Transitional	8	0.445221	-0.217527		D	SD
mean_Ki_67_T_GD	8	0.445221	0.0860704		D	SD
mean_Ki_67_NK	8	0.445221	0.19193		D	SD
mean_HLA_DR_T_CD8_EMRA	8	0.445221	0.221002		D	SD
mean_CCR7_T_GD	8	0.445221	0.309056		D	SD
B_Plasma_IgA	8	0.445221	0.412424		D	SD
mean_CD64_M_Mono_DP	8	0.445221	0.543404		D	SD
mean_CCR7_B_Transitional	8	0.445221	0.569978		D	SD
NK_NK_CD16	8	0.445221	0.608686		D	SD
mean_CD64_M_Monocyte	8	0.445221	0.620935		D	SD
mean_Ki_67_M_Mono_CD16	8	0.445221	0.661987		D	SD
mean_HLA_DR_NK_DN	8	0.445221	0.813873		D	SD
mean_CD45RA_B_Transitional	5	0.44649	0.345259		D	SD
mean_CD32_B_Transitional	4	0.448722	0.407074		D	SD
B_Transitional_IgMD	3	0.449047	0.502078		D	SD
mean_CCR7_T_CD8_EM	5	0.451002	0.124311		D	SD
mean_Ki_67_T_GD	5	0.451002	0.165875		D	SD
mean_CD32_B_cMemory	7	0.451781	-0.363571		D	SD
NK_CD16	7	0.451781	-0.352825		D	SD
mean_CD33_M_Monocyte	7	0.451781	-0.331545		D	SD
mean_CD45RA_M_Mono_DN	7	0.451781	-0.284819		D	SD
mean_CD38_B_EffectorMemory	7	0.451781	0.275845		D	SD
mean_CD209_M_pDC	7	0.451781	0.318857		D	SD
mean_CTLA_4_B_Plasma	7	0.451781	0.350446		D	SD
mean_Ki_67_T_CD4_EMRA	7	0.451781	0.402958		D	SD
mean_CD16_NK_CD56	7	0.451781	0.4186		D	SD
mean_Ki_67_B_Naive	7	0.451781	0.462827		D	SD
mean_Ki_67_T_CD4_Naive	7	0.451781	0.652348		D	SD
mean_CCR7_T_DN_other	7	0.451781	0.674151		D	SD
mean_HLA_DR_T_CD4_EMRA	6	0.452837	-0.022668		D	SD
mean_Ki_67_T_GD	6	0.452837	0.107214		D	SD
mean_CD38_T_CD4_CM	6	0.452837	0.388595		D	SD
mean_HLA_DR_M_cDC1	3	0.453056	0.0307539		D	SD
mean_CCR7_B_Transitional	3	0.453056	0.459101		D	SD
mean_PD_1_NK_DN	4	0.453977	-0.365572		D	SD
mean_CD45RA_M_cDC2	4	0.453977	-0.21405		D	SD
mean_CD38_NK_DN	4	0.453977	-0.209083		D	SD
mean_CD38_T_CD8_Naive	4	0.453977	0.0564127		D	SD
mean_CD64_M_Mono_CD14	4	0.453977	0.295112		D	SD
mean_CD209_M_Mono_DP	4	0.458645	0.156316		D	SD
B_Naive_ND	5	0.466833	-0.251027		D	SD
mean_CD33_M_pDC	5	0.466833	-0.109102		D	SD
mean_CD32_B_cMemory	5	0.466833	0.0742259		D	SD
mean_CD27_T_CD8_CM	5	0.466833	0.348044		D	SD
mean_CD38_NK_CD56	5	0.466833	0.508684		D	SD
mean_HLA_DR_T_CD4_EM	6	0.46785	-0.0950263		D	SD
mean_PD_1_T_CD4_CM	6	0.46785	0.108872		D	SD
mean_PD_L1_M_cDC2	3	0.46904	-0.643546		D	SD
mean_CD209_M_Mono_CD14	3	0.46904	-0.636383		D	SD
mean_CD209_M_Monocyte	3	0.46904	-0.517477		D	SD
mean_CD69_NK_DN	3	0.46904	-0.484012		D	SD
B_EffectorMemory_IgM	3	0.46904	-0.439781		D	SD
T_T_DN	3	0.46904	-0.247744		D	SD
B_cMemory_IgG	3	0.46904	-0.16978		D	SD
T_CD4_CM	3	0.46904	-0.00403088		D	SD
mean_PD_L1_B_Naive	3	0.46904	0.207375		D	SD
mean_PD_L1_T_Treg	3	0.46904	0.229543		D	SD
mean_PD_1_T_GD	3	0.46904	0.245037		D	SD
mean_CD38_M_Mono_DP	3	0.46904	0.247439		D	SD
mean_CTLA_4_T_GD	3	0.46904	0.336063		D	SD
mean_CD27_T_CD8_EM	3	0.46904	0.426918		D	SD
T_CD8_EM	3	0.46904	0.43743		D	SD
mean_PD_L1_M_Mono_CD16	3	0.46904	0.437802		D	SD
mean_PD_L1_NK	3	0.46904	0.458162		D	SD
mean_CD33_M_Monocyte	3	0.46904	0.466438		D	SD
mean_PD_L1_T_NKT	3	0.46904	0.609214		D	SD
B_B_Plasma	3	0.46904	0.706125		D	SD
mean_CD45RA_M_Mono_CD16	4	0.473939	-0.440941		D	SD
mean_CD209_M_Mono_CD14	4	0.473939	-0.377737		D	SD
mean_CD56_NK	4	0.473939	-0.337675		D	SD
T_DN_T_GD	4	0.473939	-0.248058		D	SD
mean_CD27_T_CD4_CM	4	0.473939	-0.225153		D	SD
mean_CCR7_T_CD8_EMRA	4	0.473939	-0.137228		D	SD
M_M_pDC	4	0.473939	0.0419892		D	SD
NK_CD56	4	0.473939	0.0495194		D	SD
mean_CD27_T_DN_other	4	0.473939	0.106993		D	SD
mean_CD38_M_Basophil	5	0.478409	-0.132012		D	SD
mean_CD64_M_Basophil	4	0.478602	0.270641		D	SD
mean_CD64_M_Mono_DP	6	0.478815	-0.0131478		D	SD
NK_CD16	5	0.48296	-0.067524		D	SD
T_CD8_EM	5	0.48296	0.361073		D	SD
mean_PD_1_T_GD	6	0.483128	0.127094		D	SD
mean_PD_L1_M_cDC2	6	0.483128	0.428761		D	SD
mean_CD27_T_CD8_CM	7	0.483794	-0.197489		D	SD
mean_CD38_B_Transitional	7	0.483794	0.27403		D	SD
T_CD8_T_CD8_CM	7	0.483794	0.363417		D	SD
mean_Ki_67_T_Treg	7	0.483794	0.390353		D	SD
mean_CD23_B_cMemory	7	0.483794	0.458853		D	SD
mean_PD_L1_M_Mono_CD16	7	0.483794	0.519873		D	SD
mean_CD38_M_cDC1	4	0.489058	0.428238		D	SD
B_EffectorMemory_IgMD	4	0.494361	-0.238576		D	SD
mean_CCR7_T_CD4_Naive	4	0.494361	0.0215797		D	SD
B_Naive_IgD	4	0.494361	0.152592		D	SD
mean_CD64_M_Mono_CD16	4	0.494361	0.204333		D	SD
mean_CD32_B_Plasma	4	0.494361	0.241829		D	SD
mean_CD38_B_cMemory	4	0.494361	0.257485		D	SD
B_EffectorMemory_IgA	6	0.49451	0.377114		D	SD
mean_CD141_M_cDC1	6	0.494526	0.359979		D	SD
mean_CD11c_NK_DN	6	0.498667	-0.268977		D	SD
T_T_DN	6	0.498667	-0.164461		D	SD
mean_CD23_B_Naive	5	0.499378	-0.252547		D	SD
T_DN_other	5	0.499378	0.0269848		D	SD
mean_CCR7_B_Plasma	5	0.499378	0.198981		D	SD
mean_CCR7_T_GD	5	0.499378	0.330861		D	SD
M_M_Basophil	6	0.510306	-0.347809		D	SD
mean_CD33_M_cDC1	6	0.510354	0.0200567		D	SD
B_Plasma_IgMD	3	0.51149	-0.383723		D	SD
mean_HLA_DR_T_Treg	6	0.514462	-0.309301		D	SD
T_CD4_T_CD4_Naive	4	0.515231	-0.492149		D	SD
mean_CD45RA_M_Mono_CD14	4	0.515231	0.141562		D	SD
mean_Ki_67_B_cMemory	4	0.515231	0.24141		D	SD
mean_PD_L1_M_Basophil	3	0.515508	-0.336984		D	SD
mean_CD25_B_Transitional	3	0.515508	0.256018		D	SD
mean_CD45RA_B_Transitional	3	0.515508	0.440715		D	SD
B_EffectorMemory_IgG	3	0.515508	0.472874		D	SD
mean_CD209_M_Mono_DN	5	0.516081	-0.234539		D	SD
mean_CD27_T_CD4_EMRA	5	0.516081	-0.140534		D	SD
mean_CD11c_NK_CD16	7	0.51694	-0.391288		D	SD
T_CD4_T_CD4_Naive	7	0.51694	-0.16163		D	SD
mean_CD64_M_Mono_CD16	7	0.51694	0.0907583		D	SD
mean_CCR7_T_CD8_EM	7	0.51694	0.209084		D	SD
T_T_CD8	7	0.51694	0.250256		D	SD
mean_CD141_M_Basophil	4	0.520457	0.318791		D	SD
mean_CD45RA_M_Mono_DP	6	0.526302	0.348058		D	SD
mean_HLA_DR_M_Mono_DP	7	0.527019	-0.337134		D	SD
mean_CD45RA_B_cMemory	3	0.530444	-0.629919		D	SD
mean_CD209_M_Mono_DN	3	0.530444	-0.497119		D	SD
mean_PD_L1_M_pDC	3	0.530444	-0.49445		D	SD
mean_CD45RA_B_Plasma	3	0.530444	-0.494152		D	SD
mean_CD45RA_M_Mono_CD16	3	0.530444	-0.43735		D	SD
B_Naive_ND	3	0.530444	-0.422931		D	SD
mean_HLA_DR_M_Mono_CD16	3	0.530444	-0.379264		D	SD
NK_DP	3	0.530444	-0.376731		D	SD
B_cMemory_IgM	3	0.530444	-0.361977		D	SD
M_Mono_DP	3	0.530444	-0.289899		D	SD
mean_Ki_67_T_DN_other	3	0.530444	-0.111871		D	SD
mean_CCR7_T_CD8_CM	3	0.530444	0.0743684		D	SD
T_NKT	3	0.530444	0.0904537		D	SD
T_CD4_EM	3	0.530444	0.133627		D	SD
mean_CCR7_B_EffectorMemory	3	0.530444	0.148269		D	SD
mean_CD33_M_Mono_CD14	3	0.530444	0.240055		D	SD
mean_CD64_M_cDC2	3	0.530444	0.265189		D	SD
mean_CD27_T_CD8_EMRA	3	0.530444	0.287729		D	SD
B_Naive_IgMD	3	0.530444	0.328995		D	SD
mean_Ki_67_M_Monocyte	3	0.530444	0.450043		D	SD
mean_CD209_M_Mono_DP	3	0.530444	0.473659		D	SD
mean_CD141_M_pDC	3	0.530444	0.50245		D	SD
mean_CD38_NK_CD16	3	0.530444	0.562726		D	SD
mean_CD38_NK_DP	3	0.530444	0.569384		D	SD
mean_PD_L1_T_CD4_EMRA	3	0.530444	0.83484		D	SD
mean_CCR7_T_DN_other	3	0.530444	1.06919		D	SD
mean_CD56_NK_DN	6	0.530507	-0.109026		D	SD
T_CD8_T_NKT	6	0.530507	0.293643		D	SD
mean_Ki_67_M_cDC1	4	0.531367	0.020925		D	SD
mean_CD23_B_Transitional	4	0.531446	0.181072		D	SD
mean_CD38_B_Transitional	4	0.531446	0.269497		D	SD
mean_CD11c_NK_DP	5	0.533061	0.0992706		D	SD
mean_CD27_T_CD8_EM	5	0.533061	0.187337		D	SD
mean_CD38_T_CD4_CM	5	0.533061	0.344957		D	SD
mean_CD38_NK_DP	5	0.533061	0.472243		D	SD
mean_Ki_67_T_CD8_Naive	5	0.533061	0.472285		D	SD
mean_PD_1_T_CD8_EMRA	8	0.5338	-0.613085		D	SD
mean_PD_1_T_GD	8	0.5338	-0.529843		D	SD
mean_CD27_T_GD	8	0.5338	-0.523269		D	SD
mean_HLA_DR_B_Naive	8	0.5338	-0.512659		D	SD
mean_HLA_DR_T_NKT	8	0.5338	-0.478574		D	SD
NK_CD56	8	0.5338	-0.413563		D	SD
mean_HLA_DR_M_pDC	8	0.5338	-0.400607		D	SD
T_DN_other	8	0.5338	-0.296412		D	SD
T_CD8_EMRA	8	0.5338	-0.282199		D	SD
mean_PD_1_NK_CD16	8	0.5338	-0.274759		D	SD
mean_PD_L1_T_NKT	8	0.5338	-0.133525		D	SD
mean_CD25_NK	8	0.5338	0.00353246		D	SD
mean_Ki_67_NK_DP	8	0.5338	0.0927332		D	SD
mean_Ki_67_B_cMemory	8	0.5338	0.263963		D	SD
M_cDC1	8	0.5338	0.275606		D	SD
mean_PD_L1_T_CD4_EM	8	0.5338	0.322156		D	SD
mean_CCR7_T_CD4_EM	8	0.5338	0.350464		D	SD
mean_Ki_67_M_Basophil	8	0.5338	0.372965		D	SD
B_EffectorMemory_IgA	8	0.5338	0.374904		D	SD
mean_CCR7_T_CD8_EM	8	0.5338	0.431075		D	SD
T_CD4_T_CD4_CM	8	0.5338	0.449033		D	SD
mean_Ki_67_NK_DN	8	0.5338	0.462012		D	SD
T_CD4_T_CD4_EM	8	0.5338	0.475792		D	SD
mean_CD38_NK_CD56	8	0.5338	0.516175		D	SD
mean_CD45RA_M_Mono_DP	8	0.5338	0.561185		D	SD
mean_PD_L1_T_DN_other	8	0.5338	0.647504		D	SD
mean_CTLA_4_T_Treg	8	0.5338	0.754441		D	SD
mean_CD209_M_Monocyte	4	0.536536	-0.326385		D	SD
mean_CD45RA_M_Monocyte	4	0.536536	-0.318232		D	SD
T_CD4_EM	4	0.536536	-0.298502		D	SD
mean_HLA_DR_B_cMemory	4	0.536536	-0.250862		D	SD
mean_CD45RA_NK_DP	4	0.536536	-0.117788		D	SD
mean_HLA_DR_T_DN_other	4	0.536536	0.0650958		D	SD
mean_HLA_DR_NK_CD16	4	0.536536	0.132398		D	SD
M_cDC2	4	0.536536	0.313726		D	SD
mean_CCR7_T_DN_other	4	0.536536	0.336705		D	SD
mean_CD64_M_Mono_DP	4	0.542305	-0.0427228		D	SD
B_cMemory_IgM	5	0.545994	0.23782		D	SD
T_CD4_T_CD4_EM	6	0.546797	0.199341		D	SD
mean_CTLA_4_B_EffectorMemory	6	0.546797	0.324899		D	SD
mean_Ki_67_NK_CD16	5	0.550313	-0.391662		D	SD
mean_HLA_DR_T_Treg	7	0.551193	-0.355275		D	SD
mean_CD27_T_GD	7	0.551193	-0.304421		D	SD
mean_HLA_DR_B_cMemory	7	0.551193	0.0760016		D	SD
T_CD4_T_CD4_CM	7	0.551193	0.278534		D	SD
T_CD4_T_CD4_CM	4	0.558263	-0.226927		D	SD
mean_CCR7_T_CD4_CM	4	0.558263	0.0825249		D	SD
mean_CCR7_T_CD8_EM	4	0.558263	0.106818		D	SD
mean_CD56_NK_CD56	6	0.563325	-0.334801		D	SD
mean_CD33_M_Mono_CD14	6	0.563325	-0.0422897		D	SD
mean_CD64_M_Mono_CD16	6	0.563325	0.0740199		D	SD
mean_CCR7_T_CD8_EM	6	0.563325	0.0847253		D	SD
T_CD8_T_CD8_EM	6	0.563325	0.171684		D	SD
mean_CD38_B_Transitional	6	0.563325	0.233009		D	SD
mean_CCR7_B_EffectorMemory	6	0.563325	0.276695		D	SD
mean_CD38_B_Transitional	5	0.563586	0.355709		D	SD
B_EffectorMemory_IgM	6	0.567767	0.556045		D	SD
mean_CD16_NK_DN	5	0.567829	-0.137731		D	SD
mean_CD45RA_M_Mono_DN	5	0.567829	-0.0276497		D	SD
mean_CD45RA_M_cDC1	6	0.576214	-0.257419		D	SD
mean_CD16_NK_DN	6	0.580086	-0.192055		D	SD
M_Mono_DN	6	0.580086	-0.0447301		D	SD
T_T_CD8	6	0.580086	0.278704		D	SD
B_Naive_IgD	6	0.580086	0.492371		D	SD
mean_CD45RA_B_Naive	4	0.580398	-0.330829		D	SD
NK_NK_CD16	4	0.580398	-0.0265321		D	SD
mean_CD141_M_pDC	4	0.580398	0.212588		D	SD
mean_CD23_B_Transitional	3	0.582154	0.0920531		D	SD
NK_CD56	5	0.5856	-0.0358043		D	SD
mean_PD_1_T_DN_other	7	0.586471	-0.490432		D	SD
B_Naive	7	0.586471	-0.438258		D	SD
mean_HLA_DR_B_Transitional	7	0.586471	-0.387099		D	SD
M_M_Basophil	7	0.586471	-0.307022		D	SD
B_cMemory_IgA	7	0.586471	0.0566526		D	SD
mean_CD38_NK_DN	7	0.586471	0.308169		D	SD
M_Basophil	4	0.586598	-0.413587		D	SD
mean_CD141_M_Basophil	6	0.593243	0.0954694		D	SD
mean_HLA_DR_T_CD4_CM	3	0.596491	-0.492627		D	SD
mean_CD45RA_NK_CD16	3	0.596491	-0.46186		D	SD
M_Monocyte_M_Mono_DP	3	0.596491	-0.332785		D	SD
mean_CD16_NK	3	0.596491	-0.300657		D	SD
mean_CD69_NK_CD56	3	0.596491	-0.217779		D	SD
mean_HLA_DR_NK_CD16	3	0.596491	0.064763		D	SD
mean_HLA_DR_NK	3	0.596491	0.139835		D	SD
mean_PD_L1_T_CD4_Naive	3	0.596491	0.203183		D	SD
T_CD8_T_NKT	3	0.596491	0.266516		D	SD
mean_CD64_M_Mono_CD14	3	0.596491	0.295956		D	SD
mean_HLA_DR_T_CD8_EM	3	0.596491	0.306669		D	SD
mean_CTLA_4_T_CD4_EMRA	3	0.596491	0.312275		D	SD
mean_PD_L1_NK_DN	3	0.596491	0.317262		D	SD
mean_CD38_T_CD8_EMRA	3	0.596491	0.429487		D	SD
mean_CD33_M_Mono_DN	3	0.596491	0.467292		D	SD
mean_CCR7_T_CD4_Naive	3	0.596491	0.486098		D	SD
T_CD8_T_CD8_CM	3	0.596491	0.518401		D	SD
M_M_cDC	3	0.596491	0.578991		D	SD
mean_CD11c_NK_DP	6	0.59707	0.0885978		D	SD
mean_Ki_67_M_Mono_DP	5	0.599524	-0.224951		D	SD
T_DN_T_DN_other	4	0.602923	0.177565		D	SD
T_T_CD8	4	0.602923	0.296866		D	SD
NK_NK_DN	4	0.602923	0.382569		D	SD
T_T_CD4	5	0.60362	-0.266391		D	SD
mean_CD38_T_CD4_Naive	5	0.60362	0.227876		D	SD
mean_CD56_NK_CD16	6	0.614273	-0.130885		D	SD
mean_CD25_B_Transitional	5	0.617942	0.420591		D	SD
mean_CD11c_NK_CD56	5	0.621879	0.0625824		D	SD
mean_CD209_M_Basophil	7	0.622736	-0.418266		D	SD
mean_CD1c_B_Transitional	7	0.622736	-0.286831		D	SD
mean_CD56_NK_CD16	7	0.622736	-0.198737		D	SD
mean_CD56_NK_DN	7	0.622736	-0.0592621		D	SD
mean_PD_1_T_CD8_EM	7	0.622736	-0.0511995		D	SD
mean_CD11c_NK_DP	7	0.622736	0.12143		D	SD
B_Plasma_ND	7	0.622736	0.208458		D	SD
mean_CD32_B_Naive	7	0.622736	0.21413		D	SD
M_Monocyte_M_Mono_CD14	7	0.622736	0.23699		D	SD
mean_CD209_M_Mono_CD14	7	0.622736	0.290615		D	SD
M_pDC	7	0.622736	0.294184		D	SD
mean_CD38_NK	7	0.622736	0.379104		D	SD
T_CD4_T_NKT	7	0.622736	0.391005		D	SD
mean_CD141_M_cDC2	7	0.622736	0.587092		D	SD
mean_CD25_NK_CD56	4	0.625823	-0.283898		D	SD
B_Memory_B_EffectorMemory	4	0.625823	-0.217118		D	SD
mean_PD_L1_M_Monocyte	4	0.625823	-0.142808		D	SD
T_CD4_T_NKT	4	0.625823	0.0455001		D	SD
T_CD8_T_CD8_CM	4	0.625823	0.090078		D	SD
mean_CD27_T_CD8_EMRA	4	0.625823	0.104553		D	SD
mean_CD1c_B_EffectorMemory	4	0.625823	0.208369		D	SD
mean_CD56_NK_CD56	4	0.625823	0.221219		D	SD
mean_CD38_NK_CD56	4	0.625823	0.29672		D	SD
mean_PD_L1_M_Basophil	6	0.628063	-0.208246		D	SD
mean_CD209_M_Monocyte	8	0.628205	-0.771908		D	SD
mean_CD209_M_Mono_CD14	8	0.628205	-0.717306		D	SD
mean_CD141_M_pDC	8	0.628205	-0.660056		D	SD
mean_CD38_T_CD4_CM	8	0.628205	-0.456526		D	SD
mean_CD33_M_Mono_CD16	8	0.628205	-0.435099		D	SD
T_NKT	8	0.628205	-0.417963		D	SD
mean_CD11c_NK_CD16	8	0.628205	-0.383898		D	SD
mean_CD33_M_Mono_DN	8	0.628205	-0.369412		D	SD
mean_Ki_67_T_DN_other	8	0.628205	-0.288622		D	SD
mean_CD38_NK_CD16	8	0.628205	-0.27769		D	SD
mean_CD23_B_Naive	8	0.628205	-0.221564		D	SD
mean_PD_L1_B_EffectorMemory	8	0.628205	-0.212054		D	SD
mean_PD_L1_M_cDC1	8	0.628205	-0.188343		D	SD
mean_CD11c_NK_DN	8	0.628205	-0.184647		D	SD
B_Naive_IgM	8	0.628205	-0.0208658		D	SD
mean_PD_1_T_CD4_Naive	8	0.628205	0.121577		D	SD
mean_CD38_T_CD8_EM	8	0.628205	0.123871		D	SD
mean_PD_L1_B_Plasma	8	0.628205	0.184238		D	SD
mean_CD141_M_Mono_DP	8	0.628205	0.294373		D	SD
mean_Ki_67_M_cDC2	8	0.628205	0.309851		D	SD
M_Monocyte_M_Mono_CD16	8	0.628205	0.451306		D	SD
mean_CD38_M_Mono_DP	8	0.628205	0.641925		D	SD
T_T_CD4	6	0.631686	-0.204306		D	SD
mean_CD27_T_CD4_EMRA	6	0.631686	-0.0898008		D	SD
T_CD8_Naive	6	0.631686	0.00927751		D	SD
mean_CCR7_T_DN_other	6	0.631686	0.280304		D	SD
mean_Ki_67_M_Mono_DP	7	0.635198	0.285864		D	SD
mean_CD38_M_Mono_DP	5	0.636516	-0.114759		D	SD
mean_CD27_T_CD4_EM	5	0.640367	-0.161345		D	SD
B_cMemory_IgMD	5	0.640367	0.0276167		D	SD
mean_CD33_M_cDC2	5	0.640367	0.185281		D	SD
mean_Ki_67_T_GD	4	0.649079	0.0980714		D	SD
T_CD8_EM	4	0.649079	0.301564		D	SD
mean_CD1c_B_Plasma	6	0.6493	-0.349945		D	SD
M_Monocyte_M_Mono_DN	6	0.6493	-0.158171		D	SD
mean_CD27_T_CD4_EM	6	0.6493	-0.124296		D	SD
NK_CD16	6	0.6493	0.0228613		D	SD
mean_CD27_T_CD8_CM	6	0.6493	0.208002		D	SD
B_Plasma_IgMD	4	0.650814	-0.351138		D	SD
B_Inexperienced_B_Naive	3	0.652568	0.0419934		D	SD
mean_CD64_M_Basophil	3	0.652568	0.206234		D	SD
mean_CD209_M_Mono_DP	5	0.655365	-0.266198		D	SD
mean_CD33_M_Basophil	5	0.655365	0.0235598		D	SD
B_EffectorMemory_IgA	5	0.655404	0.313327		D	SD
M_M_Basophil	4	0.656388	-0.372514		D	SD
mean_PD_1_NK	5	0.659076	-0.193172		D	SD
mean_CD27_T_GD	5	0.659076	-0.107067		D	SD
mean_CD33_M_cDC2	7	0.659889	-0.309498		D	SD
mean_CD27_T_CD8_Naive	7	0.659889	-0.293339		D	SD
mean_CD209_M_Mono_DN	7	0.659889	-0.207698		D	SD
mean_PD_1_NK_DP	7	0.659889	-0.205279		D	SD
mean_CCR7_T_CD4_EMRA	7	0.659889	-0.155384		D	SD
M_cDC1	7	0.659889	-0.00281427		D	SD
mean_CD38_T_CD8_Naive	7	0.659889	0.193226		D	SD
mean_CD209_M_Monocyte	7	0.659889	0.193338		D	SD
mean_Ki_67_T_CD8_Naive	7	0.659889	0.425964		D	SD
T_CD8_T_CD8_Naive	7	0.659889	0.54025		D	SD
B_Transitional_IgM	8	0.662683	0.333281		D	SD
M_Basophil	6	0.663731	-0.344583		D	SD
mean_CD45RA_M_Mono_CD14	3	0.664603	-0.417319		D	SD
mean_CTLA_4_T_CD8_Naive	3	0.664603	-0.413499		D	SD
mean_PD_1_T_CD4_CM	3	0.664603	-0.392489		D	SD
mean_HLA_DR_T_DN_other	3	0.664603	-0.363522		D	SD
T_GD	3	0.664603	-0.345496		D	SD
mean_HLA_DR_T_CD8_EMRA	3	0.664603	-0.329434		D	SD
T_CD4_T_NKT	3	0.664603	-0.326524		D	SD
mean_CD38_T_CD8_Naive	3	0.664603	-0.31046		D	SD
NK_NK_DP	3	0.664603	-0.30142		D	SD
T_DN_T_GD	3	0.664603	-0.225276		D	SD
B_EffectorMemory	3	0.664603	-0.171904		D	SD
B_Plasma_IgM	3	0.664603	-0.130667		D	SD
T_CD4_Naive	3	0.664603	-0.0640115		D	SD
mean_CTLA_4_T_DN_other	3	0.664603	0.0329132		D	SD
mean_PD_1_T_NKT	3	0.664603	0.0537828		D	SD
T_CD4_T_CD4_EM	3	0.664603	0.156171		D	SD
mean_HLA_DR_NK_CD56	3	0.664603	0.185773		D	SD
mean_PD_L1_NK_CD56	3	0.664603	0.189217		D	SD
mean_CD38_T_CD4_EMRA	3	0.664603	0.228152		D	SD
T_T_CD4	3	0.664603	0.240542		D	SD
mean_CD69_NK_DP	3	0.664603	0.248868		D	SD
mean_CD56_NK	3	0.664603	0.257435		D	SD
mean_CD38_T_CD4_Naive	3	0.664603	0.289012		D	SD
M_cDC2	3	0.664603	1.18505		D	SD
B_Transitional	6	0.667109	-0.381285		D	SD
B_cMemory_IgA	6	0.667109	-0.306509		D	SD
mean_CCR7_T_CD4_EM	6	0.667109	-0.201565		D	SD
mean_CCR7_T_CD4_EMRA	6	0.667109	0.120962		D	SD
B_cMemory_IgD	8	0.667806	-0.628803		D	SD
B_cMemory_IgD	5	0.672415	-0.230616		D	SD
mean_PD_1_T_CD4_CM	4	0.672673	0.0295417		D	SD
mean_Ki_67_NK	4	0.672673	0.0799354		D	SD
mean_CD27_T_CD4_EM	4	0.672673	0.109647		D	SD
mean_Ki_67_M_Mono_CD14	4	0.672673	0.187426		D	SD
B_Transitional_IgMD	7	0.672702	-0.221591		D	SD
B_Transitional_IgM	7	0.672702	0.242464		D	SD
mean_HLA_DR_B_EffectorMemory	5	0.677996	-0.216236		D	SD
mean_CD33_M_Basophil	6	0.681862	0.0402454		D	SD
B_Naive_IgM	6	0.685103	-0.330533		D	SD
mean_CD38_NK_CD16	6	0.685103	-0.276856		D	SD
T_CD4_T_CD4_CM	6	0.685103	-0.143835		D	SD
mean_CD209_M_Mono_CD14	6	0.685103	0.227691		D	SD
B_EffectorMemory_IgG	4	0.692664	0.109945		D	SD
mean_CD209_M_Basophil	5	0.693719	-0.284166		D	SD
mean_CD141_M_Basophil	5	0.693719	0.29444		D	SD
T_T_CD4	4	0.696584	-0.233376		D	SD
mean_CD209_M_Mono_CD16	4	0.696584	0.0318215		D	SD
mean_CD38_T_CD4_CM	4	0.696584	0.252873		D	SD
M_M_Monocyte	5	0.697116	-0.1051		D	SD
mean_PD_1_NK_DN	7	0.697882	-0.489134		D	SD
mean_CD56_NK_DP	7	0.697882	-0.337782		D	SD
mean_Ki_67_NK_CD16	7	0.697882	-0.299036		D	SD
mean_CD23_B_Naive	7	0.697882	-0.178362		D	SD
mean_PD_1_NK_CD56	7	0.697882	-0.167873		D	SD
mean_PD_L1_M_Basophil	7	0.697882	-0.108918		D	SD
T_T_CD4	7	0.697882	-0.0886212		D	SD
mean_PD_1_NK_CD16	7	0.697882	-0.00813899		D	SD
mean_PD_1_T_CD4_CM	7	0.697882	0.0547052		D	SD
mean_Ki_67_NK_DN	7	0.697882	0.152846		D	SD
mean_CCR7_T_CD8_EMRA	7	0.697882	0.167571		D	SD
T_DN_T_NKT	7	0.697882	0.187154		D	SD
mean_Ki_67_T_CD4_EM	7	0.697882	0.223588		D	SD
mean_PD_1_T_CD4_Naive	7	0.697882	0.339395		D	SD
M_Mono_DN	7	0.697882	0.351941		D	SD
mean_CD209_M_Mono_DP	6	0.700114	-0.253645		D	SD
mean_PD_1_NK_DP	6	0.703273	-0.144733		D	SD
T_DN_other	6	0.703273	-0.0427984		D	SD
mean_HLA_DR_T_CD8_EM	6	0.703273	0.131977		D	SD
mean_HLA_DR_M_Mono_DP	4	0.704856	-0.249443		D	SD
mean_HLA_DR_T_CD4_EM	5	0.716425	-0.209192		D	SD
mean_PD_1_NK_DP	5	0.716425	-0.160439		D	SD
mean_HLA_DR_T_CD4_EMRA	5	0.716425	-0.151135		D	SD
B_Memory_B_EffectorMemory	5	0.716425	0.116798		D	SD
B_EffectorMemory_IgM	4	0.717124	0.455732		D	SD
B_cMemory_IgA	4	0.720792	-0.1975		D	SD
mean_CCR7_T_CD8_CM	4	0.720792	-0.0259144		D	SD
mean_CD25_NK	4	0.720792	-0.0249858		D	SD
mean_PD_1_T_DN_other	4	0.720792	0.0124843		D	SD
mean_CD27_T_CD8_Naive	4	0.720792	0.124326		D	SD
mean_PD_L1_M_pDC	4	0.720792	0.218789		D	SD
mean_CD38_T_CD4_Naive	4	0.720792	0.26333		D	SD
mean_CCR7_T_CD8_EMRA	6	0.72161	-0.183522		D	SD
mean_CD23_B_Transitional	6	0.72161	-0.0974499		D	SD
mean_PD_1_T_CD8_Naive	6	0.72161	-0.055698		D	SD
mean_CD33_M_pDC	6	0.72161	-0.051019		D	SD
mean_CD38_M_cDC1	3	0.726223	0.304531		D	SD
mean_CD38_B_Transitional	3	0.726223	0.464426		D	SD
mean_Ki_67_T_NKT	8	0.730769	-0.610394		D	SD
mean_CD1c_B_Plasma	8	0.730769	-0.472756		D	SD
mean_CD209_M_cDC1	8	0.730769	-0.434848		D	SD
mean_Ki_67_M_cDC1	8	0.730769	-0.423668		D	SD
mean_PD_1_NK	8	0.730769	-0.389117		D	SD
mean_PD_1_NK_DP	8	0.730769	-0.382867		D	SD
M_Monocyte_M_Mono_DN	8	0.730769	-0.362858		D	SD
mean_CD27_T_CD8_Naive	8	0.730769	-0.360711		D	SD
T_CD4_EM	8	0.730769	-0.332301		D	SD
mean_CD27_T_CD8_CM	8	0.730769	-0.310656		D	SD
B_Naive_IgMD	8	0.730769	-0.299375		D	SD
NK_DP	8	0.730769	-0.26329		D	SD
B_EffectorMemory_IgM	8	0.730769	-0.256759		D	SD
T_CD8_T_CD8_EMRA	8	0.730769	-0.198514		D	SD
mean_CD45RA_M_cDC1	8	0.730769	-0.185898		D	SD
T_T_CD8	8	0.730769	-0.179362		D	SD
B_B_Inexperienced	8	0.730769	-0.148721		D	SD
mean_CD56_NK	8	0.730769	-0.133257		D	SD
mean_PD_L1_T_CD8_CM	8	0.730769	-0.123773		D	SD
mean_CD16_NK_DN	8	0.730769	-0.105196		D	SD
mean_CD38_B_cMemory	8	0.730769	-0.0351862		D	SD
mean_CD38_NK_DP	8	0.730769	0.004169		D	SD
mean_PD_1_T_CD8_EM	8	0.730769	0.00926049		D	SD
mean_Ki_67_T_CD8_CM	8	0.730769	0.0148096		D	SD
mean_CD38_NK	8	0.730769	0.0214963		D	SD
B_B_Memory	8	0.730769	0.0533683		D	SD
B_B_Plasma	8	0.730769	0.0836471		D	SD
mean_Ki_67_T_CD8_Naive	8	0.730769	0.141154		D	SD
mean_CD16_NK_CD16	8	0.730769	0.153445		D	SD
mean_PD_L1_M_Mono_CD16	8	0.730769	0.154553		D	SD
mean_Ki_67_NK_CD16	8	0.730769	0.196486		D	SD
mean_CD45RA_M_Mono_CD16	8	0.730769	0.207585		D	SD
mean_CD38_T_Treg	8	0.730769	0.291088		D	SD
mean_CD64_M_Basophil	8	0.730769	0.357713		D	SD
mean_CD141_M_Mono_DN	8	0.730769	0.382359		D	SD
mean_Ki_67_NK_CD56	8	0.730769	0.400691		D	SD
mean_HLA_DR_T_DN_other	8	0.730769	0.414545		D	SD
mean_Ki_67_M_pDC	8	0.730769	0.443816		D	SD
B_Naive_ND	8	0.730769	0.443963		D	SD
mean_PD_L1_M_Basophil	8	0.730769	0.539838		D	SD
mean_CD45RA_M_Mono_DP	5	0.732874	0.175294		D	SD
B_EffectorMemory_IgM	5	0.732895	0.704733		D	SD
mean_Ki_67_B_EffectorMemory	5	0.735913	0.144748		D	SD
mean_PD_L1_M_Mono_CD14	3	0.736326	-0.448647		D	SD
mean_HLA_DR_T_CD4_EM	3	0.736326	-0.398478		D	SD
mean_Ki_67_T_CD8_Naive	3	0.736326	-0.304597		D	SD
mean_CTLA_4_T_CD4_Naive	3	0.736326	-0.283925		D	SD
T_CD4_T_CD4_Naive	3	0.736326	-0.223317		D	SD
T_CD4_EMRA	3	0.736326	-0.187625		D	SD
mean_CD16_NK_DP	3	0.736326	-0.165533		D	SD
mean_CD16_NK_CD16	3	0.736326	-0.164175		D	SD
mean_CD38_T_DN_other	3	0.736326	-0.160204		D	SD
B_cMemory_IgA	3	0.736326	-0.135044		D	SD
mean_HLA_DR_B_EffectorMemory	3	0.736326	-0.0957576		D	SD
mean_Ki_67_T_CD4_Naive	3	0.736326	0.053301		D	SD
mean_HLA_DR_T_CD8_CM	3	0.736326	0.0561604		D	SD
mean_CD11c_NK_DP	3	0.736326	0.0999816		D	SD
mean_CD27_T_NKT	3	0.736326	0.110908		D	SD
mean_CTLA_4_B_Plasma	3	0.736326	0.112003		D	SD
mean_CD64_M_pDC	3	0.736326	0.115466		D	SD
mean_CD38_B_cMemory	3	0.736326	0.183012		D	SD
mean_PD_L1_T_CD8_Naive	3	0.736326	0.237176		D	SD
T_CD8_CM	3	0.736326	0.268699		D	SD
B_Plasma_IgG	3	0.736326	0.317427		D	SD
mean_CD27_T_GD	3	0.736326	0.319228		D	SD
mean_CD27_T_CD8_Naive	3	0.736326	0.483043		D	SD
mean_CD1c_B_Plasma	7	0.736605	-0.308481		D	SD
B_EffectorMemory_IgG	7	0.736605	-0.238268		D	SD
mean_PD_1_NK	7	0.736605	-0.223227		D	SD
mean_CD11c_NK	7	0.736605	-0.0114847		D	SD
mean_Ki_67_T_CD8_CM	7	0.736605	0.0559817		D	SD
mean_CCR7_B_Plasma	7	0.736605	0.176101		D	SD
mean_CD64_M_pDC	7	0.736605	0.272659		D	SD
NK_DN	7	0.736605	0.314684		D	SD
mean_CD38_M_Mono_DP	6	0.737272	0.0451835		D	SD
mean_PD_1_NK	6	0.740105	-0.157854		D	SD
B_cMemory_IgMD	6	0.740105	-0.0440147		D	SD
NK_CD56	6	0.740105	-0.0127464		D	SD
B_Plasma_ND	6	0.740105	0.0535903		D	SD
mean_HLA_DR_B_Transitional	4	0.741877	0.0918353		D	SD
B_EffectorMemory_ND	5	0.742807	-0.129396		D	SD
mean_CD1c_B_Naive	4	0.745275	-0.108043		D	SD
B_cMemory_ND	4	0.745275	-0.068326		D	SD
mean_CD45RA_M_Mono_DN	4	0.745275	-0.0544284		D	SD
mean_CD38_NK_CD16	4	0.745275	-0.0127604		D	SD
T_CD8_T_NKT	4	0.745275	0.117517		D	SD
mean_CD33_M_Basophil	4	0.754219	-0.0442546		D	SD
B_EffectorMemory_ND	4	0.754357	-0.135906		D	SD
mean_PD_1_NK_DN	5	0.755568	-0.248764		D	SD
mean_CD38_NK_CD16	5	0.755568	-0.23502		D	SD
mean_HLA_DR_T_CD4_CM	5	0.755568	-0.125122		D	SD
mean_PD_1_T_DN_other	5	0.755568	-0.0550145		D	SD
mean_CD209_M_Mono_CD14	5	0.755568	0.207701		D	SD
T_CD8_CM	5	0.755568	0.329279		D	SD
mean_Ki_67_M_pDC	5	0.755568	0.343687		D	SD
mean_PD_1_NK_DN	6	0.758748	-0.347687		D	SD
mean_CD11c_NK	6	0.758748	-0.0472797		D	SD
mean_Ki_67_NK	6	0.758748	-0.0212633		D	SD
mean_CCR7_T_CD4_Naive	6	0.758748	0.0140519		D	SD
mean_CD27_T_NKT	6	0.758748	0.110248		D	SD
mean_CD38_NK_DN	6	0.758748	0.207671		D	SD
mean_PD_1_NK_CD56	4	0.77001	-0.206561		D	SD
mean_Ki_67_NK_DN	4	0.77001	-0.0955833		D	SD
mean_CCR7_T_Treg	4	0.77001	-0.070798		D	SD
mean_CD38_NK	4	0.77001	0.135148		D	SD
mean_CD38_M_pDC	4	0.77001	0.168831		D	SD
B_EffectorMemory_IgG	5	0.772755	-0.101577		D	SD
mean_CD32_B_Naive	5	0.775379	-0.132337		D	SD
T_CD8_Naive	5	0.775379	0.208127		D	SD
NK_CD56	7	0.775995	-0.282693		D	SD
mean_CD56_NK_CD56	7	0.775995	-0.204994		D	SD
mean_Ki_67_M_cDC1	7	0.775995	-0.0138123		D	SD
mean_HLA_DR_M_cDC1	7	0.775995	0.237654		D	SD
mean_CD38_T_CD8_CM	7	0.775995	0.263009		D	SD
T_CD8_Naive	7	0.775995	0.310078		D	SD
B_Naive	6	0.77753	-0.122438		D	SD
mean_CD32_B_Naive	6	0.77753	0.0909816		D	SD
M_Basophil	5	0.792903	-0.306759		D	SD
mean_CD141_M_cDC1	5	0.792928	0.320966		D	SD
mean_CD38_B_Naive	4	0.794975	-0.0579416		D	SD
mean_HLA_DR_T_CD8_EMRA	4	0.794975	-0.0409821		D	SD
M_Mono_CD14	4	0.794975	0.012018		D	SD
mean_HLA_DR_T_GD	4	0.794975	0.0506897		D	SD
mean_CD11c_NK_DP	4	0.794975	0.057115		D	SD
T_CD4_T_CD4_CM	5	0.795334	-0.109121		D	SD
B_cMemory_IgA	5	0.795334	-0.0996031		D	SD
T_CD8_T_CD8_Naive	6	0.796439	0.228207		D	SD
M_cDC_M_cDC2	3	0.802502	0.210214		D	SD
B_cMemory_IgD	4	0.802838	-0.257922		D	SD
M_Monocyte_M_Mono_DP	4	0.804888	-0.124974		D	SD
mean_CD33_M_pDC	3	0.809598	-0.496539		D	SD
mean_HLA_DR_T_CD4_Naive	3	0.809598	-0.465533		D	SD
B_B_Inexperienced	3	0.809598	-0.403038		D	SD
NK_DN	3	0.809598	-0.329602		D	SD
mean_PD_1_T_CD4_EMRA	3	0.809598	-0.194231		D	SD
mean_HLA_DR_T_NKT	3	0.809598	-0.186733		D	SD
mean_CD1c_B_Plasma	3	0.809598	-0.155563		D	SD
mean_CD141_M_cDC2	3	0.809598	0.0886947		D	SD
mean_Ki_67_M_Mono_CD14	3	0.809598	0.120128		D	SD
mean_CD11c_NK	3	0.809598	0.132786		D	SD
mean_CTLA_4_B_EffectorMemory	3	0.809598	0.139347		D	SD
mean_CCR7_T_CD4_EMRA	3	0.809598	0.153464		D	SD
mean_HLA_DR_M_Mono_DP	3	0.809598	0.162457		D	SD
mean_CD38_T_CD4_CM	3	0.809598	0.192041		D	SD
mean_CD27_T_CD4_Naive	3	0.809598	0.212669		D	SD
mean_CD1c_B_Naive	3	0.809598	0.222911		D	SD
mean_Ki_67_B_cMemory	3	0.809598	0.245489		D	SD
mean_CTLA_4_T_CD8_EMRA	3	0.809598	0.296742		D	SD
mean_PD_1_T_CD8_CM	3	0.809598	0.361508		D	SD
B_EffectorMemory_ND	7	0.812398	0.209412		D	SD
M_M_Basophil	5	0.813209	-0.255382		D	SD
mean_CD209_M_Mono_CD16	5	0.81542	-0.119503		D	SD
mean_CD64_M_Mono_CD16	5	0.81542	-0.0156746		D	SD
mean_PD_L1_M_cDC2	5	0.81542	0.309169		D	SD
M_Basophil	7	0.815935	-0.254209		D	SD
M_Monocyte_M_Mono_DN	7	0.815935	-0.197054		D	SD
mean_HLA_DR_T_CD8_EM	7	0.815935	-0.145902		D	SD
mean_CD11c_NK_CD56	7	0.815935	0.0150359		D	SD
B_Plasma_log_IgG_IgA	7	0.815935	0.0152708		D	SD
mean_Ki_67_T_NKT	7	0.815935	0.0493141		D	SD
mean_CD16_NK_CD16	7	0.815935	0.220195		D	SD
mean_Ki_67_T_CD4_CM	7	0.815935	0.394558		D	SD
mean_CTLA_4_B_EffectorMemory	7	0.815935	0.442431		D	SD
mean_CD141_M_Mono_CD16	4	0.820146	-0.203935		D	SD
mean_Ki_67_NK_CD16	4	0.820146	-0.00317229		D	SD
mean_CD38_M_Mono_DP	4	0.830477	-0.13824		D	SD
mean_CD33_M_Mono_DP	4	0.830477	0.00156228		D	SD
mean_CD38_M_Basophil	6	0.832753	-0.165839		D	SD
mean_Ki_67_NK_DP	6	0.8346	-0.113445		D	SD
mean_CD1c_B_cMemory	6	0.8346	-0.0958399		D	SD
mean_CD25_NK_CD56	6	0.8346	-0.0274417		D	SD
mean_HLA_DR_B_cMemory	6	0.8346	0.0450234		D	SD
mean_CD33_M_cDC2	6	0.8346	0.0920877		D	SD
mean_CD209_M_Monocyte	6	0.8346	0.122595		D	SD
mean_PD_L1_M_Mono_DN	5	0.835625	-0.0320724		D	SD
mean_CD16_NK_CD56	5	0.835625	0.022424		D	SD
mean_CD25_NK_CD56	5	0.835625	0.032919		D	SD
mean_CD38_NK_DN	5	0.835625	0.148625		D	SD
T_CD8_CM	8	0.835664	-0.595929		D	SD
mean_CD141_M_Basophil	8	0.835664	-0.562065		D	SD
B_cMemory_IgMD	8	0.835664	-0.353279		D	SD
mean_PD_L1_M_pDC	8	0.835664	-0.353245		D	SD
mean_CD11c_NK_DP	8	0.835664	-0.32822		D	SD
mean_Ki_67_T_CD4_CM	8	0.835664	-0.32398		D	SD
B_EffectorMemory_IgMD	8	0.835664	-0.302912		D	SD
B_Naive	8	0.835664	-0.29523		D	SD
T_CD4_T_NKT	8	0.835664	-0.248037		D	SD
T_DN_T_NKT	8	0.835664	-0.241852		D	SD
mean_Ki_67_T_CD8_EMRA	8	0.835664	-0.229281		D	SD
mean_PD_L1_M_cDC2	8	0.835664	-0.199814		D	SD
mean_HLA_DR_B_Transitional	8	0.835664	-0.187619		D	SD
mean_CD45RA_M_Mono_DN	8	0.835664	-0.186311		D	SD
mean_CD141_M_Mono_CD16	8	0.835664	-0.161699		D	SD
mean_HLA_DR_T_CD4_EM	8	0.835664	-0.159311		D	SD
mean_CD25_NK_CD56	8	0.835664	-0.156564		D	SD
mean_CD209_M_Mono_CD16	8	0.835664	-0.088441		D	SD
[truncated: 274 more rows]
